# Supplementary material for: Quality assessment of gene repertoire annotations with OMArk
Source: Nat Biotechnol. 2024 Feb 21;43(1):124–33. doi: 10.1038/s41587-024-02147-w (PMC11738984; doi:10.1038/s41587-024-02147-w)
Supplement: Supplementary file 3 — Supplementary Tables 1–6. [file 41587_2024_2147_MOESM3_ESM.xlsx]

## Sheet: Supplementary Table 1
Dataset	Species name	NCBI Taxid	UniProt Proteome ID	Taxonomical division	OMArk Lineage	Nr Conserved HOGs	BUSCO lineage	Number of BUSCO
Model	Homo sapiens	9606	UP000005640_9606		Hominidae	17843	primates	13780
Model	Mus musculus	10090	UP000000589_10090		Myomorpha	15901	glires	13798
Model	Gallus gallus	9031	UP000000539_9031		Galloanserae	11388	aves	8338
Model	Xenopus tropicalis	8364	UP000008143_8364		Tetrapoda	11140	tetrapoda	5310
Model	Danio rerio	7955	UP000000437_7955		Otophysi	16357	actinopterygii	3640
Model	Drosophila melanogaster	7227	UP000000803_7227		melanogaster subgroup	12442	diptera	3285
Model	Caenorhabditis elegans	6239	UP000001940_6239		Caenorhabditis	11568	nematoda	3131
Model	Saccharomyces cerevisiae s288c	559292	UP000002311_559292		Saccharomycetaceae	3653	saccharomycetes	2137
Model	Arabidopsis thaliana	3702	UP000006548_3702		Brassicaceae	17998	brassicales	4596
Representative	Odocoileus virginianus texanus	9880	UP000504613_9880	Deuterostomia	Artiodactyla	13050	cetartiodactyla	13335
Representative	Parambassis ranga	210632	UP000515145_210632	Deuterostomia	Teleostei	16033	actinopterygii	3640
Representative	Dinoponera quadriceps	609295	UP000515204_609295	Protostomia	Formicidae	7260	hymenoptera	5991
Representative	Mytilus coruscus	42192	UP000507470_42192	Protostomia	Lophotrochozoa	2373	mollusca	5295
Representative	Torulaspora delbrueckii CBS 1146	1076872	UP000005627_1076872	Fungi	Saccharomycetaceae	3653	saccharomycetes	2137
Representative	Phellinidium pouzarii	167371	UP000308199_167371	Fungi	Agaricomycetes incertae sedis	4436	agaricomycetes	2898
Representative	Hibiscus syriacus	106335	UP000436088_106335	Viridiplantae	Malvaceae	16928	eudicots	2326
Representative	Panicum miliaceum	4540	UP000275267_4540	Viridiplantae	Panicoideae	20501	poales	4896
Representative	Thraustotheca clavata	74557	UP000243217_74557	Stramenopiles	Oomycota	5742	stramenopiles	100
Representative	Fistulifera solaris	1519565	UP000198406_1519565	Stramenopiles	Ochrophyta	943	stramenopiles	100
Representative	Oxytricha trifallax	1172189	UP000006077_1172189	Alveolata	Intramacronucleata	1687	alveolata	171
Representative	Stentor coeruleus	5963	UP000187209_5963	Alveolata	Intramacronucleata	514	alveolata	171
Representative	Reticulomyxa filosa	46433	UP000023152_46433	Rhizaria	Sar	466	eukaryota	255
Representative	Plasmodiophora brassicae	37360	UP000039324_37360	Rhizaria	Sar	466	eukaryota	255
Representative	Tieghemostelium lacteum	361077	UP000076078_361077	Amoebozoa	Evosea	905	eukaryota	255
Representative	Planoprotostelium fungivorum	1890364	UP000241769_1890364	Amoebozoa	Eukaryota	905	eukaryota	255
Contaminant	Neisseria gonorrhoeae FA 1090	242231	UP000000535_242231
Contaminant	Pseudomonas aeruginosa PAO1	208964	UP000002438_208964
Contaminant	Legionella pneumophila subsp. pneumophila str. Philadelphia 1	272624	UP000000609_272624
Contaminant	Acinetobacter pittii PHEA-2	87158	UP000007477_871585
Contaminant	Escherichia coli K-12	83333	UP000000625_83333
Contaminant	Listeria monocytogenes EGD-e	169963	UP000000817_169963
Contaminant	Penicillium rubens Wisconsin 54-1255	500485	UP000000724_500485
Contaminant	Saccharomyces cerevisiae s288c	559292	UP000002311_559292
Contaminant	Torulaspora delbrueckii CBS 1146	1076872	UP000005627_1076872
Contaminant	Thraustotheca clavata	74557	UP000243217_74557
Contaminant	Fistulifera solaris	1519565	UP000198406_1519565
Contaminant	Oxytricha trifallax	1172189	UP000006077_1172189
Contaminant	Stentor coeruleus	5963	UP000187209_5963
Contaminant	Reticulomyxa filosa	46433	UP000023152_46433
Contaminant	Plasmodiophora brassicae	37360	UP000039324_37360
Contaminant	Tieghemostelium lacteum	361077	UP000076078_361077
Contaminant	Planoprotostelium fungivorum	1890364	UP000241769_1890364
Contaminant	Homo sapiens	9606	UP000005640_9606

## Sheet: Supplementary Table 2
Clade of contaminant	Contaminant	Source proteome dataset	Number of added proteins
			10	20	50	100	200	500	1000
Bacteria	Neisseria gonorrhoeae FA 1090	Model	0.444	0.889	1	1	1	1	1	Proportion of all proteomes in the dataset with detected contaminants
		Representative	0.313	0.438	1	1	1	1	1
	Pseudomonas aeruginosa PAO1	Model	0.778	1	1	1	1	1	1
		Representative	0.375	0.9375	1	1	1	1	1
	Legionella pneumophila subsp. pneumophila str. Philadelphia 1	Model	0.111	0.778	1	1	1	1	1
		Representative	0.25	0.8125	0.938	1	1	1	1
	Listeria monocytogenes EGD-e	Model	0.444	1	1	1	1	1	1
		Representative	0.5625	1	1	1	1	1	1
	Acinetobacter pittii PHEA-2	Model	0.556	1	1	1	1	1	1
		Representative	0.5	1	1	1	1	1	1
	Escherichia coli K-12	Model	0.778	0.75	1	1	1	1	1
		Representative	0.438	0.75	0.875	1	1	1	1
Fungi	Penicillium rubens Wisconsin 54-1255	Model	0.222	0.444	0.889	1	1	1	1
		Representative	0.125	0.3125	0.75	0.9375	0.9375	0.9375	1
	Saccharomyces cerevisiae S288C	Model	0.375	1	1	1	1	1	1
		Representative	0.125	0.25	0.6875	0.813	0.875	0.875	0.875
	Torulaspora delbrueckii CBS 1146	Model	0.444	0.889	0.889	0.889	0.889	0.889	0.889
		Representative	0.133	0.333	0.6	0.933	0.933	0.933	0.933
Stramenopiles	Thraustotheca clavata	Model	0	0.111	1	1	1	1	1
		Representative	0	0.067	0.267	0.533	0.733	0.867	0.867
	Fistulifera solaris	Model	0	0	0.333	0.667	1	1	1
		Representative	0	0	0.067	0.267	0.6	0.8	0.867
Alveolata	Oxytricha trifallax	Model	0	0	0	0.222	0.777	1	1
		Representative	0	0	0.133	0.067	0.2	0.6	0.867
	Stentor coeruleus	Model	0	0	0	0	0	0	0
		Representative	0	0	0	0	0	0	0.066
Rhizaria	Reticulomyxa filosa	Model	0	0	0	0.444	0.778	1	1
		Representative	0	0	0	0.133	0.267	0.667	0.867
	Plasmodiophora brassicae	Model	0	0.333	0.667	1	1	1	1
		Representative	0.066	0.066	0.133	0.667	0.733	0.867	0.8
Amoebozoa	Tieghemostelium lacteum	Model	0	0.222	0.556	1	1	1	1
		Representative	0	0	0.2	0.467	0.867	0.933	0.933
	Planoprotostelium fungivorum	Model	0	0	0	0	0	0	0
		Representative	0	0	0	0	0	0	0
Human	Homo sapiens	Model	0	0	0	0.25	0.5	0.5	0.75
		Representative	0	0	0.063	0.125	0.438	0.75	0.938
		Detailed list of contaminant detected by contaminant and source proteomes below
Detailed results – 10 proteins
SOURCE PROTEOMES	Contaminant species
	Neisseria gonorrhoeae FA 1090	Penicillium rubens Wisconsin 54-1255	Pseudomonas aeruginosa PAO1	Oxytricha trifallax	Plasmodiophora brassicae	Fistulifera solaris	Legionella pneumophila subsp. pneumophila str. Philadelphia 1	Listeria monocytogenes EGD-e	Torulaspora delbrueckii CBS 1146	Acinetobacter pittii PHEA-2	Tieghemostelium lacteum	Planoprotostelium fungivorum	Escherichia coli K-12	Saccharomyces cerevisiae S288C	Homo sapiens	Reticulomyxa filosa	Stentor coeruleus	Thraustotheca clavata
Model dataset
Danio rerio		Penicillium chrysogenum species complex								Moraxellaceae			Enterobacterales
Gallus gallus			Pseudomonadales				Legionella pneumophila		Saccharomycetaceae				Enterobacteriaceae	Saccharomyces cerevisiae
Caenorhabditis elegans	Neisseria		Pseudomonas aeruginosa					Listeria		Gammaproteobacteria			Enterobacterales	Saccharomyces cerevisiae
Homo sapiens		Penicillium	Pseudomonadales						Saccharomycetaceae	Acinetobacter			Enterobacterales
Xenopus tropicalis	Neisseria		Pseudomonadales						Saccharomycetaceae				Enterobacterales
Mus musculus	Betaproteobacteria							Bacilli		Acinetobacter			Gammaproteobacteria
Drosophila melanogaster			Gammaproteobacteria						Saccharomycetaceae				Enterobacterales	Saccharomycetaceae
Saccharomyces cerevisiae S288C	Neisseria		Pseudomonas aeruginosa					Listeria
Arabidopsis thaliana			Pseudomonadales					Listeria		Moraxellaceae			Enterobacterales
Model dataset Detected	4	2	7	0	0	0	1	4	4	5	0	0	7	3	0	0	0	0
Model dataset Total contaminated species	9	9	9	9	9	9	9	9	9	9	9	9	9	8	8	9	9	9
Model dataset Percent	0.444444	0.222222	0.777778	0	0	0	0.111111	0.444444	0.444444	0.555556	0	0	0.777778	0.375	0	0	0	0
Representative dataset
Oxytricha trifallax								Listeria		Acinetobacter
Plasmodiophora brassicae								Listeria		Acinetobacter
Fistulifera solaris			Pseudomonas aeruginosa							Moraxellaceae
Panicum miliaceum			Pseudomonas aeruginosa					Listeria		Moraxellaceae			Enterobacterales
Odocoileus virginianus texanus	Betaproteobacteria	Penicillium chrysogenum species complex			Plasmodiophora brassicae				Saccharomycetaceae	Acinetobacter			Enterobacterales	Saccharomycetales
Dinoponera quadriceps	Betaproteobacteria		Pseudomonadales						Saccharomycetales	Moraxellaceae			Enterobacterales
Torulaspora delbrueckii CBS 1146			Pseudomonadaceae							Acinetobacter			Enterobacteriaceae
Tieghemostelium lacteum	Neisseria	Penicillium chrysogenum species complex	Pseudomonas aeruginosa					Listeria
Planoprotostelium fungivorum			Pseudomonas aeruginosa				Legionella pneumophila subsp. pneumophila (strain Philadelphia 1 / ATCC 33152 / DSM 7513)	Listeria
Phellinidium pouzarii			Pseudomonadales
Mytilus coruscus							Legionella pneumophila subsp. pneumophila (strain Philadelphia 1 / ATCC 33152 / DSM 7513)	Listeria
Reticulomyxa filosa								Listeria
Stentor coeruleus			Pseudomonas aeruginosa				Legionella pneumophila subsp. pneumophila (strain Philadelphia 1 / ATCC 33152 / DSM 7513)	Listeria		Moraxellaceae			Enterobacteriaceae
Thraustotheca clavata	Neisseriales												Enterobacteriaceae
Hibiscus syriacus			Pseudomonas aeruginosa				Legionellaceae	Bacillales
Parambassis ranga	Betaproteobacteria												Enterobacterales	Saccharomyces cerevisiae
Ref dataset Detected	5	2	9	0	1	0	4	9	2	8	0	0	7	2	0	0	0	0
Ref dataset Total contaminated species	16	16	16	15	15	15	16	16	15	16	15	15	16	16	16	15	15	15
Ref dataset Percent	0.3125	0.125	0.5625	0	0.0666667	0	0.25	0.5625	0.133333	0.5	0	0	0.4375	0.125	0	0	0	0
Total over both datasets
Detected	9	4	16	0	1	0	5	13	6	13	0	0	14	5	0	0	0	0
Total contaminated species	25	25	25	24	24	24	25	25	24	25	24	24	25	24	24	24	24	24
Percent	0.36	0.16	0.64	0	0.0416667	0	0.2	0.52	0.25	0.52	0	0	0.56	0.208333	0	0	0	0
Detailed results – 20 proteins
SOURCE PROTEOMES	Contaminant species
	Neisseria gonorrhoeae FA 1090	Penicillium rubens Wisconsin 54-1255	Pseudomonas aeruginosa PAO1	Oxytricha trifallax	Plasmodiophora brassicae	Fistulifera solaris	Legionella pneumophila subsp. pneumophila str. Philadelphia 1	Listeria monocytogenes EGD-e	Torulaspora delbrueckii CBS 1146	Acinetobacter pittii PHEA-2	Tieghemostelium lacteum	Planoprotostelium fungivorum	Escherichia coli K-12	Saccharomyces cerevisiae S288C	Homo sapiens	Reticulomyxa filosa	Stentor coeruleus	Thraustotheca clavata
Model dataset	Betaproteobacteria		Pseudomonas aeruginosa				Legionella pneumophila	Listeria	Saccharomycetales	Acinetobacter			Enterobacterales	Saccharomyces cerevisiae				Oomycota
Danio rerio	Betaproteobacteria		Pseudomonas aeruginosa		Plasmodiophora brassicae		Legionella pneumophila subsp. pneumophila (strain Philadelphia 1 / ATCC 33152 / DSM 7513)	Listeria	Saccharomycetaceae	Acinetobacter			Enterobacterales	Saccharomycetaceae
Gallus gallus	Betaproteobacteria		Pseudomonas aeruginosa		Plasmodiophora brassicae		Legionella pneumophila	Listeria	Saccharomycetaceae	Moraxellaceae			Enterobacterales	Saccharomycetaceae
Caenorhabditis elegans	Neisseriales		Pseudomonas aeruginosa				Legionella pneumophila subsp. pneumophila (strain Philadelphia 1 / ATCC 33152 / DSM 7513)	Listeria	Saccharomycetaceae	Acinetobacter	Dictyostelia		Enterobacterales	Saccharomyces cerevisiae
Homo sapiens	Neisseria	Aspergillaceae	Pseudomonas aeruginosa				Legionella pneumophila	Bacilli	Saccharomycetaceae	Moraxellaceae			Enterobacterales	Saccharomyces cerevisiae
Xenopus tropicalis	Betaproteobacteria	Penicillium chrysogenum species complex	Pseudomonas aeruginosa		Rhizaria		Legionella pneumophila subsp. pneumophila (strain Philadelphia 1 / ATCC 33152 / DSM 7513)	Listeria	Saccharomycetaceae	Acinetobacter	Dictyostelia		Enterobacterales	Saccharomyces cerevisiae
Mus musculus	Betaproteobacteria	Eurotiomycetes	Pseudomonadales				Gammaproteobacteria	Listeria	Saccharomycetaceae	Acinetobacter			Enterobacterales	Saccharomyces cerevisiae
Drosophila melanogaster	Neisseriales		Pseudomonas					Listeria		Acinetobacter			Enterobacteriaceae
Saccharomyces cerevisiae S288C	Betaproteobacteria		Pseudomonas aeruginosa					Listeria	Saccharomycetaceae	Acinetobacter			Enterobacterales	Saccharomycetaceae
Arabidopsis thaliana		Penicillium chrysogenum species complex	Pseudomonas aeruginosa					Listeria	Saccharomycetaceae	Acinetobacter				Saccharomycetaceae
Model dataset Detected	8	4	9	0	3	0	7	9	8	9	2	0	8	8	0	0	0	1
Model dataset Total contaminated species	9	9	9	9	9	9	9	9	9	9	9	9	9	8	8	9	9	9
Model dataset Percent	0.888889	0.444444	1	0	0.333333	0	0.777778	1	0.888889	1	0.222222	0	0.888889	1	0	0	0	0.111111
Representative dataset
Oxytricha trifallax	Neisseria	Penicillium	Pseudomonas aeruginosa				Legionella pneumophila subsp. pneumophila (strain Philadelphia 1 / ATCC 33152 / DSM 7513)	Listeria		Moraxellaceae			Enterobacterales
Plasmodiophora brassicae			Pseudomonadales				Legionella pneumophila	Listeria		Acinetobacter			Enterobacterales
Fistulifera solaris			Pseudomonas					Listeria		Acinetobacter
Panicum miliaceum	Neisseria	Penicillium chrysogenum species complex	Pseudomonas aeruginosa				Legionella pneumophila	Listeria monocytogenes		Acinetobacter			Enterobacteriaceae	Saccharomyces cerevisiae
Odocoileus virginianus texanus	Neisseria	Penicillium chrysogenum species complex	Pseudomonas aeruginosa		Rhizaria		Legionellaceae	Listeria	Saccharomycetaceae	Acinetobacter			Enterobacterales	Saccharomyces cerevisiae				Oomycota
Dinoponera quadriceps			Pseudomonadaceae					Listeria	Saccharomycetaceae	Acinetobacter			Enterobacteriaceae	Saccharomyces cerevisiae
Torulaspora delbrueckii CBS 1146	Betaproteobacteria		Pseudomonas aeruginosa				Legionellaceae	Listeria		Moraxellaceae			Enterobacteriaceae
Tieghemostelium lacteum			Pseudomonas aeruginosa				Legionella	Listeria		Moraxellaceae
Planoprotostelium fungivorum			Pseudomonas aeruginosa				Legionella pneumophila subsp. pneumophila (strain Philadelphia 1 / ATCC 33152 / DSM 7513)	Listeria		Acinetobacter
Phellinidium pouzarii			Pseudomonas aeruginosa				Legionella pneumophila	Bacillales		Acinetobacter			Enterobacteriaceae
Mytilus coruscus			Pseudomonadales				Legionella	Listeria	Saccharomycetaceae	Acinetobacter
Reticulomyxa filosa		Penicillium	Pseudomonas aeruginosa					Listeria	Saccharomycetaceae	Acinetobacter			Enterobacteriaceae
Stentor coeruleus	Neisseria		Pseudomonas				Legionella	Listeria		Acinetobacter			Enterobacteriaceae
Thraustotheca clavata			Pseudomonas aeruginosa				Legionellaceae	Listeria		Acinetobacter			Enterobacterales
Hibiscus syriacus	Neisseria		Pseudomonas aeruginosa				Legionella pneumophila	Listeria		Acinetobacter			Enterobacteriaceae
Parambassis ranga	Neisseriales	Penicillium chrysogenum species complex	Pseudomonadaceae				Legionella pneumophila subsp. pneumophila (strain Philadelphia 1 / ATCC 33152 / DSM 7513)	Listeria	Saccharomycetaceae	Acinetobacter			Enterobacterales	Saccharomyces cerevisiae
Ref dataset Detected	7	5	16	0	1	0	13	16	5	16	0	0	12	4	0	0	0	1
Ref dataset Total contaminated species	16	16	16	15	15	15	16	16	15	16	15	15	16	16	16	15	15	15
Ref dataset Percent	0.4375	0.3125	1	0	0.0666667	0	0.8125	1	0.333333	1	0	0	0.75	0.25	0	0	0	0.0666667
Total over both datasets
Detected	15	9	25	0	4	0	20	25	13	25	2	0	20	12	0	0	0	2
Total contaminated species	25	25	25	24	24	24	25	25	24	25	24	24	25	24	24	24	24	24
Detailed results – 50 proteins
SOURCE PROTEOMES	Contaminant species
	Neisseria gonorrhoeae FA 1090	Penicillium rubens Wisconsin 54-1255	Pseudomonas aeruginosa PAO1	Oxytricha trifallax	Plasmodiophora brassicae	Fistulifera solaris	Legionella pneumophila subsp. pneumophila str. Philadelphia 1	Listeria monocytogenes EGD-e	Torulaspora delbrueckii CBS 1146	Acinetobacter pittii PHEA-2	Tieghemostelium lacteum	Planoprotostelium fungivorum	Escherichia coli K-12	Saccharomyces cerevisiae S288C	Homo sapiens	Reticulomyxa filosa	Stentor coeruleus	Thraustotheca clavata
Model dataset
Danio rerio	Neisseria gonorrhoeae	Eurotiales	Pseudomonas aeruginosa				Legionella pneumophila subsp. pneumophila (strain Philadelphia 1 / ATCC 33152 / DSM 7513)	Listeria	Saccharomycetaceae	Acinetobacter			Enterobacteriaceae	Saccharomyces cerevisiae (strain ATCC 204508 / S288c)				Saprolegnia
Gallus gallus	Neisseria gonorrhoeae	Penicillium chrysogenum species complex	Pseudomonas aeruginosa		Plasmodiophora brassicae	Bacillariophyta	Legionella pneumophila subsp. pneumophila (strain Philadelphia 1 / ATCC 33152 / DSM 7513)	Listeria	Saccharomycetaceae	Acinetobacter			Enterobacteriaceae	Saccharomyces cerevisiae				Saprolegnia
Caenorhabditis elegans	Neisseria gonorrhoeae	Penicillium	Pseudomonas aeruginosa		Plasmodiophora brassicae		Legionella pneumophila subsp. pneumophila (strain Philadelphia 1 / ATCC 33152 / DSM 7513)	Listeria	Saccharomycetaceae	Acinetobacter	Dictyostelia		Enterobacteriaceae	Saccharomyces cerevisiae (strain ATCC 204508 / S288c)				Saprolegnia
Homo sapiens	Neisseria gonorrhoeae	Aspergillaceae	Pseudomonas aeruginosa		Plasmodiophora brassicae	Bacillariophyta	Legionella pneumophila subsp. pneumophila (strain Philadelphia 1 / ATCC 33152 / DSM 7513)	Listeria	Saccharomycetaceae	Acinetobacter	Dictyostelia		Escherichia coli	Saccharomyces cerevisiae				Saprolegnia
Xenopus tropicalis	Neisseria gonorrhoeae	Eurotiomycetidae	Pseudomonas aeruginosa		Plasmodiophora brassicae		Legionella pneumophila subsp. pneumophila (strain Philadelphia 1 / ATCC 33152 / DSM 7513)	Listeria	Saccharomycetaceae	Acinetobacter	Dictyostelia		Escherichia coli	Saccharomyces cerevisiae				Saprolegnia
Mus musculus	Neisseria gonorrhoeae;Neisseria meningitidis;Ambiguous contaminant	Penicillium chrysogenum species complex	Pseudomonas aeruginosa		Plasmodiophora brassicae	Bacillariophyta	Legionella pneumophila subsp. pneumophila (strain Philadelphia 1 / ATCC 33152 / DSM 7513)	Listeria	Saccharomycetaceae	Acinetobacter	Dictyostelia		Escherichia	Saccharomyces cerevisiae (strain ATCC 204508 / S288c)				Saprolegnia
Drosophila melanogaster	Neisseria	Penicillium rubens (strain ATCC 28089 / DSM 1075 / NRRL 1951 / Wisconsin 54-1255)	Pseudomonas aeruginosa				Legionella pneumophila subsp. pneumophila (strain Philadelphia 1 / ATCC 33152 / DSM 7513)	Listeria	Saccharomycetaceae	Acinetobacter			Escherichia coli	Saccharomyces cerevisiae				Saprolegnia
Saccharomyces cerevisiae S288C	Neisseria gonorrhoeae		Pseudomonas aeruginosa		Plasmodiophora brassicae		Legionella	Listeria		Moraxellaceae	Dictyostelia		Enterobacteriaceae					Saprolegnia
Arabidopsis thaliana	Neisseria	Penicillium rubens (strain ATCC 28089 / DSM 1075 / NRRL 1951 / Wisconsin 54-1255)	Pseudomonas aeruginosa				Legionella pneumophila subsp. pneumophila (strain Philadelphia 1 / ATCC 33152 / DSM 7513)	Listeria	Saccharomycetaceae	Acinetobacter calcoaceticus/baumannii complex			Escherichia coli	Saccharomyces cerevisiae (strain ATCC 204508 / S288c)				Saprolegnia
Model dataset Detected	9	8	9	0	6	3	9	9	8	9	5	0	9	8	0	0	0	9
Model dataset Total contaminated species	9	9	9	9	9	9	9	9	9	9	9	9	9	8	8	9	9	9
Model dataset Percent	1	0.888889	1	0	0.666667	0.333333	1	1	0.888889	1	0.555556	0	1	1	0	0	0	1
Representative dataset
Oxytricha trifallax	Neisseria		Pseudomonas aeruginosa				Legionella pneumophila subsp. pneumophila (strain Philadelphia 1 / ATCC 33152 / DSM 7513)	Listeria		Acinetobacter			Enterobacteriaceae	Saccharomyces cerevisiae (strain ATCC 204508 / S288c)
Plasmodiophora brassicae	Neisseria gonorrhoeae	Penicillium	Pseudomonas aeruginosa				Legionella pneumophila subsp. pneumophila (strain Philadelphia 1 / ATCC 33152 / DSM 7513)	Listeria	Saccharomycetaceae	Acinetobacter			Enterobacteriaceae
Fistulifera solaris	Neisseria	Penicillium chrysogenum species complex	Pseudomonas aeruginosa				Legionella pneumophila subsp. pneumophila (strain Philadelphia 1 / ATCC 33152 / DSM 7513)	Listeria monocytogenes		Acinetobacter				Saccharomyces cerevisiae
Panicum miliaceum	Neisseria gonorrhoeae	Eurotiomycetidae	Pseudomonas aeruginosa				Legionella pneumophila subsp. pneumophila (strain Philadelphia 1 / ATCC 33152 / DSM 7513)	Listeria	Saccharomycetaceae	Acinetobacter			Enterobacteriaceae	Saccharomyces cerevisiae (strain ATCC 204508 / S288c)
Odocoileus virginianus texanus	Neisseriales	Penicillium chrysogenum species complex	Pseudomonas aeruginosa	Stylonychia lemnae	Plasmodiophora brassicae		Legionella pneumophila subsp. pneumophila (strain Philadelphia 1 / ATCC 33152 / DSM 7513)	Listeria	Saccharomycetaceae	Acinetobacter	Dictyostelia		Enterobacteriaceae	Saccharomyces cerevisiae				Oomycota
Dinoponera quadriceps	Neisseria	Penicillium chrysogenum species complex	Pseudomonas aeruginosa	Intramacronucleata	Rhizaria	Bacillariophyta	Legionella pneumophila subsp. pneumophila (strain Philadelphia 1 / ATCC 33152 / DSM 7513)	Listeria monocytogenes	Saccharomycetaceae	Moraxellaceae	Dictyostelia		Escherichia coli	Saccharomyces cerevisiae				Saprolegnia
Torulaspora delbrueckii CBS 1146	Neisseria		Pseudomonas aeruginosa				Legionella pneumophila subsp. pneumophila (strain Philadelphia 1 / ATCC 33152 / DSM 7513)	Listeria		Acinetobacter	Dictyostelium		Escherichia coli		Catarrhini
Tieghemostelium lacteum	Neisseria	Penicillium chrysogenum species complex	Pseudomonas aeruginosa				Legionella pneumophila subsp. pneumophila (strain Philadelphia 1 / ATCC 33152 / DSM 7513)	Listeria		Acinetobacter			Escherichia
Planoprotostelium fungivorum	Neisseria		Pseudomonas aeruginosa					Listeria		Acinetobacter calcoaceticus/baumannii complex
Phellinidium pouzarii	Neisseria	Penicillium chrysogenum species complex	Pseudomonas aeruginosa				Legionella pneumophila subsp. pneumophila (strain Philadelphia 1 / ATCC 33152 / DSM 7513)	Listeria		Acinetobacter			Enterobacteriaceae					Saprolegnia
Mytilus coruscus	Neisseriales		Pseudomonas aeruginosa				Legionella pneumophila subsp. pneumophila (strain Philadelphia 1 / ATCC 33152 / DSM 7513)	Listeria	Saccharomycetaceae	Acinetobacter			Enterobacteriaceae	Saccharomyces cerevisiae
Reticulomyxa filosa	Neisseria gonorrhoeae	Penicillium chrysogenum species complex	Pseudomonas aeruginosa				Legionella pneumophila subsp. pneumophila (strain Philadelphia 1 / ATCC 33152 / DSM 7513)	Listeria		Acinetobacter			Enterobacteriaceae	Saccharomyces cerevisiae
Stentor coeruleus	Neisseria gonorrhoeae	Penicillium chrysogenum species complex	Pseudomonas aeruginosa				Legionella pneumophila subsp. pneumophila (strain Philadelphia 1 / ATCC 33152 / DSM 7513)	Listeria	Saccharomycetaceae	Acinetobacter			Enterobacterales	Saccharomyces cerevisiae
Thraustotheca clavata	Neisseriales	Penicillium chrysogenum species complex	Pseudomonas aeruginosa				Legionella pneumophila subsp. pneumophila (strain Philadelphia 1 / ATCC 33152 / DSM 7513)	Listeria	Saccharomycetaceae	Acinetobacter			Enterobacteriaceae	Saccharomyces cerevisiae (strain ATCC 204508 / S288c)
Hibiscus syriacus	Neisseria	Penicillium chrysogenum species complex	Pseudomonas aeruginosa				Legionella pneumophila subsp. pneumophila (strain Philadelphia 1 / ATCC 33152 / DSM 7513)	Listeria	Saccharomycetaceae	Acinetobacter			Enterobacteriaceae	Saccharomyces cerevisiae
Parambassis ranga	Neisseria	Penicillium chrysogenum species complex	Pseudomonas aeruginosa				Legionella pneumophila subsp. pneumophila (strain Philadelphia 1 / ATCC 33152 / DSM 7513)	Listeria	Saccharomycetaceae	Acinetobacter			Enterobacteriaceae	Saccharomyces cerevisiae (strain ATCC 204508 / S288c)				Saprolegnia
Ref dataset Detected	16	12	16	2	2	1	15	16	9	16	3	0	14	11	1	0	0	4
Ref dataset Total contaminated species	16	16	16	15	15	15	16	16	15	16	15	15	16	16	16	15	15	15
Ref dataset Percent	1	0.75	1	0.133333	0.133333	0.0666667	0.9375	1	0.6	1	0.2	0	0.875	0.6875	0.0625	0	0	0.266667
Total over both datasets
Detected	25	20	25	2	8	4	24	25	17	25	8	0	23	19	1	0	0	13
Total contaminated species	25	25	25	24	24	24	25	25	24	25	24	24	25	24	24	24	24	24
Percent	1	0.8	1	0.0833333	0.333333	0.166667	0.96	1	0.708333	1	0.333333	0	0.92	0.791667	0.0416667	0	0	0.541667
Detailed results – 100 proteins																																						Detailed results – 50 proteins
SOURCE PROTEOMES	Contaminant species
	Neisseria gonorrhoeae FA 1090	Penicillium rubens Wisconsin 54-1255	Pseudomonas aeruginosa PAO1	Oxytricha trifallax	Plasmodiophora brassicae	Fistulifera solaris	Legionella pneumophila subsp. pneumophila str. Philadelphia 1	Listeria monocytogenes EGD-e	Torulaspora delbrueckii CBS 1146	Acinetobacter pittii PHEA-2	Tieghemostelium lacteum	Planoprotostelium fungivorum	Escherichia coli K-12	Saccharomyces cerevisiae S288C	Homo sapiens	Reticulomyxa filosa	Stentor coeruleus	Thraustotheca clavata
Model dataset
Danio rerio	Neisseria gonorrhoeae	Penicillium rubens (strain ATCC 28089 / DSM 1075 / NRRL 1951 / Wisconsin 54-1255)	Pseudomonas aeruginosa		Plasmodiophora brassicae	Bacillariophyta	Legionella pneumophila subsp. pneumophila (strain Philadelphia 1 / ATCC 33152 / DSM 7513)	Listeria monocytogenes	Saccharomycetaceae	Acinetobacter calcoaceticus/baumannii complex	Dictyostelia		Escherichia	Saccharomyces cerevisiae (strain ATCC 204508 / S288c)		Reticulomyxa filosa		Saprolegnia
Gallus gallus	Neisseria gonorrhoeae	Penicillium chrysogenum species complex	Pseudomonas aeruginosa	Intramacronucleata	Plasmodiophora brassicae	Bacillariophyta	Legionella pneumophila subsp. pneumophila (strain Philadelphia 1 / ATCC 33152 / DSM 7513)	Listeria	Saccharomycetaceae	Acinetobacter calcoaceticus/baumannii complex	Dictyostelia		Escherichia coli	Saccharomyces cerevisiae (strain ATCC 204508 / S288c)		Reticulomyxa filosa		Saprolegnia
Caenorhabditis elegans	Neisseria gonorrhoeae	Penicillium rubens (strain ATCC 28089 / DSM 1075 / NRRL 1951 / Wisconsin 54-1255)	Pseudomonas aeruginosa	Stylonychia lemnae	Plasmodiophora brassicae	Bacillariophyta	Legionella pneumophila subsp. pneumophila (strain Philadelphia 1 / ATCC 33152 / DSM 7513)	Listeria	Saccharomycetaceae	Acinetobacter	Dictyostelia		Escherichia	Saccharomyces cerevisiae (strain ATCC 204508 / S288c)		Reticulomyxa filosa		Saprolegnia
Homo sapiens	Neisseria gonorrhoeae	Penicillium chrysogenum species complex	Pseudomonas aeruginosa		Plasmodiophora brassicae		Legionella pneumophila subsp. pneumophila (strain Philadelphia 1 / ATCC 33152 / DSM 7513)	Listeria	Saccharomycetaceae	Acinetobacter	Dictyostelia		Escherichia	Saccharomyces cerevisiae (strain ATCC 204508 / S288c)		Reticulomyxa filosa		Saprolegnia
Xenopus tropicalis	Neisseria	Penicillium rubens (strain ATCC 28089 / DSM 1075 / NRRL 1951 / Wisconsin 54-1255)	Pseudomonas aeruginosa		Plasmodiophora brassicae		Legionella pneumophila subsp. pneumophila (strain Philadelphia 1 / ATCC 33152 / DSM 7513)	Listeria	Saccharomycetaceae	Acinetobacter	Dictyostelia		Escherichia coli	Saccharomyces cerevisiae				Saprolegnia
Mus musculus	Neisseria gonorrhoeae	Penicillium chrysogenum species complex	Pseudomonas aeruginosa		Plasmodiophora brassicae	Bacillariophyta	Legionella pneumophila subsp. pneumophila (strain Philadelphia 1 / ATCC 33152 / DSM 7513)	Listeria	Saccharomycetaceae	Acinetobacter	Dictyostelia		Escherichia coli	Saccharomyces cerevisiae (strain ATCC 204508 / S288c)				Saprolegnia
Drosophila melanogaster	Neisseria gonorrhoeae	Penicillium rubens (strain ATCC 28089 / DSM 1075 / NRRL 1951 / Wisconsin 54-1255)	Pseudomonas aeruginosa		Plasmodiophora brassicae		Legionella pneumophila subsp. pneumophila (strain Philadelphia 1 / ATCC 33152 / DSM 7513)	Listeria	Saccharomycetaceae	Acinetobacter	Dictyostelia		Escherichia	Saccharomyces cerevisiae (strain ATCC 204508 / S288c)				Saprolegnia
Saccharomyces cerevisiae S288C	Neisseria gonorrhoeae	Penicillium chrysogenum species complex	Pseudomonas aeruginosa		Plasmodiophora brassicae	Bacillariophyta	Legionella pneumophila subsp. pneumophila (strain Philadelphia 1 / ATCC 33152 / DSM 7513)	Listeria monocytogenes		Acinetobacter calcoaceticus/baumannii complex	Dictyostelia		Escherichia coli		Haplorrhini			Saprolegnia
Arabidopsis thaliana	Neisseria gonorrhoeae	Penicillium rubens (strain ATCC 28089 / DSM 1075 / NRRL 1951 / Wisconsin 54-1255)	Pseudomonas aeruginosa		Plasmodiophora brassicae	Bacillariophyta	Legionella pneumophila subsp. pneumophila (strain Philadelphia 1 / ATCC 33152 / DSM 7513)	Listeria	Saccharomycetaceae	Acinetobacter calcoaceticus/baumannii complex	Dictyostelium		Escherichia	Saccharomyces cerevisiae (strain ATCC 204508 / S288c)	Hominidae			Saprolegnia
Model dataset Detected	9	9	9	2	9	6	9	9	8	9	9	0	9	8	2	4	0	9
Model dataset Total contaminated species	9	9	9	9	9	9	9	9	9	9	9	9	9	8	8	9	9	9
Model dataset Percent	1	1	1	0.222222	1	0.666667	1	1	0.888889	1	1	0	1	1	0.25	0.444444	0	1
Representative dataset
Oxytricha trifallax	Neisseria gonorrhoeae	Penicillium rubens (strain ATCC 28089 / DSM 1075 / NRRL 1951 / Wisconsin 54-1255)	Pseudomonas aeruginosa		Plasmodiophora brassicae		Legionella pneumophila subsp. pneumophila (strain Philadelphia 1 / ATCC 33152 / DSM 7513)	Listeria	Saccharomycetaceae	Acinetobacter calcoaceticus/baumannii complex	Dictyostelia		Escherichia coli	Saccharomyces cerevisiae (strain ATCC 204508 / S288c)	Homininae
Plasmodiophora brassicae	Neisseria gonorrhoeae	Penicillium rubens (strain ATCC 28089 / DSM 1075 / NRRL 1951 / Wisconsin 54-1255)	Pseudomonas aeruginosa				Legionella pneumophila subsp. pneumophila (strain Philadelphia 1 / ATCC 33152 / DSM 7513)	Listeria	Saccharomycetaceae	Acinetobacter calcoaceticus/baumannii complex			Escherichia	Saccharomyces cerevisiae (strain ATCC 204508 / S288c)
Fistulifera solaris	Neisseria gonorrhoeae	Penicillium chrysogenum species complex	Pseudomonas aeruginosa				Legionella pneumophila subsp. pneumophila (strain Philadelphia 1 / ATCC 33152 / DSM 7513)	Listeria monocytogenes	Saccharomycetaceae	Acinetobacter			Escherichia coli	Saccharomyces cerevisiae
Panicum miliaceum	Neisseria	Penicillium rubens (strain ATCC 28089 / DSM 1075 / NRRL 1951 / Wisconsin 54-1255)	Pseudomonas aeruginosa		Plasmodiophora brassicae		Legionella pneumophila subsp. pneumophila (strain Philadelphia 1 / ATCC 33152 / DSM 7513)	Listeria	Saccharomycetaceae	Acinetobacter calcoaceticus (strain PHEA-2)			Escherichia	Saccharomyces cerevisiae (strain ATCC 204508 / S288c)				Saprolegnia
Odocoileus virginianus texanus	Neisseria gonorrhoeae	Penicillium chrysogenum species complex	Pseudomonas aeruginosa	Intramacronucleata	Plasmodiophora brassicae	Bacillariophyta	Legionella pneumophila subsp. pneumophila (strain Philadelphia 1 / ATCC 33152 / DSM 7513)	Listeria monocytogenes	Saccharomycetaceae	Acinetobacter	Dictyostelia		Escherichia	Saccharomyces cerevisiae (strain ATCC 204508 / S288c)				Saprolegnia
Dinoponera quadriceps	Neisseria gonorrhoeae	Penicillium chrysogenum species complex	Pseudomonas aeruginosa		Plasmodiophora brassicae	Bacillariophyta	Legionella pneumophila subsp. pneumophila (strain Philadelphia 1 / ATCC 33152 / DSM 7513)	Listeria monocytogenes	Saccharomycetaceae	Acinetobacter calcoaceticus/baumannii complex	Dictyostelium		Enterobacteriaceae	Saccharomyces cerevisiae (strain ATCC 204508 / S288c)	Homo sapiens	Rhizaria		Saprolegnia
Torulaspora delbrueckii CBS 1146	Neisseria gonorrhoeae	Penicillium rubens (strain ATCC 28089 / DSM 1075 / NRRL 1951 / Wisconsin 54-1255)	Pseudomonas aeruginosa		Plasmodiophora brassicae	Bacillariophyta	Legionella pneumophila subsp. pneumophila (strain Philadelphia 1 / ATCC 33152 / DSM 7513)	Listeria		Acinetobacter calcoaceticus/baumannii complex	Dictyostelia		Escherichia coli		Catarrhini			Saprolegnia
Tieghemostelium lacteum	Neisseria gonorrhoeae	Penicillium rubens (strain ATCC 28089 / DSM 1075 / NRRL 1951 / Wisconsin 54-1255)	Pseudomonas aeruginosa				Legionella pneumophila subsp. pneumophila (strain Philadelphia 1 / ATCC 33152 / DSM 7513)	Listeria	Saccharomycetaceae	Acinetobacter calcoaceticus (strain PHEA-2)			Escherichia	Saccharomyces cerevisiae
Planoprotostelium fungivorum	Neisseria gonorrhoeae		Pseudomonas aeruginosa				Legionella pneumophila subsp. pneumophila (strain Philadelphia 1 / ATCC 33152 / DSM 7513)	Listeria		Acinetobacter			Escherichia coli
Phellinidium pouzarii	Neisseria gonorrhoeae	Penicillium chrysogenum species complex	Pseudomonas aeruginosa		Plasmodiophora brassicae		Legionella pneumophila subsp. pneumophila (strain Philadelphia 1 / ATCC 33152 / DSM 7513)	Listeria	Saccharomycetaceae	Acinetobacter calcoaceticus/baumannii complex	Dictyostelia		Escherichia coli	Saccharomyces cerevisiae (strain ATCC 204508 / S288c)				Saprolegnia
Mytilus coruscus	Neisseria gonorrhoeae	Penicillium rubens (strain ATCC 28089 / DSM 1075 / NRRL 1951 / Wisconsin 54-1255)	Pseudomonas aeruginosa		Plasmodiophora brassicae		Legionella pneumophila subsp. pneumophila (strain Philadelphia 1 / ATCC 33152 / DSM 7513)	Listeria monocytogenes	Saccharomycetaceae	Acinetobacter calcoaceticus/baumannii complex	Dictyostelium		Enterobacteriaceae	Saccharomyces cerevisiae (strain ATCC 204508 / S288c)				Saprolegnia
Reticulomyxa filosa	Neisseria gonorrhoeae	Penicillium rubens (strain ATCC 28089 / DSM 1075 / NRRL 1951 / Wisconsin 54-1255)	Pseudomonas aeruginosa				Legionella pneumophila subsp. pneumophila (strain Philadelphia 1 / ATCC 33152 / DSM 7513)	Listeria	Saccharomycetaceae	Acinetobacter calcoaceticus/baumannii complex			Escherichia	Saccharomyces cerevisiae (strain ATCC 204508 / S288c)
Stentor coeruleus	Neisseria gonorrhoeae	Penicillium rubens (strain ATCC 28089 / DSM 1075 / NRRL 1951 / Wisconsin 54-1255)	Pseudomonas aeruginosa		Plasmodiophora brassicae		Legionella pneumophila subsp. pneumophila (strain Philadelphia 1 / ATCC 33152 / DSM 7513)	Listeria monocytogenes	Saccharomycetaceae	Acinetobacter			Escherichia	Saccharomyces cerevisiae (strain ATCC 204508 / S288c)
Thraustotheca clavata	Neisseria gonorrhoeae	Penicillium chrysogenum species complex	Pseudomonas aeruginosa				Legionella pneumophila subsp. pneumophila (strain Philadelphia 1 / ATCC 33152 / DSM 7513)	Listeria monocytogenes	Saccharomycetaceae	Acinetobacter calcoaceticus/baumannii complex			Escherichia coli
Hibiscus syriacus	Neisseria gonorrhoeae	Penicillium rubens (strain ATCC 28089 / DSM 1075 / NRRL 1951 / Wisconsin 54-1255)	Pseudomonas aeruginosa		Plasmodiophora brassicae		Legionella pneumophila subsp. pneumophila (strain Philadelphia 1 / ATCC 33152 / DSM 7513)	Listeria monocytogenes	Saccharomycetaceae	Acinetobacter			Enterobacteriaceae	Saccharomyces cerevisiae (strain ATCC 204508 / S288c)				Saprolegnia
Parambassis ranga	Neisseria gonorrhoeae	Penicillium chrysogenum species complex	Pseudomonas aeruginosa		Plasmodiophora brassicae	Bacillariophyta	Legionella pneumophila subsp. pneumophila (strain Philadelphia 1 / ATCC 33152 / DSM 7513)	Listeria	Saccharomycetaceae	Acinetobacter calcoaceticus/baumannii complex	Dictyostelia		Enterobacteriaceae	Saccharomyces cerevisiae (strain ATCC 204508 / S288c)		Reticulomyxa filosa		Saprolegnia
Ref dataset Detected	16	15	16	1	10	4	16	16	14	16	7	0	16	13	2	2	0	8
Ref dataset Total contaminated species	16	16	16	15	15	15	16	16	15	16	15	15	16	16	16	15	15	15
Ref dataset Percent	1	0.9375	1	0.0666667	0.666667	0.266667	1	1	0.933333	1	0.466667	0	1	0.8125	0.125	0.133333	0	0.533333
Total over both datasets
Detected	25	24	25	3	19	10	25	25	22	25	16	0	25	21	4	6	0	17
Total contaminated species	25	25	25	24	24	24	25	25	24	25	24	24	25	24	24	24	24	24
Percent	1	0.96	1	0.125	0.791667	0.416667	1	1	0.916667	1	0.666667	0	1	0.875	0.166667	0.25	0	0.708333
Detailed results – 200 proteins
SOURCE PROTEOMES	Contaminant species
	Neisseria gonorrhoeae FA 1090	Penicillium rubens Wisconsin 54-1255	Pseudomonas aeruginosa PAO1	Oxytricha trifallax	Plasmodiophora brassicae	Fistulifera solaris	Legionella pneumophila subsp. pneumophila str. Philadelphia 1	Listeria monocytogenes EGD-e	Torulaspora delbrueckii CBS 1146	Acinetobacter pittii PHEA-2	Tieghemostelium lacteum	Planoprotostelium fungivorum	Escherichia coli K-12	Saccharomyces cerevisiae S288C	Homo sapiens	Reticulomyxa filosa	Stentor coeruleus	Thraustotheca clavata
Model dataset
Danio rerio	Neisseria gonorrhoeae	Penicillium rubens (strain ATCC 28089 / DSM 1075 / NRRL 1951 / Wisconsin 54-1255)	Pseudomonas aeruginosa	Stylonychia lemnae	Plasmodiophora brassicae	Bacillariophyta	Legionella pneumophila subsp. pneumophila (strain Philadelphia 1 / ATCC 33152 / DSM 7513)	Listeria	Saccharomycetaceae	Acinetobacter	Dictyostelia		Escherichia	Saccharomyces cerevisiae (strain ATCC 204508 / S288c)		Reticulomyxa filosa		Saprolegnia
Gallus gallus	Neisseria gonorrhoeae	Penicillium rubens (strain ATCC 28089 / DSM 1075 / NRRL 1951 / Wisconsin 54-1255)	Pseudomonas aeruginosa	Stylonychia lemnae	Plasmodiophora brassicae	Bacillariophyta	Legionella pneumophila subsp. pneumophila (strain Philadelphia 1 / ATCC 33152 / DSM 7513)	Listeria	Saccharomycetaceae	Acinetobacter calcoaceticus (strain PHEA-2)	Dictyostelia		Escherichia coli	Saccharomyces cerevisiae (strain ATCC 204508 / S288c)		Reticulomyxa filosa		Saprolegnia
Caenorhabditis elegans	Neisseria gonorrhoeae	Penicillium rubens (strain ATCC 28089 / DSM 1075 / NRRL 1951 / Wisconsin 54-1255)	Pseudomonas aeruginosa	Stylonychia lemnae	Plasmodiophora brassicae	Bacillariophyta	Legionella pneumophila subsp. pneumophila (strain Philadelphia 1 / ATCC 33152 / DSM 7513)	Listeria	Saccharomycetaceae	Acinetobacter	Dictyostelia		Escherichia	Saccharomyces cerevisiae (strain ATCC 204508 / S288c)	Homo sapiens	Reticulomyxa filosa		Saprolegnia
Homo sapiens	Neisseria gonorrhoeae	Penicillium rubens (strain ATCC 28089 / DSM 1075 / NRRL 1951 / Wisconsin 54-1255)	Pseudomonas aeruginosa	Stylonychia lemnae	Plasmodiophora brassicae	Bacillariophyta	Legionella pneumophila subsp. pneumophila (strain Philadelphia 1 / ATCC 33152 / DSM 7513)	Listeria monocytogenes	Saccharomycetaceae	Acinetobacter	Dictyostelia		Escherichia	Saccharomyces cerevisiae (strain ATCC 204508 / S288c)		Reticulomyxa filosa		Saprolegnia
Xenopus tropicalis	Neisseria gonorrhoeae	Penicillium rubens (strain ATCC 28089 / DSM 1075 / NRRL 1951 / Wisconsin 54-1255)	Pseudomonas aeruginosa		Plasmodiophora brassicae	Bacillariophyta	Legionella pneumophila subsp. pneumophila (strain Philadelphia 1 / ATCC 33152 / DSM 7513)	Listeria monocytogenes	Saccharomycetaceae	Acinetobacter	Dictyostelia		Escherichia	Saccharomyces cerevisiae (strain ATCC 204508 / S288c)		Reticulomyxa filosa		Saprolegnia
Mus musculus	Neisseria gonorrhoeae (strain ATCC 700825 / FA 1090)	Penicillium rubens (strain ATCC 28089 / DSM 1075 / NRRL 1951 / Wisconsin 54-1255)	Pseudomonas aeruginosa	Intramacronucleata	Plasmodiophora brassicae	Bacillariophyta	Legionella pneumophila subsp. pneumophila (strain Philadelphia 1 / ATCC 33152 / DSM 7513)	Listeria monocytogenes	Saccharomycetaceae	Acinetobacter	Dictyostelia		Escherichia	Saccharomyces cerevisiae (strain ATCC 204508 / S288c)		Reticulomyxa filosa		Saprolegnia
Drosophila melanogaster	Neisseria gonorrhoeae	Penicillium chrysogenum species complex	Pseudomonas aeruginosa	Stylonychia lemnae	Plasmodiophora brassicae	Bacillariophyta	Legionella pneumophila subsp. pneumophila (strain Philadelphia 1 / ATCC 33152 / DSM 7513)	Listeria monocytogenes	Saccharomycetaceae	Acinetobacter calcoaceticus/baumannii complex	Dictyostelia		Escherichia	Saccharomyces cerevisiae (strain ATCC 204508 / S288c)	Homo sapiens	Reticulomyxa filosa		Saprolegnia
Saccharomyces cerevisiae S288C	Neisseria gonorrhoeae	Penicillium rubens (strain ATCC 28089 / DSM 1075 / NRRL 1951 / Wisconsin 54-1255)	Pseudomonas aeruginosa (strain ATCC 15692 / DSM 22644 / CIP 104116 / JCM 14847 / LMG 12228 / 1C / PR	Stylonychia lemnae	Plasmodiophora brassicae	Bacillariophyta	Legionella pneumophila subsp. pneumophila (strain Philadelphia 1 / ATCC 33152 / DSM 7513)	Listeria		Acinetobacter	Dictyostelia		Escherichia coli		Hominoidea			Saprolegnia
Arabidopsis thaliana	Neisseria gonorrhoeae	Penicillium rubens (strain ATCC 28089 / DSM 1075 / NRRL 1951 / Wisconsin 54-1255)	Pseudomonas aeruginosa		Plasmodiophora brassicae	Bacillariophyta	Legionella pneumophila subsp. pneumophila (strain Philadelphia 1 / ATCC 33152 / DSM 7513)	Listeria	Saccharomycetaceae	Acinetobacter	Dictyostelia		Escherichia coli	Saccharomyces cerevisiae (strain ATCC 204508 / S288c)	Homo sapiens			Saprolegnia
Model dataset Detected	9	9	9	7	9	9	9	9	8	9	9	0	9	8	4	7	0	9
Model dataset Total contaminated species	9	9	9	9	9	9	9	9	9	9	9	9	9	8	8	9	9	9
Model dataset Percent	1	1	1	0.777778	1	1	1	1	0.888889	1	1	0	1	1	0.5	0.777778	0	1
Reference dataset
Oxytricha trifallax	Neisseria gonorrhoeae	Penicillium rubens (strain ATCC 28089 / DSM 1075 / NRRL 1951 / Wisconsin 54-1255)	Pseudomonas aeruginosa		Plasmodiophora brassicae		Legionella pneumophila subsp. pneumophila (strain Philadelphia 1 / ATCC 33152 / DSM 7513)	Listeria monocytogenes	Saccharomycetaceae	Acinetobacter	Dictyostelia		Escherichia	Saccharomyces cerevisiae (strain ATCC 204508 / S288c)	Homo sapiens			Saprolegnia
Plasmodiophora brassicae	Neisseria gonorrhoeae	Penicillium rubens (strain ATCC 28089 / DSM 1075 / NRRL 1951 / Wisconsin 54-1255)	Pseudomonas aeruginosa				Legionella pneumophila subsp. pneumophila (strain Philadelphia 1 / ATCC 33152 / DSM 7513)	Listeria monocytogenes	Saccharomycetaceae	Acinetobacter calcoaceticus (strain PHEA-2)			Escherichia	Saccharomyces cerevisiae (strain ATCC 204508 / S288c)
Fistulifera solaris	Neisseria gonorrhoeae	Penicillium rubens (strain ATCC 28089 / DSM 1075 / NRRL 1951 / Wisconsin 54-1255)	Pseudomonas aeruginosa				Legionella pneumophila subsp. pneumophila (strain Philadelphia 1 / ATCC 33152 / DSM 7513)	Listeria	Saccharomycetaceae	Acinetobacter	Dictyostelia		Escherichia	Saccharomyces cerevisiae (strain ATCC 204508 / S288c)
Panicum miliaceum	Neisseria gonorrhoeae	Penicillium rubens (strain ATCC 28089 / DSM 1075 / NRRL 1951 / Wisconsin 54-1255)	Pseudomonas aeruginosa		Plasmodiophora brassicae	Bacillariophyta	Legionella pneumophila subsp. pneumophila (strain Philadelphia 1 / ATCC 33152 / DSM 7513)	Listeria monocytogenes	Saccharomycetaceae	Acinetobacter	Dictyostelia		Escherichia	Saccharomyces cerevisiae (strain ATCC 204508 / S288c)	Homo sapiens			Saprolegnia
Odocoileus virginianus texanus	Neisseria gonorrhoeae	Penicillium rubens (strain ATCC 28089 / DSM 1075 / NRRL 1951 / Wisconsin 54-1255)	Pseudomonas aeruginosa	Stylonychia lemnae	Plasmodiophora brassicae	Bacillariophyta	Legionella pneumophila subsp. pneumophila (strain Philadelphia 1 / ATCC 33152 / DSM 7513)	Listeria	Saccharomycetaceae	Acinetobacter calcoaceticus/baumannii complex	Dictyostelia		Escherichia	Saccharomyces cerevisiae (strain ATCC 204508 / S288c)		Reticulomyxa filosa		Saprolegnia
Dinoponera quadriceps	Neisseria gonorrhoeae (strain ATCC 700825 / FA 1090)	Penicillium rubens (strain ATCC 28089 / DSM 1075 / NRRL 1951 / Wisconsin 54-1255)	Pseudomonas aeruginosa	Stylonychia lemnae	Plasmodiophora brassicae	Bacillariophyta	Legionella pneumophila subsp. pneumophila (strain Philadelphia 1 / ATCC 33152 / DSM 7513)	Listeria monocytogenes	Saccharomycetaceae	Acinetobacter calcoaceticus/baumannii complex	Dictyostelia		Escherichia	Saccharomyces cerevisiae (strain ATCC 204508 / S288c)	Homo sapiens	Reticulomyxa filosa		Saprolegnia
Torulaspora delbrueckii CBS 1146	Neisseria gonorrhoeae (strain ATCC 700825 / FA 1090)	Penicillium rubens (strain ATCC 28089 / DSM 1075 / NRRL 1951 / Wisconsin 54-1255)	Pseudomonas aeruginosa		Plasmodiophora brassicae	Bacillariophyta	Legionella pneumophila subsp. pneumophila (strain Philadelphia 1 / ATCC 33152 / DSM 7513)	Listeria		Acinetobacter calcoaceticus/baumannii complex	Dictyostelia		Escherichia		Homo sapiens	Reticulomyxa filosa		Saprolegnia
Tieghemostelium lacteum	Neisseria gonorrhoeae	Penicillium rubens (strain ATCC 28089 / DSM 1075 / NRRL 1951 / Wisconsin 54-1255)	Pseudomonas aeruginosa				Legionella pneumophila subsp. pneumophila (strain Philadelphia 1 / ATCC 33152 / DSM 7513)	Listeria monocytogenes	Saccharomycetaceae	Acinetobacter calcoaceticus/baumannii complex			Escherichia coli	Saccharomyces cerevisiae (strain ATCC 204508 / S288c)				Saprolegnia
Planoprotostelium fungivorum	Neisseria gonorrhoeae (strain ATCC 700825 / FA 1090)		Pseudomonas aeruginosa				Legionella pneumophila subsp. pneumophila (strain Philadelphia 1 / ATCC 33152 / DSM 7513)	Listeria monocytogenes		Acinetobacter calcoaceticus/baumannii complex			Escherichia
Phellinidium pouzarii	Neisseria gonorrhoeae (strain ATCC 700825 / FA 1090)	Penicillium rubens (strain ATCC 28089 / DSM 1075 / NRRL 1951 / Wisconsin 54-1255)	Pseudomonas aeruginosa		Plasmodiophora brassicae	Bacillariophyta	Legionella pneumophila subsp. pneumophila (strain Philadelphia 1 / ATCC 33152 / DSM 7513)	Listeria monocytogenes	Saccharomycetaceae	Acinetobacter calcoaceticus/baumannii complex	Dictyostelia		Escherichia	Saccharomyces cerevisiae (strain ATCC 204508 / S288c)	Homo sapiens	Reticulomyxa filosa		Saprolegnia
Mytilus coruscus	Neisseria gonorrhoeae	Penicillium chrysogenum species complex	Pseudomonas aeruginosa		Plasmodiophora brassicae	Bacillariophyta	Legionella pneumophila subsp. pneumophila (strain Philadelphia 1 / ATCC 33152 / DSM 7513)	Listeria monocytogenes	Saccharomycetaceae	Acinetobacter calcoaceticus/baumannii complex	Dictyostelia		Escherichia	Saccharomyces cerevisiae (strain ATCC 204508 / S288c)	Homo sapiens			Saprolegnia
Reticulomyxa filosa	Neisseria gonorrhoeae (strain ATCC 700825 / FA 1090)	Penicillium rubens (strain ATCC 28089 / DSM 1075 / NRRL 1951 / Wisconsin 54-1255)	Pseudomonas aeruginosa				Legionella pneumophila subsp. pneumophila (strain Philadelphia 1 / ATCC 33152 / DSM 7513)	Listeria monocytogenes	Saccharomycetaceae	Acinetobacter calcoaceticus/baumannii complex	Dictyostelia		Escherichia	Saccharomyces cerevisiae (strain ATCC 204508 / S288c)
Stentor coeruleus	Neisseria gonorrhoeae (strain ATCC 700825 / FA 1090)	Penicillium chrysogenum species complex	Pseudomonas aeruginosa		Plasmodiophora brassicae	Bacillariophyta	Legionella pneumophila subsp. pneumophila (strain Philadelphia 1 / ATCC 33152 / DSM 7513)	Listeria monocytogenes	Saccharomycetaceae	Acinetobacter	Dictyostelia		Escherichia	Saccharomyces cerevisiae (strain ATCC 204508 / S288c)				Saprolegnia
Thraustotheca clavata	Neisseria gonorrhoeae (strain ATCC 700825 / FA 1090)	Penicillium rubens (strain ATCC 28089 / DSM 1075 / NRRL 1951 / Wisconsin 54-1255)	Pseudomonas aeruginosa		Plasmodiophora brassicae		Legionella pneumophila subsp. pneumophila (strain Philadelphia 1 / ATCC 33152 / DSM 7513)	Listeria monocytogenes	Saccharomycetaceae	Acinetobacter calcoaceticus/baumannii complex	Dictyostelia		Escherichia coli	Saccharomyces cerevisiae (strain ATCC 204508 / S288c)
Hibiscus syriacus	Neisseria gonorrhoeae	Penicillium rubens (strain ATCC 28089 / DSM 1075 / NRRL 1951 / Wisconsin 54-1255)	Pseudomonas aeruginosa		Plasmodiophora brassicae	Bacillariophyta	Legionella pneumophila subsp. pneumophila (strain Philadelphia 1 / ATCC 33152 / DSM 7513)	Listeria monocytogenes	Saccharomycetaceae	Acinetobacter calcoaceticus (strain PHEA-2)	Dictyostelia		Escherichia	Saccharomyces cerevisiae (strain ATCC 204508 / S288c)	Homo sapiens			Saprolegnia
Parambassis ranga	Neisseria gonorrhoeae	Penicillium rubens (strain ATCC 28089 / DSM 1075 / NRRL 1951 / Wisconsin 54-1255)	Pseudomonas aeruginosa	Stylonychia lemnae	Plasmodiophora brassicae	Bacillariophyta	Legionella pneumophila subsp. pneumophila (strain Philadelphia 1 / ATCC 33152 / DSM 7513)	Listeria monocytogenes	Saccharomycetaceae	Acinetobacter	Dictyostelia		Escherichia	Saccharomyces cerevisiae (strain ATCC 204508 / S288c)				Saprolegnia
Ref dataset Detected	16	15	16	3	11	9	16	16	14	16	13	0	16	14	7	4	0	11
Ref dataset Total contaminated species	16	16	16	15	15	15	16	16	15	16	15	15	16	16	16	15	15	15
Ref dataset Percent	1	0.9375	1	0.2	0.733333	0.6	1	1	0.933333	1	0.866667	0	1	0.875	0.4375	0.266667	0	0.733333
Total over both datasets
Detected	25	24	25	10	20	18	25	25	22	25	22	0	25	22	11	11	0	20
Total contaminated species	25	25	25	24	24	24	25	25	24	25	24	24	25	24	24	24	24	24
Percent	1	0.96	1	0.416667	0.833333	0.75	1	1	0.916667	1	0.916667	0	1	0.916667	0.458333	0.458333	0	0.833333
Detailed results – 500 proteins
SOURCE PROTEOMES	Contaminant species
	Neisseria gonorrhoeae FA 1090	Penicillium rubens Wisconsin 54-1255	Pseudomonas aeruginosa PAO1	Oxytricha trifallax	Plasmodiophora brassicae	Fistulifera solaris	Legionella pneumophila subsp. pneumophila str. Philadelphia 1	Listeria monocytogenes EGD-e	Torulaspora delbrueckii CBS 1146	Acinetobacter pittii PHEA-2	Tieghemostelium lacteum	Planoprotostelium fungivorum	Escherichia coli K-12	Saccharomyces cerevisiae S288C	Homo sapiens	Reticulomyxa filosa	Stentor coeruleus	Thraustotheca clavata
Model dataset
Danio rerio	Neisseria gonorrhoeae (strain ATCC 700825 / FA 1090)	Penicillium rubens (strain ATCC 28089 / DSM 1075 / NRRL 1951 / Wisconsin 54-1255)	Pseudomonas aeruginosa	Stylonychia lemnae	Plasmodiophora brassicae	Bacillariophyta	Legionella pneumophila subsp. pneumophila (strain Philadelphia 1 / ATCC 33152 / DSM 7513)	Listeria monocytogenes	Saccharomycetaceae	Acinetobacter calcoaceticus/baumannii complex	Dictyostelia		Escherichia	Saccharomyces cerevisiae (strain ATCC 204508 / S288c)		Reticulomyxa filosa		Saprolegnia
Gallus gallus	Neisseria gonorrhoeae (strain ATCC 700825 / FA 1090)	Penicillium rubens (strain ATCC 28089 / DSM 1075 / NRRL 1951 / Wisconsin 54-1255)	Pseudomonas aeruginosa (strain ATCC 15692 / DSM 22644 / CIP 104116 / JCM 14847 / LMG 12228 / 1C / PR	Stylonychia lemnae	Plasmodiophora brassicae	Bacillariophyta	Legionella pneumophila subsp. pneumophila (strain Philadelphia 1 / ATCC 33152 / DSM 7513)	Listeria monocytogenes	Saccharomycetaceae	Acinetobacter calcoaceticus (strain PHEA-2)	Dictyostelia		Escherichia	Saccharomyces cerevisiae (strain ATCC 204508 / S288c)		Reticulomyxa filosa		Saprolegnia
Caenorhabditis elegans	Neisseria gonorrhoeae	Penicillium rubens (strain ATCC 28089 / DSM 1075 / NRRL 1951 / Wisconsin 54-1255)	Pseudomonas aeruginosa	Stylonychia lemnae	Plasmodiophora brassicae	Bacillariophyta	Legionella pneumophila subsp. pneumophila (strain Philadelphia 1 / ATCC 33152 / DSM 7513)	Listeria	Saccharomycetaceae	Acinetobacter calcoaceticus (strain PHEA-2)	Dictyostelia		Escherichia coli	Saccharomyces cerevisiae (strain ATCC 204508 / S288c)	Homo sapiens	Reticulomyxa filosa		Saprolegnia
Homo sapiens	Neisseria gonorrhoeae (strain ATCC 700825 / FA 1090)	Penicillium rubens (strain ATCC 28089 / DSM 1075 / NRRL 1951 / Wisconsin 54-1255)	Pseudomonas aeruginosa	Stylonychia lemnae	Plasmodiophora brassicae	Bacillariophyta	Legionella pneumophila subsp. pneumophila (strain Philadelphia 1 / ATCC 33152 / DSM 7513)	Listeria	Saccharomycetaceae	Acinetobacter	Dictyostelia		Escherichia	Saccharomyces cerevisiae (strain ATCC 204508 / S288c)		Reticulomyxa filosa		Saprolegnia
Xenopus tropicalis	Neisseria gonorrhoeae (strain ATCC 700825 / FA 1090)	Penicillium rubens (strain ATCC 28089 / DSM 1075 / NRRL 1951 / Wisconsin 54-1255)	Pseudomonas aeruginosa (strain ATCC 15692 / DSM 22644 / CIP 104116 / JCM 14847 / LMG 12228 / 1C / PR	Stylonychia lemnae	Plasmodiophora brassicae	Bacillariophyta	Legionella pneumophila subsp. pneumophila (strain Philadelphia 1 / ATCC 33152 / DSM 7513)	Listeria monocytogenes	Saccharomycetaceae	Acinetobacter calcoaceticus (strain PHEA-2)	Dictyostelia		Escherichia coli	Saccharomyces cerevisiae (strain ATCC 204508 / S288c)		Reticulomyxa filosa		Saprolegnia
Mus musculus	Neisseria gonorrhoeae	Penicillium rubens (strain ATCC 28089 / DSM 1075 / NRRL 1951 / Wisconsin 54-1255)	Pseudomonas aeruginosa	Stylonychia lemnae	Plasmodiophora brassicae	Bacillariophyta	Legionella pneumophila subsp. pneumophila (strain Philadelphia 1 / ATCC 33152 / DSM 7513)	Listeria monocytogenes	Saccharomycetaceae	Acinetobacter	Dictyostelia		Escherichia coli	Saccharomyces cerevisiae (strain ATCC 204508 / S288c)		Reticulomyxa filosa		Saprolegnia
Drosophila melanogaster	Neisseria gonorrhoeae (strain ATCC 700825 / FA 1090)	Penicillium rubens (strain ATCC 28089 / DSM 1075 / NRRL 1951 / Wisconsin 54-1255)	Pseudomonas aeruginosa	Stylonychia lemnae	Plasmodiophora brassicae	Bacillariophyta	Legionella pneumophila subsp. pneumophila (strain Philadelphia 1 / ATCC 33152 / DSM 7513)	Listeria monocytogenes	Saccharomycetaceae	Acinetobacter calcoaceticus/baumannii complex	Dictyostelia		Escherichia	Saccharomyces cerevisiae (strain ATCC 204508 / S288c)	Homo sapiens	Reticulomyxa filosa		Saprolegnia
Saccharomyces cerevisiae S288C	Neisseria gonorrhoeae	Penicillium rubens (strain ATCC 28089 / DSM 1075 / NRRL 1951 / Wisconsin 54-1255)	Pseudomonas aeruginosa	Stylonychia lemnae	Plasmodiophora brassicae	Bacillariophyta	Legionella pneumophila subsp. pneumophila (strain Philadelphia 1 / ATCC 33152 / DSM 7513)	Listeria monocytogenes		Acinetobacter calcoaceticus/baumannii complex	Dictyostelia		Escherichia		Homo sapiens	Reticulomyxa filosa		Saprolegnia
Arabidopsis thaliana	Neisseria gonorrhoeae	Penicillium rubens (strain ATCC 28089 / DSM 1075 / NRRL 1951 / Wisconsin 54-1255)	Pseudomonas aeruginosa	Stylonychia lemnae	Plasmodiophora brassicae	Bacillariophyta	Legionella pneumophila subsp. pneumophila (strain Philadelphia 1 / ATCC 33152 / DSM 7513)	Listeria	Saccharomycetaceae	Acinetobacter calcoaceticus (strain PHEA-2)	Dictyostelia		Escherichia coli (strain K12)	Saccharomyces cerevisiae (strain ATCC 204508 / S288c)	Homo sapiens	Reticulomyxa filosa		Saprolegnia
Model dataset Detected	9	9	9	9	9	9	9	9	8	9	9	0	9	8	4	9	0	9
Model dataset Total contaminated species	9	9	9	9	9	9	9	9	9	9	9	9	9	8	8	9	9	9
Model dataset Percent	1	1	1	1	1	1	1	1	0.888889	1	1	0	1	1	0.5	1	0	1
Reference dataset
Oxytricha trifallax	Neisseria gonorrhoeae (strain ATCC 700825 / FA 1090)	Penicillium rubens (strain ATCC 28089 / DSM 1075 / NRRL 1951 / Wisconsin 54-1255)	Pseudomonas aeruginosa		Plasmodiophora brassicae	Bacillariophyta	Legionella pneumophila subsp. pneumophila (strain Philadelphia 1 / ATCC 33152 / DSM 7513)	Listeria	Saccharomycetaceae	Acinetobacter calcoaceticus (strain PHEA-2)	Dictyostelia		Escherichia	Saccharomyces cerevisiae (strain ATCC 204508 / S288c)	Homo sapiens			Saprolegnia
Plasmodiophora brassicae	Neisseria gonorrhoeae	Penicillium rubens (strain ATCC 28089 / DSM 1075 / NRRL 1951 / Wisconsin 54-1255)	Pseudomonas aeruginosa			Bacillariophyta	Legionella pneumophila subsp. pneumophila (strain Philadelphia 1 / ATCC 33152 / DSM 7513)	Listeria monocytogenes	Saccharomycetaceae	Acinetobacter calcoaceticus (strain PHEA-2)	Dictyostelia		Escherichia	Saccharomyces cerevisiae (strain ATCC 204508 / S288c)	Homo sapiens			Saprolegnia
Fistulifera solaris	Neisseria gonorrhoeae (strain ATCC 700825 / FA 1090)	Penicillium rubens (strain ATCC 28089 / DSM 1075 / NRRL 1951 / Wisconsin 54-1255)	Pseudomonas aeruginosa	Stylonychia lemnae	Plasmodiophora brassicae		Legionella pneumophila subsp. pneumophila (strain Philadelphia 1 / ATCC 33152 / DSM 7513)	Listeria monocytogenes	Saccharomycetaceae	Acinetobacter calcoaceticus (strain PHEA-2)	Dictyostelia		Escherichia	Saccharomyces cerevisiae (strain ATCC 204508 / S288c)		Reticulomyxa filosa
Panicum miliaceum	Neisseria gonorrhoeae	Penicillium rubens (strain ATCC 28089 / DSM 1075 / NRRL 1951 / Wisconsin 54-1255)	Pseudomonas aeruginosa	Stylonychia lemnae	Plasmodiophora brassicae	Bacillariophyta	Legionella pneumophila subsp. pneumophila (strain Philadelphia 1 / ATCC 33152 / DSM 7513)	Listeria monocytogenes	Saccharomycetaceae	Acinetobacter calcoaceticus (strain PHEA-2)	Dictyostelia		Escherichia	Saccharomyces cerevisiae (strain ATCC 204508 / S288c)	Homo sapiens	Reticulomyxa filosa		Saprolegnia
Odocoileus virginianus texanus	Neisseria gonorrhoeae (strain ATCC 700825 / FA 1090)	Penicillium rubens (strain ATCC 28089 / DSM 1075 / NRRL 1951 / Wisconsin 54-1255)	Pseudomonas aeruginosa	Stylonychia lemnae	Plasmodiophora brassicae	Phaeodactylum tricornutum (strain CCAP 1055/1)	Legionella pneumophila subsp. pneumophila (strain Philadelphia 1 / ATCC 33152 / DSM 7513)	Listeria monocytogenes	Saccharomycetaceae	Acinetobacter calcoaceticus (strain PHEA-2)	Dictyostelia		Escherichia coli	Saccharomyces cerevisiae (strain ATCC 204508 / S288c)		Reticulomyxa filosa		Saprolegnia
Dinoponera quadriceps	Neisseria gonorrhoeae (strain ATCC 700825 / FA 1090)	Penicillium rubens (strain ATCC 28089 / DSM 1075 / NRRL 1951 / Wisconsin 54-1255)	Pseudomonas aeruginosa	Stylonychia lemnae	Plasmodiophora brassicae	Bacillariophyta	Legionella pneumophila subsp. pneumophila (strain Philadelphia 1 / ATCC 33152 / DSM 7513)	Listeria monocytogenes	Saccharomycetaceae	Acinetobacter calcoaceticus (strain PHEA-2)	Dictyostelia		Escherichia	Saccharomyces cerevisiae (strain ATCC 204508 / S288c)	Homo sapiens	Reticulomyxa filosa		Saprolegnia
Torulaspora delbrueckii CBS 1146	Neisseria gonorrhoeae (strain ATCC 700825 / FA 1090)	Penicillium rubens (strain ATCC 28089 / DSM 1075 / NRRL 1951 / Wisconsin 54-1255)	Pseudomonas aeruginosa (strain ATCC 15692 / DSM 22644 / CIP 104116 / JCM 14847 / LMG 12228 / 1C / PR	Stylonychia lemnae	Plasmodiophora brassicae	Bacillariophyta	Legionella pneumophila subsp. pneumophila (strain Philadelphia 1 / ATCC 33152 / DSM 7513)	Listeria monocytogenes		Acinetobacter calcoaceticus (strain PHEA-2)	Dictyostelia		Escherichia		Homo sapiens	Reticulomyxa filosa		Saprolegnia
Tieghemostelium lacteum	Neisseria gonorrhoeae	Penicillium rubens (strain ATCC 28089 / DSM 1075 / NRRL 1951 / Wisconsin 54-1255)	Pseudomonas aeruginosa		Plasmodiophora brassicae	Bacillariophyta	Legionella pneumophila subsp. pneumophila (strain Philadelphia 1 / ATCC 33152 / DSM 7513)	Listeria monocytogenes	Saccharomycetaceae	Acinetobacter calcoaceticus (strain PHEA-2)			Escherichia	Saccharomyces cerevisiae (strain ATCC 204508 / S288c)	Homo sapiens			Saprolegnia
Planoprotostelium fungivorum	Neisseria gonorrhoeae		Pseudomonas aeruginosa				Legionella pneumophila subsp. pneumophila (strain Philadelphia 1 / ATCC 33152 / DSM 7513)	Listeria		Acinetobacter calcoaceticus (strain PHEA-2)			Escherichia
Phellinidium pouzarii	Neisseria gonorrhoeae	Penicillium rubens (strain ATCC 28089 / DSM 1075 / NRRL 1951 / Wisconsin 54-1255)	Pseudomonas aeruginosa	Stylonychia lemnae	Plasmodiophora brassicae	Bacillariophyta	Legionella pneumophila subsp. pneumophila (strain Philadelphia 1 / ATCC 33152 / DSM 7513)	Listeria	Saccharomycetaceae	Acinetobacter calcoaceticus/baumannii complex	Dictyostelia		Escherichia	Saccharomyces cerevisiae (strain ATCC 204508 / S288c)	Homo sapiens	Reticulomyxa filosa		Saprolegnia
Mytilus coruscus	Neisseria gonorrhoeae	Penicillium rubens (strain ATCC 28089 / DSM 1075 / NRRL 1951 / Wisconsin 54-1255)	Pseudomonas aeruginosa	Stylonychia lemnae	Plasmodiophora brassicae	Bacillariophyta	Legionella pneumophila subsp. pneumophila (strain Philadelphia 1 / ATCC 33152 / DSM 7513)	Listeria monocytogenes	Saccharomycetaceae	Acinetobacter calcoaceticus/baumannii complex	Dictyostelia		Escherichia	Saccharomyces cerevisiae (strain ATCC 204508 / S288c)	Homo sapiens	Reticulomyxa filosa		Saprolegnia
Reticulomyxa filosa	Neisseria gonorrhoeae (strain ATCC 700825 / FA 1090)	Penicillium rubens (strain ATCC 28089 / DSM 1075 / NRRL 1951 / Wisconsin 54-1255)	Pseudomonas aeruginosa				Legionella pneumophila subsp. pneumophila (strain Philadelphia 1 / ATCC 33152 / DSM 7513)	Listeria monocytogenes	Saccharomycetaceae	Acinetobacter calcoaceticus (strain PHEA-2)	Dictyostelia		Escherichia	Saccharomyces cerevisiae (strain ATCC 204508 / S288c)	Homo sapiens			Saprolegnia
Stentor coeruleus	Neisseria gonorrhoeae	Penicillium rubens (strain ATCC 28089 / DSM 1075 / NRRL 1951 / Wisconsin 54-1255)	Pseudomonas aeruginosa		Plasmodiophora brassicae	Bacillariophyta	Legionella pneumophila subsp. pneumophila (strain Philadelphia 1 / ATCC 33152 / DSM 7513)	Listeria	Saccharomycetaceae	Acinetobacter calcoaceticus (strain PHEA-2)	Dictyostelia		Escherichia coli	Saccharomyces cerevisiae (strain ATCC 204508 / S288c)	Homo sapiens	Reticulomyxa filosa		Saprolegnia
Thraustotheca clavata	Neisseria gonorrhoeae (strain ATCC 700825 / FA 1090)	Penicillium rubens (strain ATCC 28089 / DSM 1075 / NRRL 1951 / Wisconsin 54-1255)	Pseudomonas aeruginosa		Plasmodiophora brassicae		Legionella pneumophila subsp. pneumophila (strain Philadelphia 1 / ATCC 33152 / DSM 7513)	Listeria	Saccharomycetaceae	Acinetobacter calcoaceticus (strain PHEA-2)	Dictyostelia		Escherichia	Saccharomyces cerevisiae (strain ATCC 204508 / S288c)	Homo sapiens
Hibiscus syriacus	Neisseria gonorrhoeae	Penicillium rubens (strain ATCC 28089 / DSM 1075 / NRRL 1951 / Wisconsin 54-1255)	Pseudomonas aeruginosa	Stylonychia lemnae	Plasmodiophora brassicae	Bacillariophyta	Legionella pneumophila subsp. pneumophila (strain Philadelphia 1 / ATCC 33152 / DSM 7513)	Listeria monocytogenes	Saccharomycetaceae	Acinetobacter calcoaceticus/baumannii complex	Dictyostelia		Escherichia	Saccharomyces cerevisiae (strain ATCC 204508 / S288c)	Homo sapiens	Reticulomyxa filosa		Saprolegnia
Parambassis ranga	Neisseria gonorrhoeae	Penicillium rubens (strain ATCC 28089 / DSM 1075 / NRRL 1951 / Wisconsin 54-1255)	Pseudomonas aeruginosa	Stylonychia lemnae	Plasmodiophora brassicae	Bacillariophyta	Legionella pneumophila subsp. pneumophila (strain Philadelphia 1 / ATCC 33152 / DSM 7513)	Listeria monocytogenes	Saccharomycetaceae	Acinetobacter calcoaceticus (strain PHEA-2)	Dictyostelia		Escherichia	Saccharomyces cerevisiae (strain ATCC 204508 / S288c)		Reticulomyxa filosa		Saprolegnia
Ref dataset Detected	16	15	16	9	13	12	16	16	14	16	14	0	16	14	12	10	0	13
Ref dataset Total contaminated species	16	16	16	15	15	15	16	16	15	16	15	15	16	16	16	15	15	15
Ref dataset Percent	1	0.9375	1	0.6	0.866667	0.8	1	1	0.933333	1	0.933333	0	1	0.875	0.75	0.666667	0	0.866667
Total over both datasets
Detected	25	24	25	18	22	21	25	25	22	25	23	0	25	22	16	19	0	22
Total contaminated species	25	25	25	24	24	24	25	25	24	25	24	24	25	24	24	24	24	24
Percent	1	0.96	1	0.75	0.916667	0.875	1	1	0.916667	1	0.958333	0	1	0.916667	0.666667	0.791667	0	0.916667
Detailed results – 1000 proteins
SOURCE PROTEOMES	Contaminant species
	Neisseria gonorrhoeae FA 1090	Penicillium rubens Wisconsin 54-1255	Pseudomonas aeruginosa PAO1	Oxytricha trifallax	Plasmodiophora brassicae	Fistulifera solaris	Legionella pneumophila subsp. pneumophila str. Philadelphia 1	Listeria monocytogenes EGD-e	Torulaspora delbrueckii CBS 1146	Acinetobacter pittii PHEA-2	Tieghemostelium lacteum	Planoprotostelium fungivorum	Escherichia coli K-12	Saccharomyces cerevisiae S288C	Homo sapiens	Reticulomyxa filosa	Stentor coeruleus	Thraustotheca clavata
Model dataset
Danio rerio	Neisseria gonorrhoeae (strain ATCC 700825 / FA 1090)	Penicillium rubens (strain ATCC 28089 / DSM 1075 / NRRL 1951 / Wisconsin 54-1255)	Pseudomonas aeruginosa (strain ATCC 15692 / DSM 22644 / CIP 104116 / JCM 14847 / LMG 12228 / 1C / PR	Stylonychia lemnae	Plasmodiophora brassicae	Bacillariophyta	Legionella pneumophila subsp. pneumophila (strain Philadelphia 1 / ATCC 33152 / DSM 7513)	Listeria monocytogenes	Saccharomycetaceae	Acinetobacter calcoaceticus (strain PHEA-2)	Dictyostelia		Escherichia coli (strain K12)	Saccharomyces cerevisiae (strain ATCC 204508 / S288c)	Homo sapiens	Reticulomyxa filosa		Saprolegnia
Gallus gallus	Neisseria gonorrhoeae	Penicillium rubens (strain ATCC 28089 / DSM 1075 / NRRL 1951 / Wisconsin 54-1255)	Pseudomonas aeruginosa (strain ATCC 15692 / DSM 22644 / CIP 104116 / JCM 14847 / LMG 12228 / 1C / PR	Stylonychia lemnae	Plasmodiophora brassicae	Phaeodactylum tricornutum (strain CCAP 1055/1)	Legionella pneumophila subsp. pneumophila (strain Philadelphia 1 / ATCC 33152 / DSM 7513)	Listeria monocytogenes	Saccharomycetaceae	Acinetobacter calcoaceticus (strain PHEA-2)	Dictyostelia		Escherichia	Saccharomyces cerevisiae (strain ATCC 204508 / S288c)	Homo sapiens	Reticulomyxa filosa		Saprolegnia
Caenorhabditis elegans	Neisseria gonorrhoeae	Penicillium rubens (strain ATCC 28089 / DSM 1075 / NRRL 1951 / Wisconsin 54-1255)	Pseudomonas aeruginosa	Stylonychia lemnae	Plasmodiophora brassicae	Bacillariophyta	Legionella pneumophila subsp. pneumophila (strain Philadelphia 1 / ATCC 33152 / DSM 7513)	Listeria monocytogenes	Saccharomycetaceae	Acinetobacter calcoaceticus (strain PHEA-2)	Dictyostelia		Escherichia coli (strain K12)	Saccharomyces cerevisiae (strain ATCC 204508 / S288c)	Homo sapiens	Reticulomyxa filosa		Saprolegnia
Homo sapiens	Neisseria gonorrhoeae (strain ATCC 700825 / FA 1090)	Penicillium rubens (strain ATCC 28089 / DSM 1075 / NRRL 1951 / Wisconsin 54-1255)	Pseudomonas aeruginosa (strain ATCC 15692 / DSM 22644 / CIP 104116 / JCM 14847 / LMG 12228 / 1C / PR	Stylonychia lemnae	Plasmodiophora brassicae	Bacillariophyta	Legionella pneumophila subsp. pneumophila (strain Philadelphia 1 / ATCC 33152 / DSM 7513)	Listeria monocytogenes	Saccharomycetaceae	Acinetobacter calcoaceticus (strain PHEA-2)	Dictyostelia		Escherichia	Saccharomyces cerevisiae (strain ATCC 204508 / S288c)		Reticulomyxa filosa		Saprolegnia
Xenopus tropicalis	Neisseria gonorrhoeae	Penicillium rubens (strain ATCC 28089 / DSM 1075 / NRRL 1951 / Wisconsin 54-1255)	Pseudomonas aeruginosa	Stylonychia lemnae	Plasmodiophora brassicae	Phaeodactylum tricornutum (strain CCAP 1055/1)	Legionella pneumophila subsp. pneumophila (strain Philadelphia 1 / ATCC 33152 / DSM 7513)	Listeria monocytogenes	Saccharomycetaceae	Acinetobacter calcoaceticus (strain PHEA-2)	Dictyostelia		Escherichia	Saccharomyces cerevisiae (strain ATCC 204508 / S288c)		Reticulomyxa filosa		Saprolegnia
Mus musculus	Neisseria gonorrhoeae	Penicillium rubens (strain ATCC 28089 / DSM 1075 / NRRL 1951 / Wisconsin 54-1255)	Pseudomonas aeruginosa	Stylonychia lemnae	Plasmodiophora brassicae	Bacillariophyta	Legionella pneumophila subsp. pneumophila (strain Philadelphia 1 / ATCC 33152 / DSM 7513)	Listeria monocytogenes	Saccharomycetaceae	Acinetobacter calcoaceticus (strain PHEA-2)	Dictyostelia		Escherichia	Saccharomyces cerevisiae (strain ATCC 204508 / S288c)		Reticulomyxa filosa		Saprolegnia
Drosophila melanogaster	Neisseria gonorrhoeae	Penicillium rubens (strain ATCC 28089 / DSM 1075 / NRRL 1951 / Wisconsin 54-1255)	Pseudomonas aeruginosa (strain ATCC 15692 / DSM 22644 / CIP 104116 / JCM 14847 / LMG 12228 / 1C / PR	Stylonychia lemnae	Plasmodiophora brassicae	Bacillariophyta	Legionella pneumophila subsp. pneumophila (strain Philadelphia 1 / ATCC 33152 / DSM 7513)	Listeria monocytogenes	Saccharomycetaceae	Acinetobacter calcoaceticus (strain PHEA-2)	Dictyostelia		Escherichia	Saccharomyces cerevisiae (strain ATCC 204508 / S288c)	Homo sapiens	Reticulomyxa filosa		Saprolegnia
Saccharomyces cerevisiae S288C	Neisseria gonorrhoeae (strain ATCC 700825 / FA 1090)	Penicillium rubens (strain ATCC 28089 / DSM 1075 / NRRL 1951 / Wisconsin 54-1255)	Pseudomonas aeruginosa	Stylonychia lemnae	Plasmodiophora brassicae	Bacillariophyta	Legionella pneumophila subsp. pneumophila (strain Philadelphia 1 / ATCC 33152 / DSM 7513)	Listeria monocytogenes		Acinetobacter calcoaceticus (strain PHEA-2)	Dictyostelia		Escherichia		Homo sapiens	Reticulomyxa filosa		Saprolegnia
Arabidopsis thaliana	Neisseria gonorrhoeae	Penicillium rubens (strain ATCC 28089 / DSM 1075 / NRRL 1951 / Wisconsin 54-1255)	Pseudomonas aeruginosa (strain ATCC 15692 / DSM 22644 / CIP 104116 / JCM 14847 / LMG 12228 / 1C / PR	Stylonychia lemnae	Plasmodiophora brassicae	Bacillariophyta	Legionella pneumophila subsp. pneumophila (strain Philadelphia 1 / ATCC 33152 / DSM 7513)	Listeria monocytogenes	Saccharomycetaceae	Acinetobacter calcoaceticus (strain PHEA-2)	Dictyostelia		Escherichia coli (strain K12)	Saccharomyces cerevisiae (strain ATCC 204508 / S288c)	Homo sapiens	Reticulomyxa filosa		Saprolegnia
Model dataset Detected	9	9	9	9	9	9	9	9	8	9	9	0	9	8	6	9	0	9
Model dataset Total contaminated species	9	9	9	9	9	9	9	9	9	9	9	9	9	8	8	9	9	9
Model dataset Percent	1	1	1	1	1	1	1	1	0.888889	1	1	0	1	1	0.75	1	0	1
Reference dataset
Oxytricha trifallax	Neisseria gonorrhoeae	Penicillium rubens (strain ATCC 28089 / DSM 1075 / NRRL 1951 / Wisconsin 54-1255)	Pseudomonas aeruginosa (strain ATCC 15692 / DSM 22644 / CIP 104116 / JCM 14847 / LMG 12228 / 1C / PR		Plasmodiophora brassicae	Bacillariophyta	Legionella pneumophila subsp. pneumophila (strain Philadelphia 1 / ATCC 33152 / DSM 7513)	Listeria monocytogenes	Saccharomycetaceae	Acinetobacter calcoaceticus (strain PHEA-2)	Dictyostelia		Escherichia	Saccharomyces cerevisiae (strain ATCC 204508 / S288c)	Homo sapiens	Reticulomyxa filosa		Saprolegnia
Plasmodiophora brassicae	Neisseria gonorrhoeae	Penicillium rubens (strain ATCC 28089 / DSM 1075 / NRRL 1951 / Wisconsin 54-1255)	Pseudomonas aeruginosa	Stylonychia lemnae		Bacillariophyta	Legionella pneumophila subsp. pneumophila (strain Philadelphia 1 / ATCC 33152 / DSM 7513)	Listeria monocytogenes	Saccharomycetaceae	Acinetobacter calcoaceticus (strain PHEA-2)	Dictyostelia		Escherichia coli (strain K12)	Saccharomyces cerevisiae (strain ATCC 204508 / S288c)	Homo sapiens			Saprolegnia
Fistulifera solaris	Neisseria gonorrhoeae	Penicillium rubens (strain ATCC 28089 / DSM 1075 / NRRL 1951 / Wisconsin 54-1255)	Pseudomonas aeruginosa (strain ATCC 15692 / DSM 22644 / CIP 104116 / JCM 14847 / LMG 12228 / 1C / PR	Stylonychia lemnae	Plasmodiophora brassicae		Legionella pneumophila subsp. pneumophila (strain Philadelphia 1 / ATCC 33152 / DSM 7513)	Listeria monocytogenes	Saccharomycetaceae	Acinetobacter calcoaceticus (strain PHEA-2)	Dictyostelia		Escherichia coli (strain K12)	Saccharomyces cerevisiae (strain ATCC 204508 / S288c)	Homo sapiens	Reticulomyxa filosa
Panicum miliaceum	Neisseria gonorrhoeae	Penicillium rubens (strain ATCC 28089 / DSM 1075 / NRRL 1951 / Wisconsin 54-1255)	Pseudomonas aeruginosa	Stylonychia lemnae	Plasmodiophora brassicae	Bacillariophyta	Legionella pneumophila subsp. pneumophila (strain Philadelphia 1 / ATCC 33152 / DSM 7513)	Listeria monocytogenes	Saccharomycetaceae	Acinetobacter calcoaceticus (strain PHEA-2)	Dictyostelia		Escherichia coli (strain K12)	Saccharomyces cerevisiae (strain ATCC 204508 / S288c)	Homo sapiens	Reticulomyxa filosa		Saprolegnia
Odocoileus virginianus texanus	Neisseria gonorrhoeae	Penicillium rubens (strain ATCC 28089 / DSM 1075 / NRRL 1951 / Wisconsin 54-1255)	Pseudomonas aeruginosa	Stylonychia lemnae	Plasmodiophora brassicae	Bacillariophyta	Legionella pneumophila subsp. pneumophila (strain Philadelphia 1 / ATCC 33152 / DSM 7513)	Listeria monocytogenes	Saccharomycetaceae	Acinetobacter calcoaceticus (strain PHEA-2)	Dictyostelia		Escherichia coli (strain K12)	Saccharomyces cerevisiae (strain ATCC 204508 / S288c)	Homo sapiens	Reticulomyxa filosa		Saprolegnia
Dinoponera quadriceps	Neisseria gonorrhoeae (strain ATCC 700825 / FA 1090)	Penicillium rubens (strain ATCC 28089 / DSM 1075 / NRRL 1951 / Wisconsin 54-1255)	Pseudomonas aeruginosa	Stylonychia lemnae	Plasmodiophora brassicae	Bacillariophyta	Legionella pneumophila subsp. pneumophila (strain Philadelphia 1 / ATCC 33152 / DSM 7513)	Listeria monocytogenes	Saccharomycetaceae	Acinetobacter calcoaceticus (strain PHEA-2)	Dictyostelia		Escherichia	Saccharomyces cerevisiae (strain ATCC 204508 / S288c)	Homo sapiens	Reticulomyxa filosa		Saprolegnia
Torulaspora delbrueckii CBS 1146	Neisseria gonorrhoeae	Penicillium rubens (strain ATCC 28089 / DSM 1075 / NRRL 1951 / Wisconsin 54-1255)	Pseudomonas aeruginosa (strain ATCC 15692 / DSM 22644 / CIP 104116 / JCM 14847 / LMG 12228 / 1C / PR	Stylonychia lemnae	Plasmodiophora brassicae	Phaeodactylum tricornutum (strain CCAP 1055/1)	Legionella pneumophila subsp. pneumophila (strain Philadelphia 1 / ATCC 33152 / DSM 7513)	Listeria monocytogenes		Acinetobacter calcoaceticus (strain PHEA-2)	Dictyostelia		Escherichia		Homo sapiens	Reticulomyxa filosa		Saprolegnia
Tieghemostelium lacteum	Neisseria gonorrhoeae (strain ATCC 700825 / FA 1090)	Penicillium rubens (strain ATCC 28089 / DSM 1075 / NRRL 1951 / Wisconsin 54-1255)	Pseudomonas aeruginosa	Stylonychia lemnae	Plasmodiophora brassicae	Bacillariophyta	Legionella pneumophila subsp. pneumophila (strain Philadelphia 1 / ATCC 33152 / DSM 7513)	Listeria monocytogenes	Saccharomycetaceae	Acinetobacter calcoaceticus (strain PHEA-2)			Escherichia coli (strain K12)	Saccharomyces cerevisiae (strain ATCC 204508 / S288c)	Homo sapiens	Reticulomyxa filosa		Saprolegnia
Planoprotostelium fungivorum	Neisseria gonorrhoeae (strain ATCC 700825 / FA 1090)	Agaricomycetes incertae sedis	Pseudomonas aeruginosa (strain ATCC 15692 / DSM 22644 / CIP 104116 / JCM 14847 / LMG 12228 / 1C / PR				Legionella pneumophila subsp. pneumophila (strain Philadelphia 1 / ATCC 33152 / DSM 7513)	Listeria monocytogenes		Acinetobacter calcoaceticus (strain PHEA-2)			Escherichia coli (strain K12)
Phellinidium pouzarii	Neisseria gonorrhoeae	Penicillium rubens (strain ATCC 28089 / DSM 1075 / NRRL 1951 / Wisconsin 54-1255)	Pseudomonas aeruginosa	Stylonychia lemnae	Plasmodiophora brassicae	Bacillariophyta	Legionella pneumophila subsp. pneumophila (strain Philadelphia 1 / ATCC 33152 / DSM 7513)	Listeria monocytogenes	Saccharomycetaceae	Acinetobacter calcoaceticus (strain PHEA-2)	Dictyostelia		Escherichia coli (strain K12)	Saccharomyces cerevisiae (strain ATCC 204508 / S288c)	Homo sapiens	Reticulomyxa filosa		Saprolegnia
Mytilus coruscus	Neisseria gonorrhoeae	Penicillium rubens (strain ATCC 28089 / DSM 1075 / NRRL 1951 / Wisconsin 54-1255)	Pseudomonas aeruginosa	Stylonychia lemnae	Plasmodiophora brassicae	Phaeodactylum tricornutum (strain CCAP 1055/1)	Legionella pneumophila subsp. pneumophila (strain Philadelphia 1 / ATCC 33152 / DSM 7513)	Listeria monocytogenes	Saccharomycetaceae	Acinetobacter calcoaceticus (strain PHEA-2)	Dictyostelia		Escherichia	Saccharomyces cerevisiae (strain ATCC 204508 / S288c)	Homo sapiens	Reticulomyxa filosa		Saprolegnia
Reticulomyxa filosa	Neisseria gonorrhoeae	Penicillium rubens (strain ATCC 28089 / DSM 1075 / NRRL 1951 / Wisconsin 54-1255)	Pseudomonas aeruginosa	Stylonychia lemnae		Bacillariophyta	Legionella pneumophila subsp. pneumophila (strain Philadelphia 1 / ATCC 33152 / DSM 7513)	Listeria monocytogenes	Saccharomycetaceae	Acinetobacter calcoaceticus (strain PHEA-2)	Dictyostelia		Escherichia	Saccharomyces cerevisiae (strain ATCC 204508 / S288c)	Homo sapiens			Saprolegnia
Stentor coeruleus	Neisseria gonorrhoeae (strain ATCC 700825 / FA 1090)	Penicillium rubens (strain ATCC 28089 / DSM 1075 / NRRL 1951 / Wisconsin 54-1255)	Pseudomonas aeruginosa			Bacillariophyta	Legionella pneumophila subsp. pneumophila (strain Philadelphia 1 / ATCC 33152 / DSM 7513)	Listeria	Saccharomycetaceae	Acinetobacter calcoaceticus (strain PHEA-2)	Dictyostelia		Escherichia	Saccharomyces cerevisiae (strain ATCC 204508 / S288c)	Homo sapiens	Reticulomyxa filosa		Saprolegnia
Thraustotheca clavata	Neisseria gonorrhoeae	Penicillium rubens (strain ATCC 28089 / DSM 1075 / NRRL 1951 / Wisconsin 54-1255)	Pseudomonas aeruginosa	Stylonychia lemnae	Plasmodiophora brassicae		Legionella pneumophila subsp. pneumophila (strain Philadelphia 1 / ATCC 33152 / DSM 7513)	Listeria monocytogenes	Saccharomycetaceae	Acinetobacter calcoaceticus (strain PHEA-2)	Dictyostelia		Escherichia	Saccharomyces cerevisiae (strain ATCC 204508 / S288c)	Homo sapiens	Reticulomyxa filosa
Hibiscus syriacus	Neisseria gonorrhoeae	Penicillium rubens (strain ATCC 28089 / DSM 1075 / NRRL 1951 / Wisconsin 54-1255)	Pseudomonas aeruginosa	Stylonychia lemnae	Plasmodiophora brassicae	Bacillariophyta	Legionella pneumophila subsp. pneumophila (strain Philadelphia 1 / ATCC 33152 / DSM 7513)	Listeria monocytogenes	Saccharomycetaceae	Acinetobacter calcoaceticus (strain PHEA-2)	Dictyostelia		Escherichia	Saccharomyces cerevisiae (strain ATCC 204508 / S288c)	Homo sapiens	Reticulomyxa filosa		Saprolegnia
Parambassis ranga	Neisseria gonorrhoeae (strain ATCC 700825 / FA 1090)	Penicillium rubens (strain ATCC 28089 / DSM 1075 / NRRL 1951 / Wisconsin 54-1255)	Pseudomonas aeruginosa	Stylonychia lemnae	Plasmodiophora brassicae	Phaeodactylum tricornutum (strain CCAP 1055/1)	Legionella pneumophila subsp. pneumophila (strain Philadelphia 1 / ATCC 33152 / DSM 7513)	Listeria monocytogenes	Saccharomycetaceae	Acinetobacter calcoaceticus (strain PHEA-2)	Dictyostelia		Escherichia	Saccharomyces cerevisiae (strain ATCC 204508 / S288c)	Homo sapiens	Reticulomyxa filosa		Saprolegnia
Ref dataset Detected	16	16	16	13	12	13	16	16	14	16	14	0	15	14	15	13	0	13
Ref dataset Total contaminated species	16	16	16	15	15	15	16	16	15	16	15	15	16	16	16	15	15	15
Ref dataset Percent	1	1	1	0.866667	0.8	0.866667	1	1	0.933333	1	0.933333	0	0.9375	0.875	0.9375	0.866667	0	0.866667
Total over both datasets
Detected	25	25	25	22	21	22	25	25	22	25	23	0	24	22	21	22	0	22
Total contaminated species	25	25	25	24	24	24	25	25	24	25	24	24	25	24	24	24	24	24
Percent	1	1	1	0.916667	0.875	0.916667	1	1	0.916667	1	0.958333	0	0.96	0.916667	0.875	0.916667	0	0.916667

## Sheet: Supplementary Table 3
Uniprot proteome ID	Species name	NCBI taxid	Protein number	OMArk ancestral lineage	OMArk Number of conserved HOGs	OMArk Completeness	OMArk Single-copy	OMArk Duplicated	OMArk Duplicated (Expected)	OMArk Duplicated (Unexpected)	OMArk Missing	OMArk lineage consistent	OMArk lineage consistent (Full)	OMArk lineage consistent (Partial mapping)	OMArk lineage consistent (Fragment)	OMArk lineage inconsistent	OMArk lineage inconsistent (Full)	OMArk lineage inconsistent (Partial mapping)	OMArk lineage inconsistent (Fragment)	OMArk contamination	OMArk unknown	OMArk Contaminated	OMArk Contaminants	OMArk pipeline CPU runtime	OMAmer CPU runtime	OMArk CPU runtime	BUSCO dataset (odb10)	BUSCO Completeness	BUSCO Single-copy	BUSCO Duplicated	BUSCO Fragment	BUSCO Missing	BUSCO CPU runtime	Proteome Source	Assembly ID	Contig N50	Assembly length	Assembly submission date (NCBI GenBank)
UP000001070_7222	Drosophila grimshawi	7222	14394	Drosophila	8988	98.45	91.02	7.43	3.57	3.86	1.55	95.19	88.82	3.22	3.15	1.2	0.04	0.85	0.31	0	3.61	False	[]	523	283	240	diptera	98.6	96.4	1.7	0.5	1.4	955	ENA/EMBL	GCA_000005155.1	91192	200467819	2006-06-30
UP000179807_1144522	Tritrichomonas foetus	1144522	24634	Eukaryota	995	63.62	32.26	31.36	0.5	30.85	36.38	39.3	19.13	17.54	2.63	3.4	1.94	1.28	0.18	0	57.29	False	[]	1197	406	791	eukaryota	54.9	39.2	9.8	5.9	45.1	105	ENA/EMBL	GCA_001839685.1	34827	67585742	2016-10-25
UP000525714_254557	Mionectes macconnelli	254557	14138	Passeriformes	11596	91.09	87.52	3.57	0.03	3.54	8.91	97.41	79.09	0.87	17.45	2.38	1.18	0.25	0.95	0	0.21	False	[]	569	225	344	passeriformes	81.6	76.2	0.2	5.2	18.4	3315	ENA/EMBL	GCA_013397495.1	72805	1042002978	2020-07-10
UP000574210_58203	Rhodinocichla rosea	58203	14100	Passeriformes	11596	89.85	86.34	3.51	0.16	3.35	10.15	98.42	78.46	0.63	19.33	1.4	0.55	0.16	0.69	0	0.18	False	[]	580	226	354	passeriformes	79.7	74.3	0.2	5.2	20.3	3183	ENA/EMBL	GCA_013396575.1	29643	1031972585	2020-07-10
UP000002428_284593	Nakaseomyces glabratus CBS 138	284593	5200	Saccharomycetaceae	3653	99.12	91.92	7.2	5.31	1.89	0.88	94.35	91.01	3.15	0.19	0.65	0.11	0.46	0.08	0	5	False	[]	310	119	191	saccharomycetes	99.6	98.4	1	0.2	0.4	165	ENA/EMBL	GCA_000002545.2	1100349	12318245	2008-08-12
UP000008333_126793	Plasmodium vivax Sal-1	126793	5389	Plasmodium (Plasmodium)	4356	98.92	97.34	1.58	0.83	0.76	1.08	95.75	93.32	1.32	1.11	0.76	0.21	0.48	0.07	0	3.49	False	[]	279	124	155	plasmodium	96.3	94.6	0.4	1.3	3.7	746	ENA/EMBL	GCA_000002415.2	1165049	27007701	2009-05-06
UP000054302_212818	Exophiala mesophila	212818	9181	Eurotiomycetes	4565	91.9	90.91	0.99	0.7	0.28	8.11	90.84	88.23	2.32	0.29	1.75	0.48	1	0.27	0	7.41	False	[]	434	182	252	chaetothyriales	95.7	95.1	0.2	0.4	4.3	1040	ENA/EMBL	GCA_000836275.1	847283	29273723	2015-02-23
UP000504616_27457	Bactrocera dorsalis	27457	11182	Schizophora	7601	84.49	78.27	6.22	0	6.22	15.51	88.73	70.77	15.17	2.79	2.82	0.83	1.44	0.55	0	8.45	False	[]	440	210	230	diptera	92.1	86.2	5.4	0.5	7.9	792	Refseq	GCF_000789215.1	4913	414968693	2014-12-03
UP000077266_1314781	Exidia glandulosa HHB12029	1314781	26305	Agaricomycetes incertae sedis	4436	91.25	69.23	22.02	1.56	20.47	8.75	53.12	37.27	12.2	3.65	7.38	3.19	3.16	1.03	0	39.5	False	[]	607	369	238	agaricomycetes	96.2	83.7	11.2	1.3	3.8	635	ENA/EMBL	GCA_001632375.1	40344	78161169	2016-04-28
UP000242188_6573	Mizuhopecten yessoensis	6573	22409	Lophotrochozoa	2373	90.51	85.12	5.39	0.42	4.97	9.48	54.9	35.28	17.88	1.74	9.95	3.07	6.19	0.69	0	35.15	False	[]	566	287	279	mollusca	90.4	88.3	0.6	1.5	9.6	2952	ENA/EMBL	GCA_002113885.2	65014	987568220	2017-06-12
UP000236664_42673	Fusarium nygamai	42673	16018	Fusarium	7922	98.87	94.65	4.22	1.46	2.75	1.14	88.61	78.59	5.39	4.63	2.6	0.98	1.34	0.28	0	8.78	False	[]	529	276	253	hypocreales	99.6	98.1	0.5	1	0.4	867	ENA/EMBL	GCA_002894225.1	262775	50242135	2018-01-22
UP000190776_420778	Diplodia seriata	420778	8038	Dothideomycetes	5124	85.01	83.59	1.42	0.37	1.05	14.99	91.53	79.9	8.78	2.85	5.69	3.26	1.94	0.49	0	2.79	False	[]	392	168	224	dothideomycetes	90.9	86	0.2	4.7	9.1	416	ENA/EMBL	GCA_001975905.1	239894	37268684	2017-01-31
UP000539920_441696	Ploceus nigricollis	441696	13506	Passeriformes	11596	89.27	85.62	3.65	0.16	3.48	10.74	98.61	78.85	0.52	19.24	1.21	0.53	0.18	0.5	0	0.19	False	[]	555	209	346	passeriformes	79.8	74.3	0.3	5.2	20.2	3116	ENA/EMBL	GCA_013399945.1	74004	1035454922	2020-07-10
UP000261660_56723	Labrus bergylta	56723	26930	Eupercaria	15616	97.01	87.48	9.53	0.04	9.49	2.99	92.5	77.54	9.17	5.79	5.81	3.41	1.94	0.46	0	1.69	False	[]	832	414	418	actinopterygii	96.7	91.6	2.2	2.9	3.3	1981	Ensembl	GCA_900080235.1	703847	805480521	2016-05-03
UP000078555_864142	Plasmodium ovale wallikeri	864142	8410	Plasmodium (Plasmodium)	4356	89.99	85.65	4.34	0	4.34	10.01	61.52	43.2	16.08	2.24	3.5	0.65	2.47	0.38	0	34.98	False	[]	302	144	158	plasmodium	86.2	80.3	0	5.9	13.8	708	ENA/EMBL	GCA_900088485.1	139473	35654824	2016-06-16
UP000534426_48396	Crypturellus undulatus	48396	14020	Archosauria	10701	89.49	85.41	4.08	0.16	3.92	10.5	98.27	76.4	1.73	20.14	1.49	0.74	0.16	0.59	0	0.24	False	[]	589	217	372	aves	82.4	74.6	0.5	7.3	17.6	2049	ENA/EMBL	GCA_013389825.1	99502	1021424416	2020-07-06
UP000054558_105231	Klebsormidium nitens	105231	128	Streptophyta	4974	0.1	0.1	0	0	0	99.9	71.88	66.41	4.69	0.78	5.47	3.13	0.78	1.56	0	22.66	False	[]	329	53	276	viridiplantae	0.2	0.2	0	0	99.8	10	ENA/EMBL	GCA_000708835.1	72512	103921766	2014-06-03
UP000289340_3848	Glycine soja	3848	55104	NPAAA clade	15412	99.18	25.23	73.95	65.86	8.08	0.82	93.58	78.31	10.73	4.54	0.95	0.13	0.71	0.11	0	5.47	False	[]	1331	660	671	fabales	99	41.1	57.5	0.4	1	4733	ENA/EMBL	GCA_004193775.2	3331191	1013211804	2019-02-21
UP000029327_1420906	Pseudogymnoascus sp. VKM F-4281 (FW-2241)	1420906	8727	Leotiomycetes	4047	79.69	77.64	2.05	0	2.05	20.31	69.34	54.28	11.91	3.15	16.34	7.41	7.17	1.76	0	14.32	False	[]	382	159	223	leotiomycetes	93.3	88.7	0.2	4.4	6.7	391	ENA/EMBL	GCA_000750745.1	19037	26549613	2014-09-09
UP000478052_307492	Aphis craccivora	307492	31735	Paraneoptera	4588	94.22	80.82	13.4	3.18	10.22	5.78	52.22	27.3	18.58	6.34	6.39	1.01	4.79	0.59	0.2	40.41	True	['Enterobacterales']	564	323	241	hemiptera	98.3	96.1	1.3	0.9	1.7	657	ENA/EMBL	GCA_009835225.1	32785	318873360	2020-01-09
UP000054481_1043627	Hirsutella minnesotensis 3608	1043627	9072	Hypocreales	5813	58.59	56.46	2.13	0	2.13	41.41	76.48	54.12	17.81	4.55	8.87	3.79	4	1.08	0	14.65	False	[]	410	171	239	hypocreales	60.7	58.7	0.7	1.3	39.3	509	ENA/EMBL	GCA_000956045.1	84252	51111088	2015-04-01
UP000016930_914234	Gelatoporia subvermispora B	914234	12077	Polyporales	3609	88.84	81.55	7.29	0.03	7.26	11.17	71.09	56.34	12.18	2.57	5.54	2.07	2.51	0.96	0	23.37	False	[]	417	199	218	polyporales	93.3	91.3	0.6	1.4	6.7	714	ENA/EMBL	GCA_000320605.2	238865	38969650	2013-02-12
UP000002485_284812	Schizosaccharomyces pombe 972h-	284812	5122	Taphrinomycotina	2580	100	94.77	5.23	4.61	0.62	0	94.16	93.22	0.84	0.1	0.66	0.13	0.37	0.16	0	5.17	False	[]	318	108	210	ascomycota	83.2	79	2.8	1.4	16.8	156	EnsemblFungi	GCA_000002945.2	2923134	12571820	2007-11-09
UP000504637_1314786	Dissoconium aciculare CBS 342.82	1314786	10289	Mycosphaerellales	6466	83.42	82.4	1.02	0	1.02	16.58	66.42	55.65	9.54	1.23	10.27	4.31	4.95	1.01	0	23.31	False	[]	475	184	291	dothideomycetes	94	91.7	0.3	2	6	444	Refseq	GCF_010015565.1	282599	26537235	2020-01-29
UP000191342_254877	Penicillium flavigenum	254877	10875	Penicillium	6386	90.68	88.52	2.16	0.88	1.28	9.32	89.88	83.02	4.23	2.63	4.39	2.64	1.45	0.3	0	5.74	False	[]	417	187	230	eurotiales	91.8	91.5	0.2	0.1	8.2	666	ENA/EMBL	GCA_002072365.1	305944	32903267	2017-03-24
UP000015105_200361	Aegilops tauschii subsp. strangulata	200361	38981	Triticeae	17291	90.07	84.45	5.62	4.03	1.59	9.93	92.03	73.05	12.13	6.85	3.18	0.85	1.18	1.15	0	4.79	False	[]	1017	538	479	poales	95.1	90.5	3.1	1.5	4.9	3233	EnsemblPlants	GCA_002575655.1	102787	4223628083	2017-10-18
UP000591131_330153	Perkinsus chesapeaki	330153	10985	Alveolata	514	91.24	82.49	8.75	3.31	5.45	8.75	38.09	24.01	11.77	2.31	10.87	4.51	5.24	1.12	0	51.04	False	[]	372	195	177	alveolata	94.7	88.9	2.3	3.5	5.3	30	ENA/EMBL	GCA_013115145.1	34192	41608722	2020-05-18
UP000013827_2903	Emiliania huxleyi	2903	35676	Eukaryota	995	85.32	36.78	48.54	22.61	25.93	14.67	50.22	35.28	8.88	6.06	24.64	16.69	1.45	6.5	0	25.14	False	[]	1983	559	1424	eukaryota	73.4	46.7	9.4	17.3	26.6	77	EnsemblProtists	GCA_000372725.1	29715	167675649	2013-05-02
UP000266453_1678846	Alternaria sp. MG1	1678846	4966	Pleosporaceae	8651	36.87	35.21	1.66	0.13	1.54	63.13	85.34	75.63	4.53	5.18	2.86	1.05	1.69	0.12	0	11.8	False	[]	400	116	284	pleosporales	36	34.5	0.1	1.4	64	516	ENA/EMBL	GCA_003574525.1	44208	34695644	2018-09-18
UP000274504_6216	Hymenolepis diminuta	6216	11237	Lophotrochozoa	2373	90.56	78.42	12.14	2.91	9.23	9.44	71.8	41.99	19.7	10.11	3.95	0.81	2.39	0.75	0	24.25	False	[]	429	181	248	metazoa	76	68.8	0.7	6.5	24	105	ENA/EMBL	GCA_900618445.1	38145	165878914	2018-12-05
UP000030755_988480	Rozella allomycis CSF55	988480	6337	Fungi incertae sedis	443	91.2	83.3	7.9	6.32	1.58	8.8	52.72	45.51	5.79	1.42	4.21	0.79	3.06	0.36	0	43.06	False	[]	352	144	208	fungi	69.1	62.5	0.1	6.5	30.9	84	ENA/EMBL	GCA_000442015.1	48693	11859274	2013-08-05
UP000588193_2650976	Scenedesmus sp. NREL 46B-D3	2650976	17318	Chlorophyta	1807	82.52	78.31	4.21	0.22	3.98	17.49	36	25.7	8.52	1.78	34.55	19.88	8.58	6.09	0	29.44	False	[]	662	389	273	chlorophyta	95.3	89.7	3.5	2.1	4.7	261	ENA/EMBL	GCA_014080715.1	204857	151896789	2020-08-05
UP000186303_1230383	Malassezia sympodialis ATCC 42132	1230383	4490	Ustilaginomycotina	2551	99.38	98.2	1.18	1.1	0.08	0.63	92.12	91.03	0.96	0.13	2.92	1.36	1.05	0.51	0	4.97	False	[]	317	117	200	basidiomycota	93	92.3	0	0.7	7	132	ENA/EMBL	GCA_900149145.1	1353702	7747459	2017-01-09
UP000054359_407821	Stegodyphus mimosarum	407821	27006	Arachnida	2894	94.16	78.06	16.1	6.81	9.3	5.84	59.41	42.82	8.38	8.21	7.48	1.06	4.71	1.71	0	33.11	False	[]	532	296	236	arachnida	96.3	85.3	3.1	7.9	3.7	743	ENA/EMBL	GCA_000611955.2	40146	2738704917	2014-08-01
UP000078340_33203	Purpureocillium lilacinum	33203	11750	Hypocreales	5813	90.58	88.27	2.31	0.02	2.29	9.43	74.95	64.96	8.82	1.17	7.03	3.9	2.06	1.07	0	18.02	False	[]	452	210	242	hypocreales	95.8	94.5	0.6	0.7	4.2	638	ENA/EMBL	GCA_001653265.1	150141	38534601	2016-05-27
UP000054538_930991	Paxillus rubicundulus Ve08.2h10	930991	21895	Agaricomycetidae	3811	93.42	89.69	3.73	0.05	3.67	6.59	39.74	26.83	10.41	2.5	7.56	1.74	4.59	1.23	0	52.7	False	[]	482	259	223	boletales	99.1	97.5	0.2	1.4	0.9	721	ENA/EMBL	GCA_000827395.1	14659	53011005	2015-01-26
UP000008810_15368	Brachypodium distachyon	15368	34230	Pooideae	15019	94.08	86.01	8.07	4.86	3.21	5.92	78.71	70.58	6.4	1.73	5.79	1.24	2.08	2.47	0	15.51	False	[]	913	487	426	poales	99.2	97.4	1.5	0.3	0.8	2608	EnsemblPlants	GCA_000005505.4	21988513	271163419	2018-01-24
UP000472277_8032	Salmo trutta	8032	43230	Euteleosteomorpha	15493	95.18	37.35	57.83	53.73	4.11	4.82	98.32	93.63	3.77	0.92	0.38	0.1	0.26	0.02	0	1.3	False	[]	1246	651	595	actinopterygii	97.8	55.9	41.2	0.7	2.2	5143	Ensembl	GCA_901001165.1	1703178	2371863509	2019-06-02
UP000223968_1447875	Helicocarpus griseus UAMH5409	1447875	10216	Onygenales	4774	97.66	96.63	1.03	0.06	0.96	2.35	77.23	67.76	8.14	1.33	11.76	6.94	4.09	0.73	0	11.01	False	[]	414	186	228	onygenales	99.5	99.2	0.2	0.1	0.5	696	ENA/EMBL	GCA_002573585.1	118198	32035056	2017-10-17
UP000019377_1365824	Kalmanozyma brasiliensis GHG001	1365824	5765	Ustilaginomycotina	2551	98.23	97.33	0.9	0.67	0.24	1.76	96.96	92.4	2.17	2.39	0.99	0.33	0.56	0.1	0	2.05	False	[]	333	148	185	basidiomycota	96.6	95.5	0	1.1	3.4	174	ENA/EMBL	GCA_000497045.1	285764	17325407	2013-11-15
UP000008141_554065	Chlorella variabilis	554065	9831	Chlorophyta	1807	92.75	87.55	5.2	3.71	1.49	7.25	70.73	65.14	3.41	2.18	19.41	12.99	3.16	3.26	0	9.87	False	[]	439	240	199	chlorophyta	95.5	92	0.9	2.6	4.5	170	ENA/EMBL	GCA_000147415.1	27941	46159512	2010-09-16
UP000094285_984487	Suhomyces tanzawaensis NRRL Y-17324	984487	5881	Debaryomycetaceae	4348	95.1	93.58	1.52	0.05	1.47	4.9	85.78	74.91	9.88	0.99	1.94	0.7	0.97	0.27	0	12.28	False	[]	316	127	189	saccharomycetes	98.9	98.1	0.1	0.7	1.1	181	ENA/EMBL	GCA_001661415.1	183924	13136204	2016-09-15
UP000256964_139420	Polyporus brumalis	139420	18174	Polyporales	3609	96.79	86.12	10.67	1.77	8.89	3.21	64.47	50.04	12.13	2.3	4.49	1.77	2.04	0.68	0	31.04	False	[]	489	269	220	polyporales	99.2	97.3	1.5	0.4	0.8	973	ENA/EMBL	GCA_003367725.1	170739	45718144	2018-08-09
UP000042958_104259	Penicillium brasilianum	104259	11426	Penicillium	6386	91.84	89.66	2.18	0	2.18	8.16	80.17	72.44	6.2	1.53	13.21	9.13	3.39	0.69	0	6.63	False	[]	447	206	241	eurotiales	99.7	99.1	0.3	0.3	0.3	835	ENA/EMBL	GCA_001048715.1	653379	35888622	2015-07-01
UP000479710_110450	Oryza meyeriana var. granulata	110450	39309	Oryza	15089	91.81	80.77	11.04	0.29	10.75	8.18	69.57	51.61	10.81	7.15	5.94	0.8	2.23	2.91	0	24.49	False	[]	857	476	381	poales	90.5	85	2	3.5	9.5	2224	ENA/EMBL	GCA_005223365.2	74130	736774741	2020-01-14
UP000024404_6282	Onchocerca volvulus	6282	12119	Spiruromorpha	6517	97.28	92.51	4.77	1.35	3.42	2.72	80.52	73.63	4.94	1.95	1.41	0.12	1.14	0.15	0	18.07	False	[]	365	173	192	nematoda	98.7	97.1	1.1	0.5	1.3	546	EnsemblMetazoa	GCA_000499405.2	577378	96327022	2014-02-28
UP000078397_1380566	Pochonia chlamydosporia 170	1380566	14143	Hypocreales	5813	94.61	90.83	3.78	0.55	3.23	5.38	74.13	63.68	9.4	1.05	5.72	2.87	2.41	0.44	0	20.15	False	[]	453	216	237	hypocreales	97.8	96.5	0.7	0.6	2.2	773	ENA/EMBL	GCA_001653235.2	1984628	44215803	2017-07-10
UP000190312_5062	Aspergillus oryzae	5062	11429	Aspergillus subgen. Circumdati	6738	94.07	91.87	2.2	1.4	0.8	5.94	92.92	85.3	6.82	0.8	2.75	1.25	1.33	0.17	0	4.33	True	['Aspergillus oryzae (strain ATCC 42149 / RIB 40)']	445	206	239	eurotiales	96.2	95.3	0.3	0.6	3.8	768	ENA/EMBL	GCA_002007945.1	4278514	38507590	2017-02-28
UP000545574_181101	Panurus biarmicus	181101	12783	Passeriformes	11596	81.75	77.52	4.23	0.09	4.14	18.25	98.29	77.09	0.57	20.63	1.49	0.62	0.16	0.71	0	0.23	False	[]	603	198	405	passeriformes	69	61.9	0.4	6.7	31	2635	ENA/EMBL	GCA_013398035.1	18922	919078602	2020-07-10
UP000270924_6293	Wuchereria bancrofti	6293	13000	Spiruromorpha	6517	95.03	80.48	14.55	0.81	13.73	4.97	91.14	69.11	5.85	16.18	1.12	0.12	0.75	0.25	0	7.74	False	[]	365	164	201	nematoda	85	77.3	0.6	7.1	15	448	ENA/EMBL	GCA_900622535.1	8684	76991470	2018-12-05
UP000472264_173247	Echeneis naucrates	173247	21548	Percomorphaceae	16316	97.86	96.25	1.61	1.37	0.25	2.14	99	96.42	2.09	0.49	0.15	0.03	0.1	0.02	0	0.85	False	[]	754	348	406	actinopterygii	97.4	94.9	0.9	1.6	2.6	2143	Ensembl	GCA_900963305.1	12371513	544212633	2019-04-11
UP000287544_1325737	Fusarium sp. AF-6	1325737	15273	Fusarium	7922	95.65	92	3.65	0.93	2.71	4.35	88.4	76.81	8.19	3.4	3.18	1.35	1.56	0.27	0	8.42	False	[]	487	234	253	hypocreales	97.5	96.2	0.4	0.9	2.5	825	ENA/EMBL	GCA_003947015.1	69814	43054081	2018-12-14
UP000001292_7238	Drosophila sechellia	7238	16134	melanogaster subgroup	12442	98.26	92.73	5.53	0.78	4.75	1.74	93.37	85.15	2.34	5.88	0.89	0.09	0.54	0.26	0	5.74	False	[]	531	303	228	diptera	96.2	92.1	0.6	3.5	3.8	842	ENA/EMBL	GCA_000005215.1	42955	166577145	2006-04-18
UP000054270_945553	Hypholoma sublateritium FD-334 SS-4	945553	17633	Agaricales	4521	98.78	85.4	13.38	8.87	4.51	1.22	67.11	60.13	4.67	2.31	4.8	1.62	1.86	1.32	0	28.08	False	[]	555	257	298	agaricales	99.2	97.4	0.9	0.9	0.8	745	ENA/EMBL	GCA_000827495.1	142934	48031814	2015-03-02
UP000515161_8218	Gymnodraco acuticeps	8218	24714	Eupercaria	15616	93.95	90.16	3.79	0.03	3.77	6.05	89.9	81.49	5.03	3.38	7.3	3.87	2.77	0.66	0	2.81	False	[]	823	410	413	actinopterygii	96.9	94.8	1.4	0.7	3.1	2172	Refseq	GCF_902827175.1	534678	996888495	2020-04-15
UP000002899_1133968	Babesia microti strain RI	1133968	3595	Piroplasmida	1530	85.1	83.86	1.24	0.26	0.98	14.9	56.61	47.8	8.09	0.72	6.12	1.47	4.34	0.31	0	37.27	False	[]	247	89	158	aconoidasida	96.3	94.9	0.2	1.2	3.7	62	ENA/EMBL	GCA_000691945.2	1766409	6395281	2017-01-26
UP000515140_38626	Phascolarctos cinereus	38626	19884	Metatheria	14033	98.31	95.74	2.57	1.1	1.48	1.69	96.69	91.13	4.2	1.36	1.89	0.75	0.78	0.36	0	1.43	False	[]	768	359	409	mammalia	98.5	97.4	0.6	0.5	1.5	7474	Refseq	GCF_002099425.1	11587828	3192565135	2017-04-18
UP000188320_1213189	Zancudomyces culisetae	1213189	7387	Fungi incertae sedis	443	79.01	69.98	9.03	0	9.03	20.99	40.52	25.58	11.1	3.84	13.39	3.93	7.93	1.53	0	46.09	False	[]	354	133	221	fungi	51.5	31.5	5	15	48.5	80	ENA/EMBL	GCA_001969505.1	22089	28637897	2017-01-25
UP000576729_1347786	Callaeas wilsoni	1347786	14554	Passeriformes	11596	91.78	87.75	4.03	0.07	3.96	8.22	97.99	76.99	0.67	20.33	1.79	0.66	0.21	0.92	0	0.23	False	[]	657	219	438	passeriformes	80.8	73.8	0.2	6.8	19.2	3301	ENA/EMBL	GCA_013398955.1	118426	1047533504	2020-07-10
UP000236319_189622	Babesia ovata	189622	5006	Piroplasmida	1530	90.72	88.63	2.09	0.72	1.37	9.28	65.4	50.42	13.24	1.74	6.17	2.43	2.32	1.42	0	28.43	False	[]	278	121	157	aconoidasida	89.6	83	0.3	6.3	10.4	87	ENA/EMBL	GCA_002897235.1	2090503	14453397	2017-12-15
UP000008177_999810	Botrytis cinerea T4	999810	16338	Leotiomycetes	4047	96.29	90.36	5.93	0.54	5.39	3.71	59.79	51.63	4.32	3.84	3.83	0.93	2.5	0.4	0	36.38	False	[]	450	216	234	helotiales	91.9	89.4	0	2.5	8.1	846	ENA/EMBL	GCA_000292645.1	191219	41612944	2012-08-22
UP000261640_205130	Mastacembelus armatus	205130	22295	Percomorphaceae	16316	97.94	96.14	1.8	0.07	1.73	2.05	98.61	90.06	6.23	2.32	0.32	0.14	0.17	0.01	0	1.08	False	[]	769	367	402	actinopterygii	97.4	95.4	0.9	1.1	2.6	1920	Ensembl	GCA_900324485.2	8014513	591935101	2019-03-16
UP000033140_698492	Saitoella complicata NRRL Y-17804	698492	7118	Taphrinomycotina	2580	89.92	85.7	4.22	2.25	1.98	10.08	66.13	60.43	5.32	0.38	9.97	3.25	6.1	0.62	0	23.9	False	[]	357	153	204	ascomycota	89.6	85.2	2.8	1.6	10.4	222	ENA/EMBL	GCA_000227095.3	238718	14130614	2015-04-22
UP000053841_930089	Bipolaris zeicola 26-R-13	930089	12851	Pleosporaceae	8651	98.58	97.24	1.34	0.37	0.97	1.42	81.56	77.49	2.79	1.28	2.92	0.74	1.59	0.59	0	15.52	False	[]	512	201	311	pleosporales	99.6	99.4	0.1	0.1	0.4	1066	ENA/EMBL	GCA_000523435.1	105171	31267936	2014-01-30
UP000186922_947166	Ramazzottius varieornatus	947166	22940	Panarthropoda	3470	84	75.59	8.41	0.43	7.98	15.99	41.21	25.34	13.84	2.03	5.48	1.36	3.4	0.72	0	53.31	False	[]	542	262	280	metazoa	87.3	80.8	4.2	2.3	12.7	149	ENA/EMBL	GCA_001949185.1	130106	55828384	2016-11-09
UP000070412_52283	Sarcoptes scabiei	52283	10527	Arachnida	2894	91.26	85.9	5.36	3.35	2	8.74	61.78	51.32	6.98	3.48	8.85	1.03	6.52	1.3	0	29.36	False	[]	382	175	207	arachnida	92.6	88.3	1.1	3.2	7.4	390	EnsemblMetazoa	GCA_000828355.1	11196	56248770	2015-02-10
UP000016665_59894	Ficedula albicollis	59894	15441	Passeriformes	11596	97.06	94.53	2.53	0.22	2.31	2.94	95.1	80.48	11.47	3.15	1.71	0.63	0.81	0.27	0	3.19	False	[]	627	278	349	passeriformes	93.4	90.7	0.3	2.4	6.6	4817	Ensembl	GCA_000247815.2	410964	1118326800	2013-06-27
UP000324748_56615	Puccinia graminis f. sp. tritici	56615	34829	Pucciniomycotina	2460	99.79	20.12	79.67	5.41	74.27	0.2	80.21	51.3	20.04	8.87	1.3	0.28	0.8	0.22	0	18.48	False	[]	694	439	255	basidiomycota	96.7	23.2	72.3	1.2	3.3	451	ENA/EMBL	GCA_008522505.1	1032019	176850170	2019-09-11
UP000218209_2786	Porphyra umbilicalis	2786	13291	Eukaryota	995	55.18	45.73	9.45	0.7	8.74	44.82	47.84	37.68	4.71	5.45	36.73	26.25	0.85	9.63	0	15.42	False	[]	1275	469	806	eukaryota	58.5	42.4	1.6	14.5	41.5	32	ENA/EMBL	GCA_002049455.2	171716	87698808	2017-07-27
UP000472276_47969	Oreochromis aureus	47969	24412	Pseudocrenilabrinae	19126	97.75	95.01	2.74	1.89	0.86	2.25	99.23	95.78	2.31	1.14	0.27	0.09	0.12	0.06	0	0.5	False	[]	767	374	393	actinopterygii	97.6	95	1	1.6	2.4	1926	Ensembl	GCA_005870065.1	60340	918937175	2019-05-28
UP000077115_403673	Batrachochytrium dendrobatidis JEL423	403673	8580	Chytridiomycota incertae sedis	2399	96.21	89.29	6.92	3.04	3.88	3.79	95	77.2	11.7	6.1	1.11	0.38	0.64	0.09	0	3.89	False	[]	426	153	273	fungi	86.5	80.9	1.6	4	13.5	105	ENA/EMBL	GCA_000149865.1	221037	23722384	2006-10-25
UP000077206_765868	Stagonospora sp. SRC1lsM3a	765868	14420	Dothideomycetes	5124	98.32	96.49	1.83	0.59	1.25	1.68	78.49	67.55	10.12	0.82	5.18	2.26	2.52	0.4	0	16.33	False	[]	480	233	247	pleosporales	99.3	98.6	0.2	0.5	0.7	1188	ENA/EMBL	GCA_001644525.1	710791	36082944	2016-05-17
UP000575874_39617	Aphelocoma coerulescens	39617	14551	Passeriformes	11596	92.25	88.67	3.58	0.13	3.45	7.75	98.32	79.34	0.56	18.42	1.45	0.6	0.2	0.65	0	0.23	False	[]	580	224	356	passeriformes	82.9	77.6	0.2	5.1	17.1	3467	ENA/EMBL	GCA_013398375.1	133617	1060855343	2020-07-10
UP000472270_307959	Sinocyclocheilus rhinocerous	307959	44739	Otophysi	16357	98.46	26.64	71.82	48.49	23.33	1.55	98.02	84.22	7.89	5.91	1.01	0.38	0.5	0.13	0	0.97	False	[]	1210	622	588	actinopterygii	96.2	38.4	55.3	2.5	3.8	3226	Ensembl	GCA_001515625.1	18758	1655769822	2015-12-14
UP000000437_7955	Danio rerio	7955	25706	Otophysi	16357	96.63	91.78	4.85	4.02	0.83	3.37	96.31	92.96	1.87	1.48	0.65	0.22	0.36	0.07	0	3.04	False	[]	836	409	427	actinopterygii	96.7	92.5	2.7	1.5	3.3	2566	Ensembl	GCA_000002035.4	1422317	1373454788	2017-05-09
UP000018817_761204	Phytophthora parasitica INRA-310	761204	23004	Phytophthora	9670	99.23	91.23	8	2.95	5.06	0.77	87.68	77.49	6.12	4.07	0.57	0.09	0.3	0.18	0	11.75	False	[]	541	310	231	stramenopiles	98	98	0	0	2	25	ENA/EMBL	GCA_000247585.2	24397	82389172	2013-12-19
UP000092157_1622150	Pseudogymnoascus sp. 24MN13	1622150	10229	Leotiomycetes	4047	83.09	80.08	3.01	0.02	2.99	16.9	68.02	54.55	10.32	3.15	18.32	9.86	7.16	1.3	0	13.66	False	[]	427	200	227	leotiomycetes	90.3	85	0.1	5.2	9.7	529	ENA/EMBL	GCA_001662595.1	17417	30179533	2016-06-24
UP000001075_10029	Cricetulus griseus	10029	23875	Myomorpha	15901	84.97	77.34	7.63	1.16	6.47	15.03	79.73	58.91	7.41	13.41	2.05	0.78	0.7	0.57	0	18.22	False	[]	691	299	392	glires	71.9	61.3	0.5	10.1	28.1	7429	ENA/EMBL	GCA_000223135.1	39362	2399770464	2011-08-23
UP000326062_9886	Muntiacus reevesi	9886	25423	Artiodactyla	13050	99.13	89.59	9.54	0.57	8.97	0.87	96.48	81.48	10.81	4.19	2.88	1.77	0.7	0.41	0	0.65	False	[]	801	373	428	cetartiodactyla	93.2	86.5	2	4.7	6.8	7269	ENA/EMBL	GCA_008787405.2	225142	2579575442	2019-10-07
UP000004997_1124627	Brettanomyces bruxellensis AWRI1499	1124627	4857	Saccharomycetales	3020	76.95	62.98	13.97	2.38	11.59	23.05	87.44	54.58	9.82	23.04	1.48	0.12	0.95	0.41	0	11.08	False	[]	305	100	205	saccharomycetes	62.6	45.5	0.1	17	37.4	127	ENA/EMBL	GCA_000259595.1	65420	12676548	2012-04-27
UP000224080_2060905	Blastomyces parvus	2060905	8197	Onygenales	4774	99.18	98.11	1.07	0.23	0.84	0.82	90.15	84.83	4.34	0.98	3.21	1.56	1.31	0.34	0	6.64	False	[]	411	179	232	onygenales	99.7	99.4	0	0.3	0.3	586	ENA/EMBL	GCA_002572885.1	170180	27837035	2017-10-17
UP000242450_46360	Cervus elaphus hippelaphus	46360	19236	Artiodactyla	13050	83.49	72.08	11.41	0.25	11.16	16.51	93.65	56.63	10.55	26.47	2.06	0.8	0.56	0.7	0	4.29	False	[]	655	259	396	cetartiodactyla	53.5	42.3	0.2	11	46.5	4919	ENA/EMBL	GCA_002197005.1	7944	3438623608	2017-06-19
UP000233140_9568	Mandrillus leucophaeus	9568	20780	Cercopithecinae	16372	96.52	95.24	1.28	0.72	0.56	3.49	97.64	95.87	1.18	0.59	0.69	0.51	0.11	0.07	0	1.67	False	[]	771	380	391	primates	94.3	91.1	0.9	2.3	5.7	8424	Ensembl	GCA_000951045.1	31346	3061992840	2015-03-12
UP000472268_37032	Suricata suricatta	37032	19357	Carnivora	13728	97.47	95.8	1.67	0.96	0.71	2.53	98.8	92.86	5.24	0.7	0.58	0.25	0.25	0.08	0	0.63	False	[]	785	415	370	carnivora	92.2	89.6	1	1.6	7.8	7253	Ensembl	GCA_006229205.1	75409	2353578744	2019-07-03
UP000032142_29729	Gossypium arboreum	29729	30420	Malvaceae	16928	63.31	49.57	13.74	12.86	0.88	36.69	59.73	53.73	2.55	3.45	0.38	0.07	0.19	0.12	0	39.88	False	[]	706	303	403	eudicots	71	61.7	6.2	3.1	29	920	ENA/EMBL	GCA_000787975.1	8492	1862242191	2014-12-02
UP000014680_370355	Entamoeba invadens IP1	370355	9857	Evosea	905	78.12	64.2	13.92	2.54	11.38	21.88	50.63	24.6	24.08	1.95	10.61	2.55	6.25	1.81	0	38.75	False	[]	347	144	203	eukaryota	44.7	36.5	0	8.2	55.3	41	ENA/EMBL	GCA_000330505.1	18571	40878307	2013-01-03
UP000579558_366454	Notiomystis cincta	366454	13629	Passeriformes	11596	88.92	84.9	4.02	0.05	3.97	11.08	98.26	76.62	0.68	20.96	1.44	0.55	0.15	0.74	0	0.3	False	[]	549	214	335	passeriformes	77.5	70.4	0.2	6.9	22.5	3075	ENA/EMBL	GCA_013398075.1	50117	1025225744	2020-07-10
UP000219813_5858	Plasmodium malariae	5858	5915	Plasmodium (Plasmodium)	4356	96.26	94.95	1.31	0.6	0.71	3.74	93.54	84.78	8.49	0.27	1.05	0.35	0.68	0.02	0	5.41	False	[]	297	138	159	plasmodium	99	98.9	0.1	0	1	954	ENA/EMBL	GCA_900090045.1	2312277	33577742	2016-12-13
UP000250235_472368	Dorcoceras hygrometricum	472368	45898	lamiids	11205	78.24	69.33	8.91	0.09	8.82	21.77	35.84	26.66	7.14	2.04	7.01	1.49	4.49	1.03	0.47	55.12	True	['Xanthomonadales', 'Acidobacteria', 'Ambiguous contaminant']	872	498	374	eudicots	73.6	67.4	2.1	4.1	26.4	1654	ENA/EMBL	GCA_001598015.1	11632	1521360707	2016-04-28
UP000053573_2060906	Blastomyces silverae	2060906	8561	Onygenales	4774	90.86	88.14	2.72	0.25	2.47	9.13	80.97	70.57	3.96	6.44	3.24	1.11	1.67	0.46	0	15.79	False	[]	380	159	221	onygenales	89.3	83.4	0.1	5.8	10.7	550	ENA/EMBL	GCA_001014755.1	19945	30969503	2015-05-28
UP000053328_91928	Exophiala spinifera	91928	12047	Eurotiomycetes	4565	92.11	90.62	1.49	0.2	1.29	7.89	81.33	69.29	11.33	0.71	6.92	3.45	2.93	0.54	0	11.75	False	[]	506	249	257	chaetothyriales	99.3	98.5	0.5	0.3	0.7	1010	ENA/EMBL	GCA_000836115.1	504725	32912349	2015-02-23
UP000504604_4182	Sesamum indicum	4182	21266	lamiids	11205	90.82	74.07	16.75	1.24	15.51	9.18	93.9	84.52	8.23	1.15	4.37	2.47	1.66	0.24	0	1.73	False	[]	685	320	365	eudicots	91.1	86	4.9	0.2	8.9	1652	Refseq	GCF_000512975.1	52169	274906174	2014-01-06
UP000525158_240209	Rhinoptilus africanus	240209	13665	Neognathae	10994	90.38	86.86	3.52	0.05	3.47	9.62	99.01	79.86	0.59	18.56	0.8	0.43	0.08	0.29	0	0.18	False	[]	538	201	337	aves	84.6	77.8	0.3	6.5	15.4	2109	ENA/EMBL	GCA_013400135.1	52916	1154870122	2020-07-10
UP000001742_481877	Enterocytozoon bieneusi H348	481877	3311	Apansporoblastina	920	81.09	71.74	9.35	2.72	6.63	18.91	52.04	44.79	1.96	5.29	2.42	0.15	1.48	0.79	1.66	41.71	True	['Pseudomonas fluorescens']	225	76	149	microsporidia	56	50.3	4.2	1.5	44	26	ENA/EMBL	GCA_000209485.1	1977	3860738	2009-01-13
UP000030641_1043005	Aureobasidium subglaciale EXF-2481	1043005	10792	Dothideomycetidae	5418	99.95	98.95	1	0.81	0.18	0.06	98.41	97.64	0.63	0.14	0.64	0.2	0.38	0.06	0	0.95	False	[]	425	189	236	dothideomycetes	99.2	98.2	0	1	0.8	515	ENA/EMBL	GCA_000721755.1	805545	25796716	2014-07-08
UP000018948_1317064	Phytophthora parasitica P10297	1317064	22999	Phytophthora	9670	98.9	91.31	7.59	2.47	5.12	1.1	85.86	72.21	8.25	5.4	0.66	0.16	0.3	0.2	0	13.48	False	[]	538	306	232	stramenopiles	99	99	0	0	1	29	ENA/EMBL	GCA_000367145.1	23769	54574294	2013-04-16
UP000078348_478820	Blastocystis sp. ATCC 50177/Nand II	478820	6377	Stramenopiles	969	72.97	54.7	18.27	1.55	16.72	27.04	50.13	34.73	12.47	2.93	13.55	6.12	6.55	0.88	0	36.32	False	[]	292	121	171	stramenopiles	99	97	2	0	1	20	ENA/EMBL	GCA_001651215.1	36659	16468307	2016-05-24
UP000294933_50990	Rickenella mellea	50990	17053	Agaricomycetes incertae sedis	4436	93.28	83.23	10.05	0	10.05	6.72	57.48	41.8	13.02	2.66	7.12	2.09	4.26	0.77	0	35.4	False	[]	507	284	223	agaricomycetes	99.3	97.7	1.3	0.3	0.7	515	ENA/EMBL	GCA_004355085.1	121169	45069463	2019-03-19
UP000479987_613905	Nylanderia fulva	613905	426	Formicidae	7260	0.42	0.17	0.25	0	0.25	99.59	97.65	83.1	12.91	1.64	0.23	0	0.23	0	0	2.11	False	[]	239	53	186	hymenoptera	0	0	0	0	100	110	ENA/EMBL	GCA_005281655.1	320712	375107333	2019-05-13
UP000008311_3988	Ricinus communis	3988	31219	fabids	10551	96.53	87.98	8.55	1.24	7.31	3.47	66.52	54.18	8.13	4.21	3.38	1.27	1.54	0.57	3.27	20.4	True	['Rhizobiaceae', 'Paraburkholderia phymatum (strain DSM 17167 / CIP 108236 / LMG 21445 / STM815)', 'Xanthomonadales', 'Streptococcus', 'Delftia', 'Methylophilaceae', 'Herbaspirillum seropedicae (strain SmR1)', 'Ambiguous contaminant']	834	421	413	eudicots	95	89	1.4	4.6	5	1860	ENA/EMBL	GCA_000151685.2	21401	350458699	2011-07-07
UP000290809_6184	Schistosoma bovis	6184	11348	Lophotrochozoa	2373	92.08	71.39	20.69	5.73	14.96	7.92	70.34	42.48	16.96	10.9	9.53	2.88	5.16	1.49	0	20.14	False	[]	443	191	252	metazoa	72.4	58.8	1.7	11.9	27.6	101	ENA/EMBL	GCA_003958945.1	35716	373458149	2019-02-15
UP000011712_9685	Felis catus	9685	19655	Carnivora	13728	97.82	95.86	1.96	0.94	1.02	2.19	98.63	94.09	4.18	0.36	0.72	0.34	0.3	0.08	0	0.65	False	[]	755	351	404	carnivora	95.4	93.2	1.2	1	4.6	9285	Ensembl	GCA_000181335.4	41915695	2521846836	2017-11-20
UP000001628_502780	Paracoccidioides brasiliensis Pb18	502780	8399	Onygenales	4774	98.31	97.28	1.03	0.17	0.86	1.7	83.69	78.5	3.48	1.71	1.46	0.15	1.1	0.21	0	14.85	False	[]	394	172	222	onygenales	97.5	96.6	0	0.9	2.5	550	ENA/EMBL	GCA_000150735.2	123837	29952540	2014-10-24
UP000305948_5364	Heliocybe sulcata	5364	12554	Agaricomycetes incertae sedis	4436	97.2	89.65	7.55	2.5	5.05	2.8	75.17	60.88	12.38	1.91	3.36	1.15	1.82	0.39	0	21.47	False	[]	524	247	277	agaricomycetes	99.2	98	0.3	0.9	0.8	378	ENA/EMBL	GCA_004369045.1	164812	31948515	2019-03-25
UP000000600_5888	Paramecium tetraurelia	5888	39461	Oligohymenophorea	2612	95.98	26.07	69.91	57.7	12.21	4.02	52.77	42.39	7.71	2.67	3.61	0.54	2.66	0.41	0	43.62	False	[]	715	501	214	alveolata	99.5	32.2	66.7	0.6	0.5	106	ENA/EMBL	GCA_000165425.1	215029	72094543	2007-02-02
UP000472261_9054	Phasianus colchicus	9054	15705	Galloanserae	11388	98.11	97.29	0.82	0.32	0.5	1.9	97.36	92.76	3.88	0.72	1.28	0.27	0.8	0.21	0	1.36	False	[]	644	287	357	aves	95.9	93.6	0.2	2.1	4.1	2941	Ensembl	GCA_004143745.1	197843	1017507340	2019-02-06
UP000054408_461836	Thecamonas trahens ATCC 50062	461836	10533	Eukaryota	995	72.36	60	12.36	0.2	12.16	27.64	49.43	37.84	9.43	2.16	35.04	31.04	1.09	2.91	0	15.53	False	[]	991	292	699	eukaryota	88.7	81.6	0	7.1	11.3	60	ENA/EMBL	GCA_000142905.1	29076	28680627	2010-06-17
UP000009097_426428	Fusarium oxysporum f. sp. lycopersici 4287	426428	16636	Fusarium	7922	98.1	93.44	4.66	2.6	2.06	1.91	90.65	81.04	4	5.61	0.96	0.18	0.61	0.17	0	8.39	False	[]	501	239	262	hypocreales	94.4	88.3	0.7	5.4	5.6	768	EnsemblFungi	GCA_000149955.2	95416	61386934	2015-08-20
UP000242457_94128	Apis cerana cerana	94128	9931	Aculeata	6495	93.61	89.02	4.59	0.28	4.31	6.39	95.16	82.8	8.22	4.14	0.74	0.14	0.45	0.15	0	4.11	False	[]	399	189	210	hymenoptera	93.9	89.8	1.6	2.5	6.1	1454	ENA/EMBL	GCA_002290385.1	21160	228791026	2017-09-12
UP000593575_34283	Gossypium armourianum	34283	23385	Malvaceae	16928	71.69	56.46	15.23	13.63	1.59	28.31	93.51	73.65	5.94	13.92	0.47	0.11	0.18	0.18	0	6.02	False	[]	632	281	351	eudicots	59.8	43.5	3.7	12.6	40.2	1514	ENA/EMBL	GCA_013677265.1	704	780950899	2020-09-03
UP000195521_77519	Plasmodium gonderi	77519	5915	Plasmodium (Plasmodium)	4356	99.7	98.62	1.08	0.85	0.23	0.3	92.26	89.4	2.72	0.14	0.34	0.1	0.22	0.02	0	7.4	False	[]	286	131	155	plasmodium	99.1	99.1	0	0	0.9	808	ENA/EMBL	GCA_002157705.1	407559	32965758	2017-05-17
UP000534930_381031	Myiagra hebetior	381031	13880	Passeriformes	11596	89.92	86.12	3.8	0.12	3.68	10.08	98.45	78.63	0.53	19.29	1.31	0.51	0.14	0.66	0	0.24	False	[]	554	209	345	passeriformes	80.7	75.1	0.3	5.3	19.3	3830	ENA/EMBL	GCA_013397015.1	66181	1049898355	2020-07-10
UP000011668_983506	Rhizoctonia solani AG-1 IA	983506	10482	Agaricomycetes incertae sedis	4436	70.97	66.3	4.67	0	4.67	29.04	52.91	28.73	20.5	3.68	5.26	1.45	3.18	0.63	0	41.83	False	[]	386	169	217	agaricomycetes	64.6	55.5	0.2	8.9	35.4	329	ENA/EMBL	GCA_000334115.1	20319	36938120	2013-01-28
UP000244722_42251	Tuber borchii	42251	12324	Pezizomycotina	3842	92.35	86.75	5.6	0.52	5.08	7.65	59.48	47.95	8.54	2.99	5.03	0.94	3.14	0.95	0	35.49	False	[]	453	193	260	ascomycota	97.4	94.2	1.3	1.9	2.6	249	ENA/EMBL	GCA_003070745.1	185215	97184993	2018-04-24
UP000237438_225359	Erysiphe pulchra	225359	6853	Leotiomycetes	4047	93.01	91.06	1.95	0.37	1.58	6.99	83.01	67.82	12.02	3.17	2.13	0.35	1.5	0.28	0.12	14.29	True	['Enterobacterales']	351	134	217	leotiomycetes	94.6	90.5	0.3	3.8	5.4	325	ENA/EMBL	GCA_002918395.1	11686	63509586	2018-02-06
UP000267096_6269	Anisakis simplex	6269	20779	Spirurina	5276	87.11	61.62	25.49	0.21	25.28	12.89	67.55	25.75	22.98	18.82	5.61	0.68	3.83	1.1	0	26.84	False	[]	545	275	270	nematoda	71	62.5	2.1	6.4	29	579	ENA/EMBL	GCA_900617985.1	5512	126869778	2018-12-05
UP000007129_1126212	Macrophomina phaseolina MS6	1126212	13803	Dothideomycetes	5124	91.05	87.69	3.36	0.59	2.77	8.96	69.97	56.24	9.8	3.93	7.91	3.04	3.69	1.18	0	22.12	False	[]	544	228	316	dothideomycetes	95.8	89.1	0.5	6.2	4.2	569	ENA/EMBL	GCA_000302655.1	150180	48882845	2012-10-03
UP000240493_1042311	Trichoderma asperellum CBS 433.97	1042311	12546	Hypocreales	5813	98.49	96.22	2.27	1.53	0.74	1.51	80.77	75.16	4.39	1.22	2.39	0.84	1.18	0.37	0	16.83	False	[]	452	207	245	hypocreales	98.6	98	0.2	0.4	1.4	676	ENA/EMBL	GCA_003025105.1	163984	37464610	2018-03-30
UP000005447_10141	Cavia porcellus	10141	18247	Hystricomorpha	13573	99.08	96.71	2.37	1.35	1.02	0.92	99.45	98.55	0.3	0.6	0.41	0.23	0.05	0.13	0	0.14	False	[]	779	303	476	glires	94.1	91.1	1.4	1.6	5.9	6978	Ensembl	GCA_000151735.1	80583	2723202840	2008-03-03
UP000008225_9483	Callithrix jacchus	9483	22593	Simiiformes	16180	96.63	93.11	3.52	0.67	2.86	3.37	97.25	87.12	7.78	2.35	1.31	0.89	0.25	0.17	0	1.45	False	[]	762	352	410	primates	95.5	92.4	2.1	1	4.5	10446	Ensembl	GCA_002754865.1	155284	2845375248	2017-11-06
UP000070720_229533	Fusarium graminearum PH-1	229533	14162	Fusarium	7922	99.75	97.5	2.25	1.35	0.9	0.25	87.23	83.71	2.78	0.74	0.73	0.12	0.55	0.06	0	12.05	False	[]	466	222	244	hypocreales	99.8	99.2	0.4	0.2	0.2	734	ENA/EMBL	GCA_900044135.1	9395062	37952304	2016-08-03
UP000277204_48269	Schistosoma margrebowiei	48269	25527	Lophotrochozoa	2373	92.28	66.03	26.25	5.65	20.61	7.71	47.45	18.05	18.5	10.9	12.02	1.6	8.64	1.78	0	40.53	False	[]	540	260	280	metazoa	70.9	53.1	0.6	17.2	29.1	123	ENA/EMBL	GCA_900618395.1	28534	367396528	2018-12-05
UP000027135_136037	Zootermopsis nevadensis	136037	14539	Neoptera	4623	91.83	87.76	4.07	1.8	2.27	8.18	73.37	62.77	8.05	2.55	2.3	0.45	1.51	0.34	0	24.33	False	[]	446	190	256	insecta	95.6	93.3	0.7	1.6	4.4	300	ENA/EMBL	GCA_000696155.1	22794	485009472	2014-06-05
UP000092555_869754	Metschnikowia bicuspidata var. bicuspidata NRRL YB-4993	869754	5826	Saccharomycetales	3020	95.1	92.48	2.62	0.23	2.38	4.9	79.81	65.82	12.6	1.39	2.92	1.98	0.7	0.24	0	17.27	False	[]	322	119	203	saccharomycetes	99.1	97.7	0.1	1.3	0.9	154	ENA/EMBL	GCA_001664035.1	62344	16055203	2016-06-17
UP000504630_56716	Cottoperca gobio	56716	21119	Eupercaria	15616	93.34	90.77	2.57	0.06	2.5	6.66	95.11	90.57	2.57	1.97	3.83	2.84	0.76	0.23	0	1.06	False	[]	768	383	385	actinopterygii	96.2	94.3	1.2	0.7	3.8	1898	Refseq	GCF_900634415.1	6330900	609391784	2019-02-06
UP000240830_1246581	Paramicrosporidium saccamoebae	1246581	3754	Fungi incertae sedis	443	82.39	81.26	1.13	0	1.13	17.61	48.3	30.4	15.82	2.08	10.39	4.26	5.17	0.96	0	41.32	False	[]	288	91	197	fungi	55.5	46	0.3	9.2	44.5	54	ENA/EMBL	GCA_002794465.1	35016	7166071	2017-11-21
UP000268162_215637	Dimargaris cristalligena	215637	7376	Fungi incertae sedis	443	90.74	88.26	2.48	0.23	2.26	9.26	50.43	36.5	10.17	3.76	15.96	6.52	7.12	2.32	0	33.61	False	[]	352	135	217	fungi	87.4	79.8	0.3	7.3	12.6	91	ENA/EMBL	GCA_003614675.1	23584	30654840	2018-10-04
UP000529728_13245	Regulus satrapa	13245	12984	Passeriformes	11596	86.84	83.36	3.48	0.08	3.41	13.15	98.68	77.85	0.82	20.01	1.19	0.5	0.13	0.56	0	0.13	False	[]	546	211	335	passeriformes	76	69.5	0.2	6.3	24	2921	ENA/EMBL	GCA_013396955.1	28936	1011445235	2020-07-10
UP000007322_573729	Thermothelomyces thermophilus ATCC 42464	573729	9079	Sordariales	5053	100	99.66	0.34	0.16	0.18	0	98.58	97.59	0.64	0.35	0.95	0.28	0.52	0.15	0	0.47	False	[]	478	189	289	sordariomycetes	97.6	95.4	0.2	2	2.4	491	ENA/EMBL	GCA_000226095.1	5062665	38744216	2011-09-16
UP000009022_10228	Trichoplax adhaerens	10228	11518	Eumetazoa	3255	86.02	78.68	7.34	6.02	1.32	13.98	76.5	67.92	6.59	1.99	2.08	0.77	0.95	0.36	0	21.43	False	[]	733	175	558	metazoa	93.9	88.8	0.5	4.6	6.1	127	ENA/EMBL	GCA_000150275.1	204191	105631681	2008-06-17
UP000471633_6185	Schistosoma haematobium	6185	8963	Lophotrochozoa	2373	85.38	76.61	8.77	4.85	3.92	14.62	69.53	45.69	20.98	2.86	8.86	3.09	4.81	0.96	0	21.61	False	[]	420	194	226	metazoa	70.2	63.4	1.3	5.5	29.8	100	ENA/EMBL	GCA_000699445.2	55659	371394055	2020-01-28
UP000006319_1120755	Plasmodium cynomolgi strain B	1120755	5713	Plasmodium (Plasmodium)	4356	98.67	97.34	1.33	0.55	0.78	1.33	93.91	84.56	3.73	5.62	0.42	0.09	0.26	0.07	0	5.67	False	[]	276	121	155	plasmodium	90.9	79.1	0	11.8	9.1	512	ENA/EMBL	GCA_000321355.1	18524	26181343	2012-06-07
UP000018208_348837	Spironucleus salmonicida	348837	8098	Eukaryota	995	34.57	28.84	5.73	0.1	5.63	65.43	21.86	10.54	9.16	2.16	3.57	2.13	0.95	0.49	0	74.57	False	[]	704	120	584	eukaryota	25.9	19.2	0	6.7	74.1	22	ENA/EMBL	GCA_000497125.1	80231	12954588	2013-11-19
UP000541811_54971	Arenaria interpres	54971	13845	Neognathae	10994	89.8	86.34	3.46	0.04	3.42	10.21	99.09	78.48	0.76	19.85	0.72	0.35	0.06	0.31	0	0.19	False	[]	589	216	373	aves	83.5	75.7	0.3	7.5	16.5	2055	ENA/EMBL	GCA_013399435.1	48252	1124618860	2020-07-10
UP000014978_1358809	Spraguea lophii 42_110	1358809	2499	Apansporoblastina	920	51.42	51.2	0.22	0	0.22	48.59	28.93	17.41	10.24	1.28	19.45	4.37	10.6	4.48	0	51.62	False	[]	213	54	159	microsporidia	95.1	90.8	0.3	4	4.9	31	ENA/EMBL	GCA_000430065.1	5952	4980876	2013-07-16
UP000014760_283909	Capitella teleta	283909	31133	Lophotrochozoa	2373	97.05	80.66	16.39	9.44	6.95	2.95	96.11	91.24	2.74	2.13	1.82	0.61	0.78	0.43	0	2.06	False	[]	687	348	339	metazoa	96.3	89.8	3	3.5	3.7	217	EnsemblMetazoa	GCA_000328365.1	21930	333283208	2013-01-25
UP000184499_767769	Aspergillus brasiliensis CBS 101740	767769	12981	Aspergillus	6137	98.99	94.57	4.42	3.63	0.78	1.01	86.33	83.54	2.1	0.69	1.41	0.25	0.95	0.21	0	12.26	False	[]	463	217	246	eurotiales	99.1	98.3	0.2	0.6	0.9	710	ENA/EMBL	GCA_001889945.1	501428	35804080	2016-12-08
UP000186817_2951	Symbiodinium microadriaticum	2951	43269	Alveolata	514	82.3	61.48	20.82	5.06	15.76	17.7	24.83	14.83	8.3	1.7	20.37	11.46	7.38	1.53	0	54.8	False	[]	1017	797	220	alveolata	89.5	71.9	8.8	8.8	10.5	140	ENA/EMBL	GCA_001939145.1	33339	808226712	2017-01-06
UP000283841_264951	Paecilomyces variotii	264951	9264	Eurotiales	5450	92.81	91.65	1.16	0.04	1.12	7.19	86.55	76.79	8.94	0.82	4.39	2.19	1.87	0.33	0	9.06	False	[]	411	177	234	eurotiales	97.6	96.8	0.3	0.5	2.4	588	ENA/EMBL	GCA_004022145.1	1732371	30105809	2019-01-14
UP000289413_1052797	Pochonia chlamydosporia 123	1052797	11960	Hypocreales	5813	94.33	90.13	4.2	0.5	3.7	5.68	83.8	70.51	11.71	1.58	5.99	2.7	2.7	0.59	0	10.22	False	[]	454	206	248	hypocreales	96.7	93.9	0.7	2.1	3.3	839	ENA/EMBL	GCA_000411695.2	14571	42456589	2019-02-20
UP000297229_278938	Botrytis elliptica	278938	12555	Leotiomycetes	4047	99.36	98	1.36	0.52	0.84	0.64	75.48	68.64	5.85	0.99	5.61	1.65	3.49	0.47	0	18.92	False	[]	441	208	233	helotiales	99	98.6	0	0.4	1	996	ENA/EMBL	GCA_004786205.1	36846	47563060	2019-04-12
UP000291343_195883	Laodelphax striatellus	195883	17309	Paraneoptera	4588	92.7	79.45	13.25	0	13.25	7.3	61.83	38.57	15.99	7.27	9.33	2.27	6.08	0.98	0.24	27.78	True	['unclassified Wolbachia']	483	254	229	hemiptera	96.5	92.5	2.8	1.2	3.5	607	ENA/EMBL	GCA_003335185.2	119723	539918070	2019-02-15
UP000235786_1149755	Hyaloscypha variabilis F	1149755	20340	Leotiomycetes	4047	95.85	92.07	3.78	0.05	3.73	4.15	54.52	45.07	8.26	1.19	19.64	9.05	9.5	1.09	0	25.84	False	[]	521	270	251	helotiales	99.3	98.3	0.3	0.7	0.7	1094	ENA/EMBL	GCA_002865655.1	472131	55857776	2018-01-08
UP000007648_9305	Sarcophilus harrisii	9305	19171	Metatheria	14033	94.92	92.13	2.79	0.88	1.92	5.08	97.89	89.07	7.04	1.78	1.2	0.57	0.47	0.16	0	0.91	False	[]	726	342	384	mammalia	92	88.8	1.3	1.9	8	7085	Ensembl	GCA_902635505.1	62339597	3086657325	2019-11-07
UP000087171_3827	Cicer arietinum	3827	24756	NPAAA clade	15412	93.37	84.58	8.79	1.27	7.52	6.63	93.62	82.45	8.56	2.61	3.5	1.08	1.89	0.53	0	2.88	False	[]	681	340	341	fabales	99.1	97.5	1.4	0.2	0.9	2961	Refseq	GCF_000331145.1	34090	530768543	2013-01-16
UP000504632_29144	Chanos chanos	29144	23048	Clupeocephala	14858	94.51	89.69	4.82	0.57	4.25	5.49	99.04	91.8	6.69	0.55	0.49	0.26	0.16	0.07	0	0.47	False	[]	948	476	472	actinopterygii	98.7	96.7	1.8	0.2	1.3	2162	Refseq	GCF_902362185.1	23134051	656912816	2019-08-14
UP000034291_308745	Aspergillus rambellii	308745	7761	Aspergillus	6137	88.82	86.18	2.64	0.11	2.53	11.18	95.89	85.76	7.8	2.33	2.8	1.68	0.89	0.23	0	1.31	False	[]	404	168	236	eurotiales	96.6	94.4	0.1	2.1	3.4	506	ENA/EMBL	GCA_000986645.1	37599	26435630	2015-04-30
UP000007148_1109443	Serendipita indica DSM 11827	1109443	11780	Agaricomycetes incertae sedis	4436	89.81	81.74	8.07	4.76	3.31	10.19	68.18	59.64	5.25	3.29	2.95	0.78	1.82	0.35	0	28.86	False	[]	423	200	223	agaricomycetes	91.8	88.5	0.4	2.9	8.2	445	ENA/EMBL	GCA_000313545.1	34458	24979980	2012-01-25
UP000530660_2690220	Cyanidiococcus yangmingshanensis	2690220	5170	Eukaryota	995	74.37	62.81	11.56	6.83	4.72	25.63	82.9	43.98	32.42	6.5	4.99	3.71	0.7	0.58	0	12.11	False	[]	780	118	662	eukaryota	71.4	54.1	1.2	16.1	28.6	21	ENA/EMBL	GCA_013995675.1	653084	12072675	2020-07-31
UP000008698_526221	Verticillium alfalfae VaMs.102	526221	10233	Glomerellales	6516	95.29	91.64	3.65	0.98	2.67	4.71	94.77	84.29	4.27	6.21	1.23	0.24	0.61	0.38	0	4	False	[]	488	190	298	glomerellales	69.8	63.4	0.4	6	30.2	901	ENA/EMBL	GCA_000150825.1	14865	32833495	2008-06-16
UP000549091_381881	Nesospiza acunhae	381881	14047	Passeriformes	11596	87.37	83.8	3.57	0.12	3.45	12.63	98.02	76.81	0.68	20.53	1.74	0.69	0.2	0.85	0	0.24	False	[]	577	232	345	passeriformes	77.3	72	0.2	5.1	22.7	3175	ENA/EMBL	GCA_013398715.1	38571	1055288411	2020-07-10
UP000323386_84751	Pseudozyma flocculosa	84751	7767	Ustilaginomycotina	2551	86.4	85.81	0.59	0	0.59	13.6	69.73	61.99	7.04	0.7	15.12	9.27	3.71	2.14	0	15.15	False	[]	441	238	203	basidiomycota	99.1	98.9	0	0.2	0.9	210	ENA/EMBL	GCA_900322975.1	666655	27106246	2019-08-26
UP000001460_441375	Cryptosporidium muris RN66	441375	3930	Eimeriorina	541	99.63	97.41	2.22	1.66	0.55	0.37	82.19	76.47	5.52	0.2	3.08	0.82	1.83	0.43	0	14.73	False	[]	260	99	161	coccidia	99.6	99.4	0	0.2	0.4	41	ENA/EMBL	GCA_000006515.1	520347	9245251	2008-07-23
UP000002039_559297	Blastomyces dermatitidis ER-3	559297	9745	Onygenales	4774	98.73	97.91	0.82	0.36	0.46	1.28	78.17	72.75	3.71	1.71	2.9	0.28	2.01	0.61	0	18.92	False	[]	401	176	225	onygenales	98.2	97.6	0	0.6	1.8	583	ENA/EMBL	GCA_000003525.2	276930	66568269	2009-02-24
UP000283210_123683	Oryzias javanicus	123683	21345	Atherinomorphae	16526	87.55	81.9	5.65	0.67	4.98	12.45	92.79	80.1	6.26	6.43	0.95	0.2	0.59	0.16	0	6.27	False	[]	728	353	375	actinopterygii	86.5	82.4	1.4	2.7	13.5	1621	ENA/EMBL	GCA_003999625.1	3558013	809679899	2019-01-08
UP000001640_1064592	Naumovozyma castellii CBS 4309	1064592	5565	Saccharomycetaceae	3653	98.82	89.95	8.87	8.35	0.52	1.18	95.2	93.09	1.71	0.4	0.63	0.03	0.49	0.11	0	4.17	False	[]	321	123	198	saccharomycetes	99	96.3	2.5	0.2	1	190	ENA/EMBL	GCA_000237345.1	1245273	11219539	2011-08-01
UP000030106_1245745	Beauveria bassiana D1-5	1245745	11840	Hypocreales	5813	93.13	89.78	3.35	1.41	1.94	6.86	75.48	67.16	5.79	2.53	2.77	1.42	1.17	0.18	0.68	6.69	True	['Enterobacterales', 'Achromobacter xylosoxidans (strain A8)', 'Ambiguous contaminant']	471	222	249	hypocreales	95.5	92.6	0.2	2.7	4.5	711	ENA/EMBL	GCA_000770705.1	47171	36692259	2014-11-03
UP000005408_29159	Crassostrea gigas	29159	25998	Lophotrochozoa	2373	90.85	73.28	17.57	10.07	7.5	9.14	65.1	49.26	12.46	3.38	4.4	0.89	3.11	0.4	0	30.5	False	[]	678	371	307	mollusca	84.6	79.5	0.9	4.2	15.4	2838	EnsemblMetazoa	GCA_000297895.1	31239	557717710	2012-09-19
UP000070133_321146	Pseudocercospora eumusae	321146	10939	Mycosphaerellales	6466	82.1	81.05	1.05	0.08	0.97	17.89	69.82	56.71	12.3	0.81	6.12	2.28	3.23	0.61	0	24.05	False	[]	426	195	231	dothideomycetes	88.5	87.9	0.1	0.5	11.5	526	ENA/EMBL	GCA_001578235.1	77478	47119461	2016-03-01
UP000270296_241478	Soboliphyme baturini	241478	13153	Nematoda	2223	83.58	71.97	11.61	0.04	11.56	16.42	45.43	19.18	17.16	9.09	9.4	1.44	6.49	1.47	0	45.16	False	[]	380	160	220	nematoda	41.6	34.7	0.7	6.2	58.4	364	ENA/EMBL	GCA_900618415.1	3936	218332512	2018-12-13
UP000237631_357750	Cercospora berteroae	357750	11903	Mycosphaerellales	6466	93.79	91.9	1.89	0.22	1.67	6.22	75.84	64.13	10.73	0.98	7.54	2.94	3.85	0.75	0	16.63	False	[]	501	201	300	dothideomycetes	98.8	98.3	0.2	0.3	1.2	542	ENA/EMBL	GCA_002933655.1	69635	33892839	2018-02-20
UP000000819_284813	Encephalitozoon cuniculi GB-M1	284813	2041	Apansporoblastina	920	99.02	97.72	1.3	1.2	0.11	0.98	65.7	64.18	1.32	0.2	4.7	1.52	2.89	0.29	0	29.59	False	[]	212	60	152	microsporidia	100	100	0	0	0	28	ENA/EMBL	GCA_000091225.2	218329	2497519	2017-03-09
UP000054007_1314674	Cylindrobasidium torrendii FP15055 ss-10	1314674	13892	Agaricales	4521	88.63	82.5	6.13	0.07	6.06	11.37	60.32	47.05	11.85	1.42	10.21	4.32	4.59	1.3	0	29.48	False	[]	448	215	233	agaricales	98.1	95.6	1.6	0.9	1.9	586	ENA/EMBL	GCA_000934385.1	80929	31574086	2015-02-26
UP000586634_227226	Nycticryphes semicollaris	227226	14293	Neognathae	10994	92.36	89.04	3.32	0.03	3.29	7.64	99.2	80.65	0.77	17.78	0.69	0.33	0.1	0.26	0	0.11	False	[]	572	227	345	aves	86.1	79.9	0.3	5.9	13.9	2351	ENA/EMBL	GCA_013400055.1	74117	1126083395	2020-07-10
UP000001743_561896	Postia placenta Mad-698-R	561896	8983	Polyporales	3609	54.64	37.32	17.32	10.61	6.71	45.36	76.27	58.63	12.07	5.57	2.67	1.23	1.04	0.4	0	21.06	False	[]	373	163	210	polyporales	35.1	25.7	5.4	4	64.9	417	ENA/EMBL	GCA_000006255.1	19255	90891856	2009-01-14
UP000237246_9083	Bambusicola thoracicus	9083	17669	Galloanserae	11388	88.4	75.12	13.28	0.23	13.05	11.6	93.19	59.7	6.58	26.91	2.04	0.7	0.54	0.8	0	4.77	False	[]	580	227	353	aves	72.8	51	0.3	21.5	27.2	1972	ENA/EMBL	GCA_002909625.1	10597	1032295167	2018-01-31
UP000053097_2015173	Ooceraea biroi	2015173	16497	Formicidae	7260	98.85	92.38	6.47	2	4.48	1.14	79.34	69.29	6.72	3.33	1.96	0.2	1.4	0.36	0	18.69	False	[]	437	226	211	hymenoptera	97.2	93.6	0.5	3.1	2.8	1568	ENA/EMBL	GCA_000611835.1	34211	212825769	2014-04-08
UP000297245_1314807	Dendrothele bispora CBS 962.96	1314807	33014	Agaricales	4521	92.39	75.91	16.48	0.02	16.46	7.61	46.99	30.62	12.76	3.61	13.39	4.83	6.91	1.65	0	39.63	False	[]	675	409	266	agaricales	98.8	92.5	5.3	1	1.2	1080	ENA/EMBL	GCA_004369135.1	52145	130650616	2019-03-25
UP000194236_6958	Euroglyphus maynei	6958	15246	Arachnida	2894	89.01	67.48	21.53	1	20.53	10.99	55.74	19.82	15.94	19.98	10.19	1.07	6.29	2.83	0	34.07	False	[]	387	172	215	arachnida	89.5	71.5	1.2	16.8	10.5	359	ENA/EMBL	GCA_002135145.1	786	43424110	2017-05-12
UP000570547_449367	Pachycephala philippinensis	449367	13318	Passeriformes	11596	87.31	83.99	3.32	0.06	3.26	12.69	98.37	78.5	0.58	19.29	1.43	0.62	0.11	0.7	0	0.2	False	[]	535	204	331	passeriformes	77.3	71.5	0.2	5.6	22.7	2995	ENA/EMBL	GCA_013397055.1	60658	1041722788	2020-07-10
UP000589485_239371	Sapayoa aenigma	239371	13839	Passeriformes	11596	88.12	84.55	3.57	0.01	3.56	11.88	97.41	78.12	0.92	18.37	2.42	1.19	0.22	1.01	0	0.17	False	[]	634	209	425	passeriformes	77.4	71.4	0.2	5.8	22.6	3071	ENA/EMBL	GCA_013398745.1	60157	1015910493	2020-07-10
UP000266272_490622	Trichoderma arundinaceum	490622	10471	Hypocreales	5813	95.94	91.42	4.52	1.31	3.22	4.06	91.83	81.97	6.9	2.96	2.36	1.04	0.99	0.33	0	5.82	False	[]	465	220	245	hypocreales	97.2	94.5	0.3	2.4	2.8	640	ENA/EMBL	GCA_003012105.1	58198	36872412	2018-03-20
UP000018001_1356009	Paecilomyces variotii No. 5	1356009	8877	Eurotiales	5450	89.62	88.35	1.27	0.04	1.23	10.39	89.01	76.31	11.92	0.78	4.68	2.41	1.86	0.41	0	6.32	False	[]	421	181	240	eurotiales	95.4	94.4	0.5	0.5	4.6	625	ENA/EMBL	GCA_000497085.1	137200	29762401	2013-11-12
UP000054560_667725	Sphaeroforma arctica JP610	667725	18207	Opisthokonta	1432	92.74	67.39	25.35	5.31	20.04	7.26	39.31	17.73	13.57	8.01	3.73	1.12	2.07	0.54	0	56.96	False	[]	823	199	624	eukaryota	86.7	62.4	0.8	23.5	13.3	36	ENA/EMBL	GCA_001186125.1	7125	121588341	2015-07-29
UP000011080_72004	Bos mutus	72004	18544	Artiodactyla	13050	87.88	85.75	2.13	0.86	1.27	12.12	97.08	90.73	2.12	4.23	1.39	0.83	0.25	0.31	0	1.54	False	[]	657	270	387	cetartiodactyla	85.9	83.4	0.4	2.1	14.1	5313	ENA/EMBL	GCA_000298355.1	22822	2645145588	2013-01-09
UP000282613_60517	Taenia asiatica	60517	10244	Lophotrochozoa	2373	89.17	78.34	10.83	5.39	5.44	10.83	80.59	60.04	10.16	10.39	2.9	0.46	1.83	0.61	0	16.51	False	[]	454	214	240	metazoa	74.1	67.4	0.6	6.1	25.9	105	ENA/EMBL	GCA_900618005.1	29199	135977618	2018-12-05
UP000053712_1306850	Termitomyces sp. J132	1306850	11124	Agaricales	4521	88.43	82.7	5.73	0.02	5.71	11.57	70.79	52.25	15.08	3.46	9.31	3.51	4.96	0.84	0	19.89	False	[]	401	190	211	agaricales	95.3	91.1	0.9	3.3	4.7	493	ENA/EMBL	GCA_001263195.1	41881	67296805	2015-08-10
UP000233220_39432	Saimiri boliviensis boliviensis	39432	19359	Simiiformes	16180	96.08	94.44	1.64	1.22	0.42	3.91	99.25	97.64	1.11	0.5	0.24	0.17	0.02	0.05	0	0.51	False	[]	720	313	407	primates	94.1	91.4	1.3	1.4	5.9	8158	Ensembl	GCA_000235385.1	38823	2608572064	2011-11-17
UP000094444_158607	Diaporthe helianthi	158607	13137	Sordariomycetidae	4821	93.49	91.52	1.97	0.04	1.93	6.51	70.45	59.36	9.96	1.13	12.36	6.52	4.89	0.95	0	17.19	False	[]	542	239	303	sordariomycetes	99.1	98.3	0.2	0.6	0.9	592	ENA/EMBL	GCA_001702395.2	17875	63672038	2018-02-06
UP000192578_232323	Hypsibius dujardini	232323	14162	Panarthropoda	3470	68.36	62.77	5.59	3.37	2.22	31.64	56.62	44.17	10.2	2.25	6.01	1.52	3.71	0.78	0	37.37	False	[]	603	227	376	metazoa	72.1	67.9	1	3.2	27.9	115	ENA/EMBL	GCA_002082055.1	76809	104154999	2017-04-07
UP000546986_52622	Cisticola juncidis	52622	13372	Passeriformes	11596	88.69	85.15	3.54	0.07	3.47	11.31	98.56	78.72	0.75	19.09	1.26	0.52	0.19	0.55	0	0.18	False	[]	535	199	336	passeriformes	78.9	73.5	0.1	5.3	21.1	3768	ENA/EMBL	GCA_013400215.1	74140	1016620075	2020-07-10
UP000192247_418985	Tropilaelaps mercedesae	418985	14272	Arachnida	2894	94.06	80.1	13.96	2.83	11.13	5.94	62.67	38.21	14.81	9.65	7.58	1.56	4.57	1.45	0	29.75	False	[]	482	207	275	arachnida	96.4	92	1.5	2.9	3.6	587	ENA/EMBL	GCA_002081605.1	12742	352534912	2017-04-06
UP000029329_1391699	Pseudogymnoascus sp. VKM F-3808	1391699	9928	Leotiomycetes	4047	81.05	76.43	4.62	0.02	4.6	18.95	66.59	49.82	12.41	4.36	15.8	7.69	6.75	1.36	0	17.61	False	[]	405	179	226	leotiomycetes	88.1	82.8	0.2	5.1	11.9	525	ENA/EMBL	GCA_000750675.1	17453	27778879	2014-09-09
UP000593571_9407	Rousettus aegyptiacus	9407	21287	Laurasiatheria	14093	95.06	93.92	1.14	0.19	0.94	4.95	80.6	75.58	3.37	1.65	2.36	0.55	0.81	1	0	17.04	False	[]	800	402	398	laurasiatheria	95.6	94.6	0.3	0.7	4.4	6548	ENA/EMBL	GCA_014176215.1	21999313	1893602072	2020-08-13
UP000008673_871575	Ogataea parapolymorpha DL-1	871575	5338	Saccharomycetales	3020	95.53	92.02	3.51	3.15	0.36	4.47	90.01	86.8	2.72	0.49	1.29	0.3	0.92	0.07	0	8.69	False	[]	336	125	211	saccharomycetes	98.2	96.5	0	1.7	1.8	194	ENA/EMBL	GCA_000187245.3	1273462	8874589	2013-12-20
UP000184267_154538	Trametes pubescens	154538	14147	Polyporales	3609	99.06	85.87	13.19	9.12	4.07	0.94	86.72	74.73	6.28	5.71	1.19	0.38	0.53	0.28	0	12.09	False	[]	516	226	290	polyporales	96.6	90	0.2	6.4	3.4	740	ENA/EMBL	GCA_001895945.1	65985	39739821	2016-12-09
UP000562238_321084	Circaetus pectoralis	321084	14132	Neognathae	10994	90.15	87.17	2.98	0.15	2.84	9.85	99.19	80.33	0.62	18.24	0.66	0.33	0.1	0.23	0	0.16	False	[]	584	217	367	aves	83.8	77.5	0.3	6	16.2	2152	ENA/EMBL	GCA_013399555.1	28952	1183443218	2020-07-10
UP000006548_3702	Arabidopsis thaliana	3702	27468	Brassicaceae	17998	99.04	91.76	7.28	5.96	1.32	0.96	94.11	90.97	2.3	0.84	0.5	0.12	0.27	0.11	0	5.38	False	[]	721	363	358	brassicales	99.2	98.2	1	0	0.8	3316	EnsemblPlants	GCA_000001735.1	11194537	119146348	2011-05-11
UP000031056_1354746	Ordospora colligata OC4	1354746	1810	Microsporidia	614	95.28	94.14	1.14	0.81	0.33	4.72	63.98	43.37	20.5	0.11	3.65	1.22	2.15	0.28	0	32.38	False	[]	228	68	160	microsporidia	99	99	0	0	1	24	ENA/EMBL	GCA_000803265.1	228601	2290528	2014-12-17
UP000472275_223781	Aquila chrysaetos chrysaetos	223781	16059	Neognathae	10994	98.93	97.33	1.6	0.19	1.41	1.07	97.48	88.43	5.97	3.08	1.12	0.51	0.36	0.25	0	1.39	False	[]	656	286	370	aves	97	95	0.3	1.7	3	2868	Ensembl	GCA_900496995.2	21924221	1203454851	2019-07-08
UP000504626_32536	Acinonyx jubatus	32536	19411	Carnivora	13728	98.69	97.63	1.06	0.27	0.79	1.31	97.31	93.1	3.19	1.02	1.73	1.06	0.31	0.36	0	0.96	False	[]	722	337	385	carnivora	99.2	98.6	0.3	0.3	0.8	7853	Refseq	GCF_003709585.1	179924	2384834280	2018-10-22
UP000593577_34290	Gossypium aridum	34290	27499	Malvaceae	16928	76.29	57.97	18.32	15.69	2.63	23.71	91.38	66.91	7.75	16.72	0.71	0.17	0.3	0.24	0	7.91	False	[]	773	291	482	eudicots	57.3	40.5	3.3	13.5	42.7	1372	ENA/EMBL	GCA_013487665.1	2287	739119247	2020-09-03
UP000076408_30069	Anopheles stephensi	30069	11765	Culicidae	7163	95.12	91.34	3.78	1.13	2.65	4.87	96.57	89.42	3.55	3.6	1.07	0.12	0.75	0.2	0	2.35	False	[]	456	245	211	diptera	97.2	95.8	0.3	1.1	2.8	1020	EnsemblMetazoa	GCA_000300775.2	36511	221324304	2013-07-19
UP000081671_10020	Dipodomys ordii	10020	19728	Rodentia	13219	97.87	94.31	3.56	0.46	3.1	2.13	97.65	89.51	5.17	2.97	1.8	1.21	0.36	0.23	0	0.54	False	[]	751	343	408	glires	97.3	93.2	0.6	3.5	2.7	7505	Refseq	GCF_000151885.1	48087	2236368823	2014-12-12
UP000226431_2004952	Ophiocordyceps camponoti-rufipedis	2004952	7618	Hypocreales	5813	80.34	78.86	1.48	0	1.48	19.66	81.48	66.32	12.27	2.89	5.8	2.55	2.21	1.04	0	12.72	False	[]	402	168	234	hypocreales	93	87.2	0.1	5.7	7	484	ENA/EMBL	GCA_002591395.1	23042	21899844	2017-10-18
UP000240883_1448308	Corynespora cassiicola Philippines	1448308	17125	Dothideomycetes	5124	96.39	94.13	2.26	0.16	2.11	3.61	65.58	55.09	9.37	1.12	8.61	3.7	3.96	0.95	0	25.82	False	[]	502	248	254	pleosporales	94.2	92.2	0.7	1.3	5.8	1268	ENA/EMBL	GCA_003016335.1	211447	44846156	2018-03-26
UP000535705_182897	Pycnonotus jocosus	182897	13881	Passeriformes	11596	89.1	85.06	4.04	0.07	3.98	10.89	98.23	77.22	0.74	20.27	1.52	0.63	0.15	0.74	0	0.24	False	[]	588	238	350	passeriformes	77.9	71.4	0.2	6.3	22.1	3034	ENA/EMBL	GCA_013400435.1	53855	1024591993	2020-07-10
UP000575029_266360	Grantiella picta	266360	14054	Passeriformes	11596	90.22	86.76	3.46	0.04	3.41	9.78	98.03	78.58	0.85	18.6	1.66	0.73	0.15	0.78	0	0.31	False	[]	571	211	360	passeriformes	80.8	75.6	0.2	5	19.2	3385	ENA/EMBL	GCA_013397955.1	100624	1014521746	2020-07-10
UP000310066_329885	Friedmanniomyces endolithicus	329885	17901	Mycosphaerellales	6466	89.02	13.5	75.52	0	75.52	10.98	82.05	68.41	11.5	2.14	6.46	2.85	2.58	1.03	0	11.49	False	[]	544	291	253	dothideomycetes	97.2	15.9	80.3	1	2.8	894	ENA/EMBL	GCA_005059855.1	338782	46746488	2019-05-02
UP000540952_495162	Tachuris rubrigastra	495162	14316	Passeriformes	11596	91.05	87.76	3.29	0	3.29	8.95	97.08	78.55	0.79	17.74	2.68	1.3	0.22	1.16	0	0.24	False	[]	580	225	355	passeriformes	81.9	76.5	0.3	5.1	18.1	4099	ENA/EMBL	GCA_013396555.1	66111	1059681690	2020-07-10
UP000238072_2070414	Rutstroemia sp. NJR-2017a BBW	2070414	10779	Leotiomycetes	4047	93.52	89.84	3.68	0.12	3.56	6.47	80.55	63.69	12.11	4.75	9.87	4.71	4.44	0.72	0	9.58	False	[]	416	188	228	helotiales	87.9	83	0.2	4.7	12.1	845	ENA/EMBL	GCA_002946425.1	1238013	41919240	2018-02-26
UP000050424_78410	Neonectria ditissima	78410	12683	Hypocreales	5813	95.05	92.47	2.58	0.22	2.36	4.95	85.38	71.62	12.62	1.14	6.2	3.44	2.11	0.65	0	8.42	False	[]	478	231	247	hypocreales	98.9	97.8	0.6	0.5	1.1	764	ENA/EMBL	GCA_001306435.1	153409	45719213	2015-10-05
UP000320762_97359	Auriculariopsis ampla	97359	15404	Agaricales	4521	95.55	84.98	10.57	2.7	7.87	4.45	69.56	54.1	13.7	1.76	6.69	2.79	2.67	1.23	0	23.75	False	[]	507	284	223	agaricales	96.3	91.2	3.8	1.3	3.7	614	ENA/EMBL	GCA_007026445.1	539828	49873921	2019-07-16
UP000233020_37293	Aotus nancymaae	37293	20371	Simiiformes	16180	96.74	94.77	1.97	1.29	0.68	3.26	99.1	97.52	1.01	0.57	0.24	0.16	0.03	0.05	0	0.66	False	[]	746	335	411	primates	94.6	91.5	2.3	0.8	5.4	10271	Ensembl	GCA_000952055.2	126456	2861668348	2017-06-09
UP000288168_1325734	Fusarium duplospermum	1325734	16262	Fusarium	7922	97.69	93.65	4.04	1.12	2.92	2.31	87.04	74.86	8.66	3.52	3.08	1.19	1.61	0.28	0	9.88	False	[]	489	249	240	hypocreales	99.2	97.9	0.5	0.8	0.8	873	ENA/EMBL	GCA_003946985.1	168109	47510963	2018-12-14
UP000275772_62688	Blumeria hordei	62688	5276	Leotiomycetes	4047	72.28	71.29	0.99	0.62	0.37	27.72	79.08	73.22	4.95	0.91	1.42	0.17	1.19	0.06	0	19.5	False	[]	326	111	215	leotiomycetes	72.3	70.9	0.2	1.2	27.7	266	ENA/EMBL	GCA_900237765.1	3906310	116475897	2018-09-28
UP000324632_1572043	Triplophysa tibetana	1572043	23866	Otophysi	16357	91.09	86.48	4.61	0.19	4.42	8.91	90.46	76.8	10.58	3.08	2.85	1.13	1.46	0.26	0	6.7	False	[]	955	440	515	actinopterygii	92.9	88.5	2.4	2	7.1	2007	ENA/EMBL	GCA_008369825.1	2833080	652930317	2019-09-12
UP000519225_227228	Pluvianellus socialis	227228	14306	Neognathae	10994	90.76	86.97	3.79	0.08	3.71	9.24	99.04	77.24	0.79	21.01	0.78	0.39	0.1	0.29	0	0.18	False	[]	577	216	361	aves	84.2	76.3	0.3	7.6	15.8	2073	ENA/EMBL	GCA_013400795.1	48629	1185839265	2020-07-10
UP000193144_1231657	Clohesyomyces aquaticus	1231657	15806	Dothideomycetes	5124	94.14	92.21	1.93	0.04	1.89	5.85	64.97	52.46	10.78	1.73	8.68	3.55	4.19	0.94	0	26.35	False	[]	492	235	257	pleosporales	93.3	91	0.2	2.1	6.7	1212	ENA/EMBL	GCA_002105025.1	169037	49677730	2017-04-20
UP000016927_578461	Nosema bombycis CQ1	578461	4398	Apansporoblastina	920	91.08	53.15	37.93	27.07	10.87	8.91	54.82	46.09	2.66	6.07	2.36	0.13	1.66	0.57	0.84	41.06	True	['Enterobacterales']	234	82	152	microsporidia	80.5	49.2	24.8	6.5	19.5	35	ENA/EMBL	GCA_000383075.1	6053	15689776	2013-04-30
UP000077684_13291	Tilletia controversa	13291	9854	Ustilaginomycotina	2551	76.4	71.15	5.25	0	5.25	23.6	56.44	44.64	8.35	3.45	18.76	9.07	6.98	2.71	0	24.79	False	[]	448	243	205	basidiomycota	95.9	92.4	0.7	2.8	4.1	226	ENA/EMBL	GCA_001645045.2	14508	29878810	2019-10-30
UP000012960_214687	Musa acuminata subsp. malaccensis	214687	34928	commelinids	11155	89.16	50.63	38.53	34.68	3.85	10.84	87.52	80	5.29	2.23	4.44	1.27	2.66	0.51	0	8.05	False	[]	1013	469	544	liliopsida	98.7	83.3	12.6	2.8	1.3	2120	EnsemblPlants	GCA_904845865.1	85433	450848473	2020-10-12
UP000008912_9646	Ailuropoda melanoleuca	9646	20767	Caniformia	14728	96.61	92.7	3.91	0.5	3.41	3.39	96.62	86.35	7.09	3.18	2.75	1.96	0.48	0.31	0	0.63	False	[]	735	364	371	carnivora	93.5	90.1	1.7	1.7	6.5	7370	Ensembl	GCA_002007445.2	127380	2444060653	2020-04-20
UP000001876_564608	Micromonas pusilla CCMP1545	564608	10246	Chlorophyta	1807	98.12	95.13	2.99	1.94	1.05	1.88	79.51	74.27	3.54	1.7	12.31	6.86	2.27	3.18	0	8.18	False	[]	460	252	208	chlorophyta	98.1	96.6	0.4	1.1	1.9	183	ENA/EMBL	GCA_000151265.1	84001	21958260	2009-04-09
UP000000561_237631	Ustilago maydis 521	237631	6788	Ustilaginomycotina	2551	99.61	97.96	1.65	0.59	1.06	0.39	90.48	86.91	1.99	1.58	1.81	0.77	0.85	0.19	0	7.7	False	[]	367	172	195	basidiomycota	99.7	99.4	0.1	0.2	0.3	183	ENA/EMBL	GCA_000328475.2	129796	19664356	2015-02-18
UP000591073_78217	Glaucidium brasilianum	78217	14183	Neognathae	10994	92.26	89.29	2.97	0.17	2.79	7.74	99.21	81.16	0.68	17.37	0.61	0.24	0.08	0.29	0	0.18	False	[]	570	223	347	aves	86	79.8	0.3	5.9	14	2337	ENA/EMBL	GCA_013399595.1	74988	1170141437	2020-07-10
UP000008694_81972	Arabidopsis lyrata subsp. lyrata	81972	32097	Brassicaceae	17998	98.14	86.52	11.62	6.78	4.84	1.86	90.49	81.27	5.94	3.28	0.74	0.07	0.46	0.21	0	8.77	False	[]	798	408	390	brassicales	96.3	94.3	1.5	0.5	3.7	3160	ENA/EMBL	GCA_000004255.1	227391	206667935	2010-06-02
UP000315295_106549	Malus baccata	106549	45510	fabids	10551	97.48	34.03	63.45	3.73	59.72	2.52	84.27	61.78	12.63	9.86	1.92	0.42	1.04	0.46	0	13.81	False	[]	1076	541	535	eudicots	92	60.9	27.1	4	8	2276	ENA/EMBL	GCA_006547085.1	54716	674411566	2019-07-03
UP000215902_282301	Macrostomum lignano	282301	43466	Lophotrochozoa	2373	84.16	46.19	37.97	0.04	37.93	15.84	55.34	39.9	12.4	3.04	19.91	10.73	6.67	2.51	0	24.75	False	[]	1173	823	350	metazoa	89.7	15	71.7	3	10.3	489	ENA/EMBL	GCA_002269645.1	215276	764410778	2017-08-24
UP000537234_450177	Dicrurus megarhynchus	450177	14215	Passeriformes	11596	90.95	87.22	3.73	0.14	3.59	9.05	98.2	79.34	0.51	18.35	1.59	0.69	0.13	0.77	0	0.21	False	[]	596	247	349	passeriformes	81.9	76.9	0.2	4.8	18.1	3984	ENA/EMBL	GCA_013399195.1	143784	1051520678	2020-07-10
UP000579812_369639	Onychostoma macrolepis	369639	24720	Otophysi	16357	90.78	88.41	2.37	1.08	1.28	9.22	89.43	78.82	8.58	2.03	2.37	0.71	1.4	0.26	0	8.21	False	[]	807	388	419	actinopterygii	93	90.6	1.5	0.9	7	2144	ENA/EMBL	GCA_012432095.1	10809623	886569841	2020-04-17
UP000054988_221103	Moniliophthora roreri	221103	19789	Agaricales	4521	88.52	77.88	10.64	0.71	9.93	11.48	57.44	38.99	14.86	3.59	7.44	2.69	3.94	0.81	0	35.12	False	[]	485	261	224	agaricales	94.1	90.3	1.2	2.6	5.9	675	ENA/EMBL	GCA_001466705.1	25983	57384356	2015-12-15
UP000053820_994086	Hydnomerulius pinastri MD-312	994086	7781	Agaricomycetidae	3811	45.81	41.98	3.83	0.03	3.8	54.19	60.89	44.23	12.08	4.58	11.1	4.07	5.19	1.84	0	28	False	[]	348	138	210	boletales	42.9	41.4	0.9	0.6	57.1	511	ENA/EMBL	GCA_000827185.1	51122	38278792	2015-01-23
UP000536260_302527	Syrrhaptes paradoxus	302527	13505	Neognathae	10994	83.64	79.34	4.3	0.06	4.24	16.35	98.83	74.72	1.1	23.01	0.98	0.37	0.08	0.53	0	0.19	False	[]	644	203	441	aves	75	65.4	0.2	9.4	25	1740	ENA/EMBL	GCA_013400615.1	33027	1101528155	2020-07-10
UP000587587_254652	Promerops cafer	254652	14071	Passeriformes	11596	91.19	87.37	3.82	0.15	3.67	8.8	98.46	78.5	0.57	19.39	1.34	0.57	0.15	0.62	0	0.21	False	[]	552	211	341	passeriformes	81.3	75.6	0.2	5.5	18.7	4051	ENA/EMBL	GCA_013398275.1	128262	1043743207	2020-07-10
UP000550086_54508	Jacana jacana	54508	13209	Neognathae	10994	85.05	81.42	3.63	0.05	3.58	14.95	99.11	77.92	0.85	20.34	0.71	0.29	0.11	0.31	0	0.17	False	[]	684	246	438	aves	77.6	69.3	0.3	8	22.4	1903	ENA/EMBL	GCA_013400555.1	31221	1085086281	2020-07-10
UP000037136_268505	Ophiocordyceps unilateralis	268505	8572	Hypocreales	5813	84.94	83.43	1.51	0.02	1.5	15.05	78.88	64.45	12.41	2.02	5.89	2.55	2.27	1.07	0	15.22	False	[]	414	179	235	hypocreales	96.6	94.2	0.2	2.2	3.4	545	ENA/EMBL	GCA_001272575.2	20827	23913698	2017-10-17
UP000504619_103695	Pogona vitticeps	103695	18868	Episquamata	13341	97.17	93.92	3.25	0.01	3.23	2.83	95.42	84.55	8.03	2.84	2.56	1.14	1.2	0.22	0	2.02	False	[]	688	322	366	sauropsida	98.1	96.1	1.1	0.9	1.9	4397	Refseq	GCF_900067755.1	35501	1716675060	2017-02-28
UP000292282_1176355	Hamiltosporidium tvaerminnensis	1176355	5820	Microsporidia	614	79.8	70.52	9.28	0	9.28	20.2	25.58	11.92	12.89	0.77	11.94	3.23	6.51	2.2	0	62.47	False	[]	246	91	155	microsporidia	92.2	72.7	16.2	3.3	7.8	45	ENA/EMBL	GCA_004325075.1	12459	25202660	2019-03-05
UP000054248_1051891	Tulasnella calospora MUT 4182	1051891	19349	Agaricomycetes incertae sedis	4436	80.39	68.49	11.9	0.02	11.88	19.61	46.97	29.27	12.34	5.36	7.1	1.97	4.16	0.97	0	45.93	False	[]	474	246	228	agaricomycetes	89.6	79.6	2.7	7.3	10.4	550	ENA/EMBL	GCA_000827465.1	18562	62392858	2015-02-03
UP000558509_74200	Thryothorus ludovicianus	74200	13660	Passeriformes	11596	88.82	84.99	3.83	0.08	3.75	11.18	98.29	78.56	0.6	19.13	1.39	0.58	0.15	0.66	0	0.31	False	[]	558	207	351	passeriformes	78.5	72.7	0.2	5.6	21.5	3306	ENA/EMBL	GCA_013397245.1	60402	1031447271	2020-07-10
UP000318582_109895	Powellomyces hirtus	109895	6533	Chytridiomycota incertae sedis	2399	90.79	88.33	2.46	0.71	1.75	9.21	82.87	60.68	21.06	1.13	10.73	5.7	4.22	0.81	0	6.4	False	[]	364	158	206	fungi	94.2	91.7	2	0.5	5.8	110	ENA/EMBL	GCA_006536005.1	99497	26238698	2019-07-01
UP000054549_946122	Amanita muscaria Koide BX008	946122	17947	Agaricales	4521	88.15	80.54	7.61	0.02	7.59	11.86	47.87	33.9	11.1	2.87	9.32	3.36	4.82	1.14	0	42.8	False	[]	450	226	224	agaricales	97.6	94.8	1.5	1.3	2.4	624	ENA/EMBL	GCA_000827485.1	30015	40699759	2015-01-27
UP000001450_36329	Plasmodium falciparum 3D7	36329	5380	Plasmodium falciparum	4041	98.86	96.86	2	0.2	1.81	1.14	98.94	98.38	0.26	0.3	0.54	0.35	0.19	0	0	0.52	False	[]	293	134	159	plasmodium	99.2	98.1	1.1	0	0.8	1583	ENA/EMBL	GCA_000002765.3	1687656	23292622	2019-10-22
UP000319160_2512241	Xylaria flabelliformis	2512241	11403	Sordariomycetes	4804	93.27	92.42	0.85	0.08	0.77	6.72	82.07	66.83	14.55	0.69	4.26	1.69	2.12	0.45	0	13.67	False	[]	461	209	252	sordariomycetes	96.8	95.9	0.2	0.7	3.2	588	ENA/EMBL	GCA_007182795.1	486058	41150291	2019-07-19
UP000030706_1043002	Aureobasidium pullulans EXF-150	1043002	11844	Dothideomycetidae	5418	98.35	96.73	1.62	0.52	1.11	1.64	77.86	69.3	7.29	1.27	5.02	2.24	2.16	0.62	0	17.12	False	[]	491	266	225	dothideomycetes	99.5	98.9	0.1	0.5	0.5	579	ENA/EMBL	GCA_000721785.1	779844	29621078	2014-07-08
UP000283090_97331	Arthrobotrys flagrans	97331	9880	Pezizomycotina	3842	91.57	90.11	1.46	0.47	0.99	8.43	83.31	74.27	7.04	2	2.12	0.45	1.21	0.46	0	14.57	False	[]	457	183	274	ascomycota	98.1	96.9	0.1	1.1	1.9	300	ENA/EMBL	GCA_004000055.1	6168687	36645795	2019-01-08
UP000193067_1353009	Trametes coccinea BRFM310	1353009	12647	Polyporales	3609	97.28	89.69	7.59	2.38	5.21	2.72	77.16	65.08	10.2	1.88	3.3	1.22	1.45	0.63	0	19.55	False	[]	443	226	217	polyporales	99.9	99.3	0.3	0.3	0.1	672	ENA/EMBL	GCA_002092935.1	288560	32757859	2017-04-24
UP000191285_303698	Penicillium steckii	303698	10355	Penicillium	6386	84.29	82.52	1.77	0	1.77	15.71	79.32	71.78	6.88	0.66	12.5	8.55	3.51	0.44	0	8.18	False	[]	477	185	292	eurotiales	92.4	91.8	0.4	0.2	7.6	627	ENA/EMBL	GCA_002072375.1	213717	32109558	2017-03-24
UP000243975_59895	Cynara cardunculus var. scolymus	59895	26434	asterids	11198	95.51	68.04	27.47	23.58	3.89	4.49	94.02	82.21	8.32	3.49	1.05	0.18	0.68	0.19	0	4.93	False	[]	814	376	438	eudicots	91.1	81.6	4.7	4.8	8.9	1735	ENA/EMBL	GCA_001531365.1	19399	725197765	2018-04-17
UP000288216_75743	Scyliorhinus torazame	75743	27602	Gnathostomata	9824	87.62	74.42	13.2	1.94	11.26	12.38	87.71	65.14	9.32	13.25	1.59	0.37	0.7	0.52	0	10.71	False	[]	983	311	672	vertebrata	90.3	74.5	2.9	12.9	9.7	1345	ENA/EMBL	GCA_003427355.1	7146	4470980620	2018-08-02
UP000008021_40149	Oryza meridionalis	40149	29137	Oryza	15089	83.9	76.78	7.12	0.91	6.2	16.1	83.22	70.05	9.12	4.05	4.84	0.85	1.4	2.59	0	11.93	False	[]	869	510	359	poales	81.7	77.8	2.4	1.5	18.3	2157	EnsemblPlants	GCA_000338895.2	9149	335668232	2014-02-27
UP000564466_114331	Oxyruncus cristatus	114331	14018	Passeriformes	11596	90.89	87.6	3.29	0.03	3.26	9.12	97.53	79.25	0.66	17.62	2.33	1.22	0.21	0.9	0	0.14	False	[]	570	222	348	passeriformes	82.1	77	0.2	4.9	17.9	3578	ENA/EMBL	GCA_013399855.1	75750	1062467484	2020-07-10
UP000436088_106335	Hibiscus syriacus	106335	82460	Malvaceae	16928	94.58	24.75	69.83	0.79	69.05	5.42	94.67	71.42	14.24	9.01	2.55	1.18	1.08	0.29	0	2.77	False	[]	3850	993	2857	eudicots	91.2	44.4	42.5	4.3	8.8	3607	ENA/EMBL	GCA_006381635.2	2560905	1826769743	2019-11-18
UP000316621_3469	Papaver somniferum	3469	41351	Mesangiospermae	8127	91.3	34	57.3	44.48	12.82	8.7	81.91	67.39	10.73	3.79	0.65	0.07	0.48	0.1	0	17.45	False	[]	1406	481	925	embryophyta	89.8	42.7	43.8	3.3	10.2	1300	ENA/EMBL	GCA_003573695.1	1773300	2715377404	2018-09-18
UP000002258_322104	Scheffersomyces stipitis CBS 6054	322104	5797	Debaryomycetaceae	4348	98.02	94.57	3.45	3.17	0.28	1.98	94.5	93.02	0.98	0.5	1.07	0.45	0.43	0.19	0	4.43	False	[]	375	129	246	saccharomycetes	98.9	98.2	0	0.7	1.1	175	ENA/EMBL	GCA_000209165.1	1803401	15441179	2007-02-26
UP000545332_458187	Crypturellus soui	458187	14071	Archosauria	10701	89.88	85.39	4.49	0.17	4.32	10.12	98.42	77.66	1.56	19.2	1.37	0.75	0.14	0.48	0	0.21	False	[]	581	216	365	aves	82.9	75.7	0.7	6.5	17.1	2547	ENA/EMBL	GCA_013389845.1	79009	1043359976	2020-07-06
UP000076871_1314785	Laetiporus sulphureus 93-53	1314785	13707	Polyporales	3609	95.32	83.54	11.78	0.08	11.69	4.68	67.89	53.93	11.11	2.85	3.62	1.04	2.06	0.52	0	28.49	False	[]	432	209	223	polyporales	99.4	97.8	1.1	0.5	0.6	778	ENA/EMBL	GCA_001632365.1	114592	39909705	2016-04-27
UP000197619_299123	Lonchura striata domestica	299123	15247	Passeriformes	11596	95.74	93.39	2.35	0.17	2.17	4.26	95.12	86.04	4.1	4.98	1.72	0.64	0.51	0.57	0	3.15	False	[]	603	278	325	passeriformes	91.9	87.9	0.4	3.6	8.1	4224	ENA/EMBL	GCA_002197715.1	100439	1060152893	2017-06-19
UP000034805_113540	Scleropages formosus	113540	24199	Teleostei	14450	90.11	70.76	19.35	0.34	19.01	9.89	96.35	69.07	14.89	12.39	1.01	0.44	0.31	0.26	0	2.64	False	[]	846	357	489	actinopterygii	88.8	77.4	3	8.4	11.2	1674	ENA/EMBL	GCA_001005745.2	5013	708403365	2015-10-13
UP000026961_40148	Oryza glumipatula	40148	35649	Oryza	15089	97.65	88.55	9.1	1	8.1	2.35	82.73	70.61	8.28	3.84	4.48	0.78	1.47	2.23	0	12.79	False	[]	957	553	404	poales	95.6	92	2.3	1.3	4.4	3403	EnsemblPlants	GCA_000576495.1	31921	372860283	2014-02-26
UP000591535_117165	Grallaria varia	117165	13896	Passeriformes	11596	89.77	86.39	3.38	0	3.38	10.23	97.54	78.99	0.66	17.89	2.28	1.18	0.19	0.91	0	0.18	False	[]	565	218	347	passeriformes	80.2	74.7	0.3	5.2	19.8	3184	ENA/EMBL	GCA_013396735.1	64146	1056033657	2020-07-10
UP000489600_586526	Arabis nemorensis	586526	28762	Brassicaceae	17998	93.48	83.91	9.57	0.91	8.66	6.52	86.48	71.45	9.16	5.87	1	0.18	0.59	0.23	0	12.53	False	[]	706	335	371	brassicales	95.5	91	2.8	1.7	4.5	2939	ENA/EMBL	GCA_902206195.3	2313	192127358	2019-08-15
UP000252139_86630	Rhizopus azygosporus	86630	15771	Mucorales	4450	97.17	50.54	46.63	10.58	36.04	2.83	88.97	68.6	11.79	8.58	1	0.18	0.67	0.15	0	10.03	False	[]	432	210	222	mucorales	97.2	57.5	36.5	3.2	2.8	463	ENA/EMBL	GCA_003325435.1	12567	39022965	2018-07-17
UP000053105_166423	Melipona quadrifasciata	166423	14253	Aculeata	6495	91.87	85.97	5.9	0.08	5.82	8.13	71.16	52.01	15.43	3.72	2.5	0.23	1.99	0.28	0	26.34	False	[]	434	207	227	hymenoptera	91.6	87	0.2	4.4	8.4	1496	ENA/EMBL	GCA_001276565.1	12520	256302695	2015-09-04
UP000515146_6956	Dermatophagoides pteronyssinus	6956	11190	Arachnida	2894	91.71	87.39	4.32	0.97	3.35	8.29	63.35	44.03	17.09	2.23	15.56	5.2	7.86	2.5	0	21.09	False	[]	488	222	266	arachnida	95.6	93.5	1.9	0.2	4.4	692	Refseq	GCF_001901225.1	68101	70764025	2017-06-21
UP000249056_38457	Monilinia fructigena	38457	10442	Leotiomycetes	4047	90.81	79.96	10.85	0.25	10.6	9.19	83.73	55.45	14.96	13.32	4.19	1.03	2.63	0.53	0	12.09	False	[]	460	170	290	helotiales	62.9	54.3	0.1	8.5	37.1	711	ENA/EMBL	GCA_003260565.1	767732	43125165	2018-06-22
UP000028761_9555	Papio anubis	9555	21567	Cercopithecinae	16372	98.54	96.76	1.78	0.32	1.47	1.46	96.55	94.66	1.12	0.77	1.5	1.27	0.14	0.09	0	1.95	False	[]	727	345	382	primates	96.5	94.7	1.2	0.6	3.5	8896	Ensembl	GCA_000264685.2	149817	2959356508	2017-04-20
UP000230002_1077348	Ganoderma sinense ZZ0214-1	1077348	15394	Polyporales	3609	93.63	83.13	10.5	1.72	8.78	6.37	74	54.63	15.74	3.63	5.13	2.16	2.11	0.86	0	20.87	False	[]	485	262	223	polyporales	95	89	1	5	5	795	ENA/EMBL	GCA_002760635.1	753893	48955697	2017-11-07
UP000078561_4829	Absidia glauca	4829	14825	Mucorales	4450	95.97	60.4	35.57	29.66	5.91	4.02	81.09	69.22	9.87	2	4.88	1.13	2.93	0.82	0	14.03	False	[]	524	309	215	mucorales	98.8	91	5.6	2.2	1.2	471	ENA/EMBL	GCA_900079185.1	11176	48746359	2016-04-15
UP000008820_7159	Aedes aegypti	7159	14555	Culicidae	7163	97.46	88.04	9.42	2.76	6.66	2.54	91.57	81.82	7.26	2.49	2.09	0.56	1.26	0.27	0	6.34	False	[]	475	258	217	diptera	99	93.2	5.2	0.6	1	1042	EnsemblMetazoa	GCA_002204515.1	11758062	1278715314	2017-06-22
UP000011761_717646	Baudoinia panamericana UAMH 10762	717646	10508	Mycosphaerellales	6466	92.38	91.87	0.51	0.23	0.28	7.62	74.49	71.99	1.82	0.68	2.55	0.55	1.49	0.51	0	22.96	False	[]	411	174	237	dothideomycetes	97.6	95.2	0.1	2.3	2.4	481	ENA/EMBL	GCA_000338955.1	1222139	21875620	2013-02-11
UP000029268_1420910	Pseudogymnoascus sp. VKM F-4516 (FW-969)	1420910	9362	Leotiomycetes	4047	82.33	80.53	1.8	0.02	1.78	17.67	69.87	57.02	11.26	1.59	15.99	8.42	6.68	0.89	0	14.14	False	[]	418	192	226	leotiomycetes	96.6	95	0.2	1.4	3.4	460	ENA/EMBL	GCA_000750815.1	55154	27599203	2014-09-09
UP000315783_43265	Cordyceps javanica	43265	11436	Hypocreales	5813	92.42	89.94	2.48	1.24	1.24	7.59	77.19	69.58	6.35	1.26	4.26	1.93	1.72	0.61	0	18.56	False	[]	451	208	243	hypocreales	96.1	94.3	0.2	1.6	3.9	637	ENA/EMBL	GCA_006981985.1	159243	34933242	2019-07-15
UP000006591_4536	Oryza nivara	4536	36306	Oryza	15089	98.8	90.03	8.77	2.96	5.81	1.21	82.58	74.16	6.14	2.28	4.77	0.72	1.41	2.64	0	12.66	False	[]	960	549	411	poales	96	93	2.1	0.9	4	2769	EnsemblPlants	GCA_000576065.1	37688	337950324	2014-02-25
UP000286415_79923	Clonorchis sinensis	79923	14505	Lophotrochozoa	2373	86.81	82.39	4.42	0.51	3.92	13.19	44.08	24.15	18.26	1.67	5.66	1.56	3.67	0.43	0	50.26	False	[]	457	217	240	metazoa	71.8	63.2	0.6	8	28.2	117	ENA/EMBL	GCA_003604175.1	85478	562768885	2018-10-01
UP000001294_441960	Talaromyces marneffei ATCC 18224	441960	10028	Eurotiales	5450	92.83	91.36	1.47	0.18	1.28	7.17	89.18	79.81	7.52	1.85	3.81	1.61	1.89	0.31	0	7.01	False	[]	435	191	244	eurotiales	97.9	97.3	0.3	0.3	2.1	661	ENA/EMBL	GCA_000001985.1	541514	28643865	2008-10-29
UP000268093_994334	Jimgerdemannia flammicorona	994334	13120	Mucoromycota	3216	75.56	68.44	7.12	0.03	7.09	24.44	42.29	22.5	15.16	4.63	17.1	4.31	11.05	1.74	0	40.61	False	[]	401	192	209	mucoromycota	66.9	55.3	1	10.6	33.1	251	ENA/EMBL	GCA_003990745.1	11439	239574967	2018-12-31
UP000076632_1328760	Xylona heveae TC161	1328760	8201	leotiomyceta	4017	93.16	92.21	0.95	0	0.95	6.85	82.21	70.41	10.86	0.94	3.28	1.29	1.49	0.5	0	14.51	False	[]	420	160	260	ascomycota	99.5	99.1	0.2	0.2	0.5	213	ENA/EMBL	GCA_001619985.1	360689	24337763	2016-04-14
UP000036403_67767	Lasius niger	67767	18044	Formicidae	7260	85.33	72.48	12.85	0.25	12.6	14.67	70.94	42.33	12.54	16.07	7.1	1.48	4.1	1.52	0.83	18.58	True	['Serratia', 'Acetobacteraceae', 'Ambiguous contaminant']	514	227	287	hymenoptera	82.2	63.9	0.2	18.1	17.8	1431	ENA/EMBL	GCA_001045655.1	17048	236236391	2015-07-02
UP000077535_765867	Pyrenochaeta sp. DS3sAY3a	765867	14984	Pleosporineae	6877	95.08	92.64	2.44	0.09	2.36	4.91	72.4	63.07	8.52	0.81	9.4	4.99	3.76	0.65	0	18.21	False	[]	533	297	236	pleosporales	98.6	97.6	0.4	0.6	1.4	1507	ENA/EMBL	GCA_001644535.1	490183	38501010	2016-05-18
UP000261680_29073	Ursus maritimus	29073	19368	Caniformia	14728	97.66	95.6	2.06	0.84	1.22	2.34	97.72	89.77	5.74	2.21	1.34	0.83	0.34	0.17	0	0.94	False	[]	749	375	374	carnivora	98.1	95.4	0.4	2.3	1.9	7305	Refseq	GCF_000687225.1	46506	2301362327	2014-05-09
UP000002035_554155	Microsporum canis CBS 113480	554155	8764	Arthrodermataceae	6864	97.69	96.87	0.82	0.29	0.52	2.32	89.33	87.1	1.65	0.58	1.51	0.47	0.96	0.08	0	9.16	False	[]	390	171	219	onygenales	99	97.7	0.1	1.2	1	614	ENA/EMBL	GCA_000151145.1	135853	23241642	2008-10-22
UP000008743_595528	Capsaspora owczarzaki ATCC 30864	595528	8738	Opisthokonta	1432	95.12	81.22	13.9	11.24	2.65	4.89	75.91	66.26	6.9	2.75	7.78	5.36	1.54	0.88	0	16.31	False	[]	843	282	561	eukaryota	96.1	92.9	0.8	2.4	3.9	53	ENA/EMBL	GCA_000151315.2	128922	27967784	2013-06-25
UP000549157_2485327	Zosterops hypoxanthus	2485327	13698	Passeriformes	11596	87.13	83.32	3.81	0.05	3.76	12.87	98.09	76.7	0.93	20.46	1.62	0.65	0.23	0.74	0	0.29	False	[]	560	206	354	passeriformes	76.1	70	0.3	5.8	23.9	2952	ENA/EMBL	GCA_013399795.1	48044	1051741454	2020-07-10
UP000007304_858893	Exophiala dermatitidis NIH/UT8656	858893	9285	Eurotiomycetes	4565	93.03	92.31	0.72	0.42	0.31	6.97	88.73	86.23	2	0.5	1.87	0.54	1.06	0.27	0	9.39	False	[]	436	193	243	chaetothyriales	98.1	97.3	0.1	0.7	1.9	853	ENA/EMBL	GCA_000230625.1	259861	26350763	2011-10-19
UP000000589_10090	Mus musculus	10090	21985	Myomorpha	15901	99.42	97.04	2.38	2.15	0.23	0.57	97.97	97.12	0.56	0.29	0.5	0.23	0.15	0.12	0	1.53	False	[]	758	355	403	glires	99.7	98.9	0.5	0.3	0.3	8907	Ensembl	GCA_000001635.8	32813180	2730855475	2017-09-15
UP000578259_371919	Pheucticus melanocephalus	371919	12775	Passeriformes	11596	81.35	77.98	3.37	0.09	3.28	18.64	98.22	74.8	0.79	22.63	1.51	0.54	0.16	0.81	0	0.27	False	[]	536	199	337	passeriformes	69.5	62.8	0.1	6.6	30.5	3347	ENA/EMBL	GCA_013398405.1	57804	1048530562	2020-07-10
UP000324705_4567	Triticum turgidum subsp. durum	4567	62645	Triticeae	17291	97.63	38.71	58.92	51.96	6.96	2.37	98.58	94.73	2.03	1.82	0.3	0.08	0.11	0.11	0	1.12	False	[]	1643	867	776	poales	97	19.9	76.3	0.8	3	5287	ENA/EMBL	GCA_900231445.1	57921	9964338633	2019-02-13
UP000037035_27349	Puccinia sorghi	27349	21032	Pucciniomycotina	2460	97.48	88.66	8.82	1.42	7.4	2.52	45.3	22.02	20.11	3.17	2.78	0.5	1.99	0.29	0	51.92	False	[]	455	248	207	basidiomycota	90.2	85.6	0.5	4.1	9.8	311	ENA/EMBL	GCA_001263375.1	4987	99534058	2015-08-07
UP000007151_278856	Danaus plexippus plexippus	278856	15140	Papilionoidea	7939	95	83.66	11.34	1.39	9.95	5	86.47	69.64	8.88	7.95	1.53	0.21	0.9	0.42	0	12	False	[]	435	215	220	lepidoptera	95.8	91.8	1.2	2.8	4.2	1364	ENA/EMBL	GCA_000235995.2	63596	248577651	2017-06-23
UP000288716_299467	Leptotrombidium deliense	299467	14651	Arachnida	2894	91.74	82.65	9.09	0.07	9.02	8.26	58.58	32.1	16.65	9.83	12.63	2.59	8.34	1.7	0	28.79	False	[]	409	181	228	arachnida	88.8	82.9	2.2	3.7	11.2	476	ENA/EMBL	GCA_003675905.2	2903	117319359	2018-10-23
UP000218811_742152	Wolfiporia cocos MD-104 SS10	742152	12197	Polyporales	3609	95.43	83.74	11.69	9.2	2.49	4.57	80.09	72.84	4.85	2.4	2.34	0.81	0.93	0.6	0	17.58	False	[]	422	201	221	polyporales	95.3	93.7	0.8	0.8	4.7	664	ENA/EMBL	GCA_000344635.1	109659	50483556	2013-03-21
UP000076078_361077	Tieghemostelium lacteum	361077	10208	Evosea	905	96.58	88.73	7.85	3.43	4.42	3.43	62.53	45.19	16.2	1.14	14.18	5.9	6.17	2.11	0	23.29	False	[]	404	193	211	eukaryota	95.7	90.2	0.8	4.7	4.3	57	ENA/EMBL	GCA_001606155.1	1098390	23375662	2016-04-04
UP000276776_103827	Thelazia callipaeda	103827	10885	Spiruromorpha	6517	95.09	90.85	4.24	0.18	4.05	4.91	84.39	72.62	8.53	3.24	1.88	0.21	1.31	0.36	0	13.73	False	[]	362	168	194	nematoda	92.4	88.7	0.4	3.3	7.6	551	ENA/EMBL	GCA_900618365.1	27788	75392092	2018-12-05
UP000301737_42258	Zygosaccharomyces mellis	42258	4735	Saccharomycetaceae	3653	96.55	95.18	1.37	1.12	0.25	3.45	96.37	92.23	3.44	0.7	0.7	0.23	0.3	0.17	0	2.94	False	[]	316	113	203	saccharomycetes	98.2	97.7	0.1	0.4	1.8	168	ENA/EMBL	GCA_005406105.1	140975	9590683	2019-04-17
UP000550660_56311	Trogon melanurus	56311	14123	Neognathae	10994	91.92	88.6	3.32	0.05	3.27	8.08	99.26	80.67	0.73	17.86	0.58	0.28	0.06	0.24	0	0.16	False	[]	591	227	364	aves	85.5	79.1	0.4	6	14.5	2199	ENA/EMBL	GCA_013399275.1	51448	1107860996	2020-07-10
UP000589495_34956	Vireo altiloquus	34956	14067	Passeriformes	11596	89.07	85.47	3.6	0.11	3.48	10.93	98.2	78.75	0.7	18.75	1.55	0.58	0.19	0.78	0	0.25	False	[]	567	212	355	passeriformes	79.5	73.9	0.3	5.3	20.5	3188	ENA/EMBL	GCA_013396875.1	121572	1064977253	2020-07-10
UP000006174_1128400	Ustilago hordei Uh4857-4	1128400	7110	Ustilaginomycotina	2551	99.73	98.59	1.14	0.71	0.43	0.27	88.45	84.27	2.73	1.45	1.62	0.42	0.97	0.23	0	9.93	False	[]	373	172	201	basidiomycota	99.5	99.2	0.2	0.1	0.5	241	ENA/EMBL	GCA_000286035.1	15913	21150702	2012-05-30
UP000194280_1157616	Hortaea werneckii EXF-2000	1157616	15464	Mycosphaerellales	6466	86.96	18.99	67.97	0.02	67.96	13.04	88.43	74.38	12.47	1.58	6	3.36	2.25	0.39	0	5.57	False	[]	520	269	251	dothideomycetes	95.6	19.7	75.1	0.8	4.4	810	ENA/EMBL	GCA_002127715.1	153735	49743999	2017-05-11
UP000037696_229535	Penicillium nordicum	229535	12938	Penicillium	6386	97.85	94.3	3.55	0.16	3.4	2.15	77.42	68.64	5.15	3.63	4.51	2.18	1.9	0.43	0	18.07	False	[]	503	196	307	eurotiales	98.9	96.9	0.2	1.8	1.1	629	ENA/EMBL	GCA_001278595.1	84214	30844022	2015-09-03
UP000472274_2587831	Terrapene carolina triunguis	2587831	21342	Archelosauria	10936	97.83	88.25	9.58	0.32	9.26	2.17	97.25	81.37	10.84	5.04	1.34	0.44	0.68	0.22	0	1.4	False	[]	712	299	413	sauropsida	95.2	85.6	6.7	2.9	4.8	4315	Ensembl	GCA_002925995.2	76614	2571267249	2018-09-21
UP000019116_4565	Triticum aestivum	4565	105061	Triticeae	17291	99.51	20.05	79.46	65.1	14.37	0.49	98.63	96.13	1.55	0.95	0.51	0.2	0.18	0.13	0	0.86	False	[]	3278	1467	1811	poales	99.6	2.4	97.1	0.1	0.4	9210	EnsemblPlants	GCA_900519105.1	51842	14547261565	2018-08-20
UP000233040_2715852	Cebus imitator	2715852	20234	Simiiformes	16180	97.36	95.51	1.85	1.35	0.51	2.64	99.25	97.85	0.91	0.49	0.23	0.16	0.01	0.06	0	0.52	False	[]	826	331	495	primates	94.8	92.5	1.4	0.9	5.2	8722	Ensembl	GCA_001604975.1	41196	2717703182	2016-04-04
UP000267251_1907219	Piptocephalis cylindrospora	1907219	4271	Fungi incertae sedis	443	62.53	60.05	2.48	0	2.48	37.47	52.94	36.24	10.89	5.81	16.9	6.55	7.33	3.02	0	30.16	False	[]	313	104	209	fungi	53.9	44.3	0	9.6	46.1	58	ENA/EMBL	GCA_003614145.1	10824	10748482	2018-10-04
UP000024837_1043628	Drechslerella stenobrocha 248	1043628	5595	Pezizomycotina	3842	63.12	62.34	0.78	0.08	0.7	36.88	85.76	71.78	11.92	2.06	3.34	1.3	1.09	0.95	0	10.9	False	[]	401	139	262	ascomycota	66.8	64.8	0.1	1.9	33.2	167	ENA/EMBL	GCA_000525045.1	87472	21174508	2014-02-05
UP000277212_2010991	Fusarium kuroshium	2010991	16484	Fusarium	7922	94.58	90.34	4.24	0.95	3.29	5.42	86.14	74.4	8.66	3.08	3.77	1.69	1.83	0.25	0	10.09	False	[]	499	247	252	hypocreales	95.1	93.9	0.5	0.7	4.9	1036	ENA/EMBL	GCA_003698175.1	91126	46557493	2018-10-30
UP000326939_2182728	Salix brachista	2182728	29803	fabids	10551	94.55	56.71	37.84	29.83	8.01	5.46	94.34	75.4	14.42	4.52	1.16	0.35	0.67	0.14	0	4.5	False	[]	1011	416	595	eudicots	94.3	77.9	14.3	2.1	5.7	2214	ENA/EMBL	GCA_009078335.1	9522514	338822942	2019-10-22
UP000268350_7266	Drosophila guanche	7266	13413	obscura group	11834	95.35	93.13	2.22	0.63	1.59	4.65	97.04	93.17	1.69	2.18	0.87	0.16	0.41	0.3	0	2.09	False	[]	489	265	224	diptera	97.9	97.1	0.5	0.3	2.1	908	ENA/EMBL	GCA_900245975.1	294367	140632981	2018-09-20
UP000526942_103956	Corythaixoides concolor	103956	14210	Neognathae	10994	91.5	88.48	3.02	0.06	2.96	8.5	99.1	80.91	0.79	17.4	0.74	0.35	0.13	0.26	0	0.16	False	[]	588	225	363	aves	85.4	79.2	0.3	5.9	14.6	2252	ENA/EMBL	GCA_013399495.1	52683	1187728577	2020-07-10
UP000009096_334819	Fusarium verticillioides 7600	334819	15889	Fusarium	7922	99.24	96.29	2.95	1.29	1.67	0.76	84.57	77.52	4.89	2.16	1.84	0.51	1.16	0.17	0	13.59	False	[]	501	251	250	hypocreales	99.7	98.5	0.2	1	0.3	816	ENA/EMBL	GCA_000149555.1	392397	41791161	2008-11-21
UP000593565_219545	Ameiurus melas	219545	24332	Otophysi	16357	91.48	85.32	6.16	1.33	4.84	8.52	90.19	76.25	7.1	6.84	1.73	0.34	0.95	0.44	0	8.08	False	[]	790	379	411	actinopterygii	94.1	90.6	1.3	2.2	5.9	1950	ENA/EMBL	GCA_012411365.1	7408031	868496679	2020-04-16
UP000517678_254448	Cnemophilus loriae	254448	14099	Passeriformes	11596	90.5	86.96	3.54	0.1	3.44	9.49	98.38	78.96	0.57	18.85	1.45	0.6	0.18	0.67	0	0.17	False	[]	679	245	434	passeriformes	81.2	76	0.2	5	18.8	3235	ENA/EMBL	GCA_013397755.1	122939	1043492295	2020-07-10
UP000002296_353153	Trypanosoma cruzi strain CL Brener	353153	19242	Trypanosoma	1045	100	20.96	79.04	67.94	11.1	0	82.1	72.27	2.23	7.6	5.32	1.43	3.44	0.45	0	12.58	False	[]	577	386	191	euglenozoa	99.2	70	27.7	1.5	0.8	52	ENA/EMBL	GCA_000209065.1	14669	89937456	2005-08-02
UP000504638_1392243	Eremomyces bilateralis CBS 781.70	1392243	9854	Dothideomycetes	5124	86.61	85.38	1.23	0.02	1.21	13.39	70.94	57.94	11.51	1.49	9.31	4.1	4	1.21	0	19.76	False	[]	423	189	234	dothideomycetes	90	87.3	0.1	2.6	10	550	Refseq	GCF_010015585.1	180562	26864015	2020-01-29
UP000558958_419690	Sakesphorus luctuosus	419690	14098	Passeriformes	11596	89.89	86.43	3.46	0.01	3.45	10.12	97.24	78.18	0.84	18.22	2.46	1.19	0.3	0.97	0	0.3	False	[]	565	213	352	passeriformes	80	74.6	0.2	5.2	20	3930	ENA/EMBL	GCA_013396695.1	84116	1080150879	2020-07-10
UP000284842_181874	Panaeolus cyanescens	181874	13419	Agaricales	4521	88.14	81.75	6.39	0.02	6.37	11.86	63.88	47.78	14.34	1.76	9.47	3.47	4.86	1.14	0	26.65	False	[]	457	231	226	agaricales	96	93.8	0.3	1.9	4	631	ENA/EMBL	GCA_002938355.1	31938	44310526	2018-02-22
UP000002866_1071380	Tetrapisispora blattae CBS 6284	1071380	5385	Saccharomycetaceae	3653	97.24	89.79	7.45	6.65	0.79	2.76	93.46	90.62	2.51	0.33	1.6	0.32	0.95	0.33	0	4.94	False	[]	323	130	193	saccharomycetes	98.1	95.1	2.7	0.3	1.9	184	ENA/EMBL	GCA_000315915.1	286437	14048593	2012-05-11
UP000092993_5627	Grifola frondosa	5627	14985	Polyporales	3609	97.67	83.43	14.24	5.74	8.51	2.33	70.72	53.2	11.38	6.14	2.01	0.33	1.31	0.37	0	27.27	False	[]	464	245	219	polyporales	94.1	83.3	0.5	10.3	5.9	669	ENA/EMBL	GCA_001683735.1	1810445	39289314	2016-07-12
UP000009377_1093141	Nannochloropsis gaditana CCMP526	1093141	3328	Ochrophyta	943	47.4	43.48	3.92	1.91	2.01	52.6	46.51	36.92	6.13	3.46	16.08	4.63	7.72	3.73	0	37.41	False	[]	262	89	173	stramenopiles	49	40	0	9	51	9	ENA/EMBL	GCA_000240725.1	21340	33986952	2012-01-04
UP000006968_1160507	Saccharomyces arboricola H-6	1160507	3653	Saccharomycetaceae	3653	73.77	69.01	4.76	4.33	0.44	26.23	98.6	96.33	2.16	0.11	0.16	0.05	0.11	0	0	1.23	False	[]	297	101	196	saccharomycetes	74.9	73.7	1	0.2	25.1	156	ENA/EMBL	GCA_000292725.1	118500	11547373	2012-09-11
UP000054924_92180	Trichinella sp. T8	92180	14641	Nematoda	2223	72.65	70.09	2.56	1.08	1.48	27.35	40.57	24.53	12.18	3.86	4.86	0.89	3.5	0.47	0	54.57	False	[]	449	180	269	nematoda	67.6	66.4	0.8	0.4	32.4	527	ENA/EMBL	GCA_001447745.1	120751	49331761	2015-11-24
UP000054843_268474	Trichinella papuae	268474	11419	Nematoda	2223	68.87	66.67	2.2	0.9	1.3	31.13	42.44	28.97	11.93	1.54	5.77	1.19	3.94	0.64	0	51.79	False	[]	369	162	207	nematoda	62.9	61.5	0.7	0.7	37.1	564	ENA/EMBL	GCA_001447755.1	153339	46844510	2015-11-24
UP000245609_133381	Smittium megazygosporum	133381	6835	Fungi incertae sedis	443	86.01	78.56	7.45	0.23	7.22	14	45.11	31.36	11.95	1.8	10.68	4.13	5.79	0.76	0	44.21	False	[]	334	128	206	fungi	67.8	56.6	4.2	7	32.2	72	ENA/EMBL	GCA_003086715.1	2393	43532022	2018-05-03
UP000587697_2585818	Rhadina sibilatrix	2585818	13615	Passeriformes	11596	89.29	85.35	3.94	0.14	3.8	10.71	98.46	78.31	0.62	19.53	1.29	0.56	0.15	0.58	0	0.24	False	[]	551	210	341	passeriformes	79.1	73.2	0.2	5.7	20.9	3742	ENA/EMBL	GCA_013400275.1	38753	1045321485	2020-07-10
UP000272025_1314773	Sodiomyces alkalinus F11	1314773	9396	Glomerellales	6516	81.33	80.88	0.45	0	0.45	18.68	72.98	63.59	8.63	0.76	6.67	3.06	3.08	0.53	0	20.35	False	[]	417	188	229	glomerellales	72.8	71.7	0.1	1	27.2	885	ENA/EMBL	GCA_003711515.1	124153	43450096	2018-11-05
UP000503462_286661	Peltaster fructicola	286661	8072	Dothideomycetes	5124	88.62	87.39	1.23	0	1.23	11.38	83.31	67.54	14.61	1.16	5.36	2.37	2.54	0.45	0	11.32	False	[]	406	160	246	dothideomycetes	92	89.8	0.1	2.1	8	501	ENA/EMBL	GCA_001592805.2	3676293	18987130	2020-04-14
UP000252519_29170	Ancylostoma caninum	29170	29973	Strongylida	5500	94.11	46.35	47.76	0.62	47.15	5.89	72.24	29.93	22.33	19.98	4.42	0.57	3.14	0.71	0	23.34	False	[]	519	275	244	nematoda	83.8	65.3	7	11.5	16.2	874	ENA/EMBL	GCA_003336725.1	10116	465734117	2018-07-21
UP000215914_4232	Helianthus annuus	4232	51240	asterids	11198	97.23	49.79	47.44	40.53	6.9	2.78	82.28	69.77	7.62	4.89	1.15	0.19	0.78	0.18	0	16.57	False	[]	1358	685	673	eudicots	96.6	83.2	12	1.4	3.4	2931	ENA/EMBL	GCA_002127325.2	2005037	3009595538	2020-07-15
UP000247409_448386	Gracilariopsis chorda	448386	10593	Eukaryota	995	86.03	70.35	15.68	3.02	12.66	13.97	42.67	25.17	15.35	2.15	6.16	3.8	1.8	0.56	0	51.17	False	[]	861	175	686	eukaryota	85.9	79.6	1.2	5.1	14.1	37	ENA/EMBL	GCA_003194525.1	220274	92180038	2018-06-06
UP000236333_47790	Tetrabaena socialis	47790	14121	Chlorophyta	1807	76.42	63.75	12.67	1.22	11.46	23.57	53.73	31.38	13.2	9.15	29.25	17.88	4.31	7.06	0	17.02	False	[]	528	313	215	chlorophyta	80	60.1	1.7	18.2	20	198	ENA/EMBL	GCA_002891735.1	7414	135779852	2018-01-18
UP000030645_981085	Morus notabilis	981085	26760	fabids	10551	94.6	82.77	11.83	0.34	11.49	5.4	76.8	57.73	14.2	4.87	2.99	0.96	1.64	0.39	0	20.21	False	[]	719	346	373	eudicots	92.4	85.2	2.7	4.5	7.6	1947	ENA/EMBL	GCA_000414095.2	40438	320378613	2013-08-07
UP000016666_8840	Anas platyrhynchos platyrhynchos	8840	16599	Galloanserae	11388	95.55	93.54	2.01	0.38	1.63	4.45	96.93	86.85	7.97	2.11	1.77	0.65	0.82	0.3	0	1.31	False	[]	652	296	356	aves	92.8	88.4	0.5	3.9	7.2	3387	Ensembl	GCA_002743455.1	88037	1136415614	2017-11-03
UP000015100_1284197	Dactylellina haptotyla CBS 200.50	1284197	10959	Pezizomycotina	3842	90.29	88.57	1.72	0.7	1.02	9.71	83.6	78.38	4.28	0.94	2.21	0.62	1.23	0.36	0	14.19	False	[]	505	233	272	ascomycota	95.9	94.2	0.1	1.6	4.1	338	ENA/EMBL	GCA_000441935.1	175558	39531920	2013-07-29
UP000528411_33584	Balaeniceps rex	33584	12216	Neognathae	10994	74.55	71.52	3.03	0.1	2.93	25.45	98.96	74.98	0.85	23.13	0.8	0.34	0.07	0.39	0	0.24	False	[]	532	181	351	aves	65.5	56.6	0.4	8.5	34.5	1597	ENA/EMBL	GCA_013401315.1	24547	1181932130	2020-07-10
UP000244855_97972	Periconia macrospinosa	97972	18722	Dothideomycetes	5124	95.33	91.9	3.43	0.1	3.34	4.66	63.35	50.2	10.99	2.16	11.36	4.39	5.49	1.48	0	25.3	False	[]	517	259	258	pleosporales	90.2	87.9	0.9	1.4	9.8	1321	ENA/EMBL	GCA_003073855.1	94232	54992973	2018-04-30
UP000011750_51351	Brassica rapa subsp. pekinensis	51351	40801	Brassicaceae	17998	98.47	61.17	37.3	35.49	1.81	1.53	98.35	93.65	3.08	1.62	0.15	0.03	0.09	0.03	0	1.5	False	[]	1011	501	510	brassicales	96.7	88.8	6.7	1.2	3.3	4835	EnsemblPlants	GCA_000309985.1	46137	283975909	2012-11-07
UP000006514_717982	Auricularia subglabra TFB-10046 SS5	717982	5290	Agaricomycetes incertae sedis	4436	14.68	12.29	2.39	1.53	0.86	85.32	49.38	39.19	6.45	3.74	7.73	3.89	2.4	1.44	0	42.89	False	[]	312	112	200	agaricomycetes	8.6	7.2	0.4	1	91.4	129	ENA/EMBL	GCA_000265015.1	36015	74920202	2012-06-29
UP000286641_34884	Callorhinus ursinus	34884	20337	Caniformia	14728	97.35	91.06	6.29	0.08	6.21	2.65	96.76	92.76	2.69	1.31	2.65	2.11	0.28	0.26	0	0.59	False	[]	762	369	393	carnivora	98.4	92.2	5.7	0.5	1.6	9754	Refseq	GCF_003265705.1	133024	2706852204	2018-06-26
UP000240080_9597	Pan paniscus	9597	21221	Hominidae	17843	96.22	94.87	1.35	0.77	0.58	3.79	98.26	96.84	0.97	0.45	0.67	0.48	0.1	0.09	0	1.06	False	[]	715	339	376	primates	96.1	93.7	1.1	1.3	3.9	10422	Ensembl	GCA_000258655.2	66676	3286627333	2015-08-18
UP000464885_3870	Lupinus albus	3870	46596	50 kb inversion clade	11367	94.42	56.71	37.71	6.99	30.71	5.59	70.09	57.44	10.19	2.46	3.33	1.12	2.07	0.14	0.44	17.63	True	['Fusarium oxysporum', 'Chryseobacterium sp. (strain P1-3)', 'Enterobacter', 'Agrobacterium fabrum (strain C58 / ATCC 33970)', 'Azospirillum lipoferum (strain 4B)', 'Pseudomonadales', 'Methylobacteriaceae', 'Herbaspirillum seropedicae (strain SmR1)', 'Ralstonia pickettii', 'Agrobacterium sp. (strain H13-3)', 'Ambiguous contaminant']	1055	571	484	fabales	92.3	70.3	21.3	0.7	7.7	3325	ENA/EMBL	GCA_010261695.1	1656916	558896430	2020-02-06
UP000008144_7719	Ciona intestinalis	7719	16678	Chordata	7184	65.19	58.94	6.25	3.31	2.94	34.81	66.74	56.05	6.27	4.42	1.77	0.16	1.27	0.34	0	31.48	False	[]	711	191	520	metazoa	85.1	78	0.7	6.4	14.9	129	Ensembl	GCA_000224145.1	37096	115212710	2011-04-29
UP000053831_150374	Escovopsis weberi	150374	6869	Hypocreales	5813	82.47	80.94	1.53	0	1.53	17.53	90.46	76.92	8.75	4.79	5.44	2.92	1.4	1.12	0	4.09	False	[]	407	165	242	hypocreales	92.7	85.4	0.1	7.2	7.3	444	ENA/EMBL	GCA_001278495.1	31875	27200907	2015-09-02
UP000266234_694270	Fusarium longipes	694270	11420	Fusarium	7922	95.3	92.94	2.36	0.45	1.91	4.7	94.48	86.79	6.11	1.58	1.66	0.56	0.88	0.22	0	3.85	False	[]	449	196	253	hypocreales	98.8	97.6	0.1	1.1	1.2	671	ENA/EMBL	GCA_003012285.1	139842	35314544	2018-03-20
UP000320333_246404	Chytriomyces confervae	246404	10661	Chytridiomycota incertae sedis	2399	80.62	68.74	11.88	0.04	11.84	19.38	55.03	38.56	15.03	1.44	19.84	8.51	9.51	1.82	0	25.13	False	[]	423	220	203	fungi	86.2	69.4	14.2	2.6	13.8	176	ENA/EMBL	GCA_006535975.1	29705	35973405	2019-07-01
UP000001548_184922	Giardia lamblia ATCC 50803	184922	4900	Eukaryota	995	45.63	39.8	5.83	5.73	0.1	54.37	97.71	96.39	0.73	0.59	0.55	0.31	0.12	0.12	0	1.73	False	[]	781	120	661	eukaryota	29.8	23.1	0.8	5.9	70.2	27	ENA/EMBL	GCA_000002435.2	2761001	12078186	2019-11-06
UP000503349_215402	Channa argus	215402	22260	Percomorphaceae	16316	89.56	87.1	2.46	0.08	2.38	10.44	89.37	81.18	5.89	2.3	0.81	0.22	0.46	0.13	0	9.82	False	[]	878	365	513	actinopterygii	90.6	87.7	1.2	1.7	9.4	1907	ENA/EMBL	GCA_004786185.1	11786852	644129659	2019-04-15
UP000580250_390850	Meloidogyne enterolobii	390850	56521	Rhabditida	2960	88.85	17.16	71.69	1.22	70.47	11.15	54.83	31.04	14.64	9.15	5.99	0.87	4.21	0.91	0	39.19	False	[]	1013	720	293	nematoda	70.2	12.6	56.2	1.4	29.8	1717	ENA/EMBL	GCA_903994135.1	143330	240054310	2020-08-20
UP000515156_1415580	Microcaecilia unicolor	1415580	20580	Tetrapoda	11140	96.31	89.11	7.2	0.05	7.15	3.69	95.88	82.87	10.77	2.24	1.55	0.75	0.67	0.13	0	2.57	False	[]	910	368	542	tetrapoda	97.4	92.5	4.3	0.6	2.6	4122	Refseq	GCF_901765095.1	3661507	4685923413	2019-06-22
UP000242955_1001833	Hypoxylon sp. CI-4A	1001833	11701	Sordariomycetes	4804	95.94	94.84	1.1	0	1.1	4.06	79.91	68.36	10.26	1.29	4.7	1.95	2.12	0.63	0	15.39	False	[]	453	203	250	sordariomycetes	99.3	98.5	0.2	0.6	0.7	545	ENA/EMBL	GCA_002120315.1	156281	37704138	2017-05-11
UP000053475_40382	Aspergillus ustus	40382	706	Aspergillus	6137	5.28	5.08	0.2	0.08	0.11	94.72	85.41	73.09	11.05	1.27	8.64	6.38	1.84	0.42	0	5.95	False	[]	349	65	284	eurotiales	1.5	1.5	0	0	98.5	85	ENA/EMBL	GCA_000812125.1	178527	38351268	2014-12-31
UP000012045_1290391	Botrytis cinerea BcDW1	1290391	11022	Leotiomycetes	4047	98.46	97.18	1.28	0.62	0.67	1.53	84.17	78.22	4.89	1.06	4.13	1.41	2.36	0.36	0	11.7	False	[]	439	193	246	helotiales	97	96	0	1	3	810	ENA/EMBL	GCA_000349525.1	95643	42132268	2013-03-29
UP000309340_329884	Friedmanniomyces simplex	329884	13631	Mycosphaerellales	6466	87.23	60.52	26.71	0	26.71	12.77	77.51	59.1	12.26	6.15	7.48	2.99	3.4	1.09	0	15.02	False	[]	548	239	309	dothideomycetes	94.9	77.9	14.4	2.6	5.1	584	ENA/EMBL	GCA_005059865.1	21247	37790643	2019-05-02
UP000280995_157069	Trichobilharzia regenti	157069	22165	Lophotrochozoa	2373	89.55	55.5	34.05	2.78	31.27	10.45	52.28	10.28	21.86	20.14	9.46	1.03	6.55	1.88	0	38.26	False	[]	538	260	278	metazoa	54.2	24.3	0.4	29.5	45.8	88	ENA/EMBL	GCA_900618515.1	1509	701762036	2018-12-13
UP000241394_1590841	Actinidia chinensis var. chinensis	1590841	32853	asterids	11198	98.06	38.11	59.95	54.1	5.85	1.94	96.87	92.06	2.3	2.51	1.71	0.68	0.91	0.12	0	1.42	False	[]	1133	446	687	eudicots	96.3	71.3	22.5	2.5	3.7	2055	ENA/EMBL	GCA_003024255.1	94268	553842477	2018-03-30
UP000022910_1432141	Rhizophagus irregularis DAOM 197198w	1432141	26712	Mucoromycota	3216	73.13	65.73	7.4	3.26	4.14	26.87	49.63	35.1	9.16	5.37	4.37	0.53	3.3	0.54	0.07	45.5	True	['Moraxellaceae']	507	277	230	mucoromycota	87.2	84.6	0.7	1.9	12.8	354	ENA/EMBL	GCA_000597685.1	16064	140695967	2014-03-18
UP000007267_13735	Pelodiscus sinensis	13735	18111	Archelosauria	10936	93.76	92	1.76	0.53	1.23	6.25	98.29	93.75	1.45	3.09	0.92	0.31	0.43	0.18	0	0.8	False	[]	784	279	505	sauropsida	94.8	90.2	0.9	3.7	5.2	3282	Ensembl	GCA_000230535.1	21993	2202466388	2012-07-24
UP000241890_2315210	Hondaea fermentalgiana	2315210	11849	Stramenopiles	969	80.91	79.26	1.65	0	1.65	19.09	37.24	26.53	9.11	1.6	29.76	17.51	9.99	2.26	0	33	False	[]	462	266	196	stramenopiles	97	90	5	2	3	25	ENA/EMBL	GCA_002897355.1	22474	38943350	2017-12-21
UP000327118_138285	Aspergillus coremiiformis	138285	9078	Aspergillus subgen. Circumdati	6738	84.64	83.94	0.7	0.01	0.68	15.36	84.95	79.81	4.25	0.89	5.29	3.32	1.66	0.31	0	9.76	False	[]	466	171	295	eurotiales	97.5	96.8	0.2	0.5	2.5	562	ENA/EMBL	GCA_009193565.1	53539	30132285	2019-10-18
UP000190648_372326	Patagioenas fasciata monilis	372326	19485	Neognathae	10994	94.94	90.36	4.58	0	4.58	5.07	81.18	65.37	7.97	7.84	1.74	0.37	0.72	0.65	0	17.08	False	[]	671	301	370	aves	93.6	90.4	0.3	2.9	6.4	3634	ENA/EMBL	GCA_002029285.1	17937	1089149042	2017-03-15
UP000289738_3818	Arachis hypogaea	3818	71122	50 kb inversion clade	11367	94.81	37.42	57.39	0.74	56.66	5.19	71.27	50.34	16.78	4.15	4.97	0.9	3.63	0.44	0	23.77	False	[]	1322	752	570	fabales	94.5	26.9	67.1	0.5	5.5	5567	ENA/EMBL	GCA_004170445.1	213557	2551684895	2019-02-12
UP000006726_353152	Cryptosporidium parvum Iowa II	353152	3805	Eimeriorina	541	100	98.34	1.66	1.66	0	0	96.19	95.82	0.26	0.11	1.84	0.74	0.89	0.21	0	1.97	False	[]	265	108	157	coccidia	98.6	97	0	1.6	1.4	51	ENA/EMBL	GCA_000165345.1	1014526	9102324	2007-02-26
UP000325081_4170	Striga asiatica	4170	33322	lamiids	11205	88.29	68.93	19.36	0.12	19.23	11.71	65.18	47.81	14.98	2.39	5.92	1.94	3.27	0.71	0	28.9	False	[]	981	519	462	eudicots	90.3	80.7	7.2	2.4	9.7	1630	ENA/EMBL	GCA_008636005.1	37558	471563096	2019-09-20
UP000008063_936435	Serpula lacrymans var. lacrymans S7.3	936435	14339	Agaricomycetidae	3811	94.49	90.53	3.96	2.6	1.36	5.51	68.02	56.86	7.55	3.61	3.64	0.55	2.36	0.73	0	28.34	False	[]	403	184	219	boletales	93	88.1	0.5	4.4	7	580	ENA/EMBL	GCA_000218725.1	83092	46993781	2011-06-17
UP000509530_75948	Lactuca saligna	75948	41650	asterids	11198	92.75	71.31	21.44	8.72	12.72	7.25	72.09	50.01	17.48	4.6	3.29	0.69	2.15	0.45	0	24.61	False	[]	970	475	495	eudicots	90.3	85.5	3.3	1.5	9.7	1965	ENA/EMBL	GCA_902860255.1	86837	2165762035	2020-07-10
UP000245383_133385	Smittium simulii	133385	6456	Fungi incertae sedis	443	80.81	78.33	2.48	0	2.48	19.19	41.39	28.8	11.74	0.85	9.93	3.53	5.87	0.53	0	48.68	False	[]	339	131	208	fungi	67.9	61.7	1.3	4.9	32.1	73	ENA/EMBL	GCA_003086735.1	2889	43896580	2018-05-03
UP000078237_100816	Madurella mycetomatis	100816	9733	Sordariales	5053	87.35	83.91	3.44	0.02	3.42	12.65	79.74	69.26	8.84	1.64	11.88	6.11	4.75	1.02	0	8.38	False	[]	415	198	217	sordariomycetes	90.1	87.7	1.5	0.9	9.9	504	ENA/EMBL	GCA_001275765.2	76981	36704944	2016-03-09
UP000001949_5875	Theileria parva	5875	4071	Piroplasmida	1530	99.35	94.71	4.64	0.98	3.66	0.65	86.15	78.24	4.13	3.78	2.11	0.25	1.69	0.17	0	11.74	False	[]	254	93	161	aconoidasida	96.3	90.4	0.2	5.7	3.7	82	ENA/EMBL	GCA_000165365.1	1971884	8308027	2005-06-30
UP000078576_694573	Valsa mali var. pyri (nom. inval.)	694573	10741	Sordariomycetidae	4821	91.26	90.06	1.2	0.1	1.1	8.73	76.92	65.2	10.53	1.19	10.23	4.38	4.61	1.24	0	12.85	False	[]	460	222	238	sordariomycetes	96.6	95.3	0.3	1	3.4	504	ENA/EMBL	GCA_000813385.1	23192	35730243	2015-01-05
UP000550059_298831	Setophaga kirtlandii	298831	13871	Passeriformes	11596	90.17	86.44	3.73	0.12	3.6	9.83	98.42	78.44	0.55	19.43	1.38	0.49	0.18	0.71	0	0.19	False	[]	566	213	353	passeriformes	79.7	73.8	0.2	5.7	20.3	3160	ENA/EMBL	GCA_013399655.1	77437	1045879602	2020-07-10
UP000536381_91796	Semnornis frantzii	91796	10801	Neognathae	10994	69.17	66.2	2.97	0.03	2.95	30.83	98.51	71.65	1.57	25.29	1.25	0.56	0.11	0.58	0	0.24	False	[]	511	171	340	aves	58.9	48	0.1	10.8	41.1	1378	ENA/EMBL	GCA_013399775.1	8608	1068132104	2020-07-10
UP000515121_66656	Durio zibethinus	66656	35616	Malvaceae	16928	95.59	47.03	48.56	0.54	48.02	4.41	96.64	87.67	6.25	2.72	2.37	1.5	0.56	0.31	0	0.99	False	[]	931	484	447	eudicots	98.9	74.1	24.5	0.3	1.1	2261	Refseq	GCF_002303985.1	549783	715230256	2017-09-15
UP000018467_7994	Astyanax mexicanus	7994	26658	Otophysi	16357	97.23	92.25	4.98	1.47	3.51	2.77	93.57	79.49	9.6	4.48	3.37	1.38	1.72	0.27	0	3.06	False	[]	824	410	414	actinopterygii	97.3	93.9	1.3	2.1	2.7	2710	Ensembl	GCA_000372685.2	1767240	1335239194	2017-09-25
UP000325672_132259	Aspergillus pseudotamarii	132259	13426	Aspergillus	6137	97.38	93.34	4.04	2	2.04	2.62	85.45	78.73	5.36	1.36	2.95	1.39	1.4	0.16	0	11.6	False	[]	470	221	249	eurotiales	98.2	96.9	0.5	0.8	1.8	739	ENA/EMBL	GCA_009193445.1	260127	38243929	2019-10-18
UP000518911_2478892	Atlantisia rogersi	2478892	13649	Neognathae	10994	83.08	78.26	4.82	0.02	4.8	16.92	98.69	71.91	1.11	25.67	1.08	0.42	0.15	0.51	0	0.23	False	[]	561	200	361	aves	72.9	60.6	0.2	12.1	27.1	1831	ENA/EMBL	GCA_013401215.1	36139	1168394043	2020-07-10
UP000324222_210409	Portunus trituberculatus	210409	99293	Pancrustacea	4103	78.73	65.59	13.14	0	13.14	21.28	13.93	3.17	7.06	3.7	9.22	0.66	6.45	2.11	0	76.85	False	[]	1015	640	375	arthropoda	65.3	42.3	0.4	22.6	34.7	254	ENA/EMBL	GCA_008373055.1	788	990242492	2019-09-12
UP000054516_77044	Rosellinia necatrix	77044	12440	Sordariomycetes	4804	97.86	95.65	2.21	0.52	1.69	2.14	82.62	77.32	3.6	1.7	3.41	1.06	1.58	0.77	0	13.97	False	[]	490	249	241	sordariomycetes	98.7	96.6	0.2	1.9	1.3	588	ENA/EMBL	GCA_001445595.3	138162	44257831	2017-02-01
UP000001744_402676	Schizosaccharomyces japonicus yFS275	402676	4852	Taphrinomycotina	2580	99.23	94.46	4.77	4.46	0.31	0.78	92.04	89.96	1.81	0.27	1.17	0.12	0.91	0.14	0	6.78	False	[]	319	113	206	ascomycota	83.2	78.6	2.6	2	16.8	151	ENA/EMBL	GCA_000149845.2	1768158	11733154	2013-08-16
UP000244309_45357	[Candida] haemuloni	45357	5240	Saccharomycetales	3020	92.35	89.44	2.91	2.32	0.6	7.65	92.65	83.26	8.84	0.55	1.22	0.35	0.55	0.32	0	6.13	False	[]	339	129	210	saccharomycetes	95.5	93.8	0.1	1.6	4.5	184	ENA/EMBL	GCA_002926055.1	1730876	13274804	2018-02-13
UP000318571_6832	Tigriopus californicus	6832	15551	Pancrustacea	4103	80.52	76.04	4.48	2.39	2.1	19.47	70.79	58.46	10.59	1.74	3.86	0.96	2.44	0.46	0	25.34	False	[]	513	251	262	arthropoda	94.4	90.7	1.1	2.6	5.6	236	ENA/EMBL	GCA_007210705.1	44438	191142546	2019-07-29
UP000515204_609295	Dinoponera quadriceps	609295	11037	Formicidae	7260	95.94	92.66	3.28	0.23	3.04	4.06	94.37	82.4	9.16	2.81	1.52	0.37	0.92	0.23	0	4.1	False	[]	403	207	196	hymenoptera	99.2	98.2	0.2	0.8	0.8	1827	Refseq	GCF_001313825.1	29911	259665865	2015-10-13
UP000015441_546991	Blumeria hordei DH14	546991	6452	Leotiomycetes	4047	96.54	95.11	1.43	0.86	0.57	3.46	85.82	80.74	3.16	1.92	1.29	0.13	1.02	0.14	0	12.9	False	[]	423	130	293	leotiomycetes	97	94.2	0.4	2.4	3	320	ENA/EMBL	GCA_000151065.3	18030	118726170	2013-08-06
UP000196158_1789683	Kazachstania saulgeensis	1789683	5290	Saccharomycetaceae	3653	95.4	88.42	6.98	0.03	6.95	4.6	91.34	75.64	15.27	0.43	2.14	0.46	1.42	0.26	0	6.52	False	[]	309	119	190	saccharomycetes	98.8	97.2	1.5	0.1	1.2	186	ENA/EMBL	GCA_900180425.1	210732	12935755	2017-04-29
UP000245942_1684307	Pseudomicrostroma glucosiphilum	1684307	6679	Ustilaginomycotina	2551	78.16	77.42	0.74	0	0.74	21.83	69.65	58.51	9.19	1.95	14.03	7.94	4.28	1.81	0	16.32	False	[]	371	165	206	basidiomycota	92.8	91.4	0.2	1.2	7.2	184	ENA/EMBL	GCA_003144135.1	393114	17184282	2018-05-21
UP000472269_194338	Athene cunicularia	194338	13825	Neognathae	10994	94.91	93.66	1.25	0.42	0.83	5.09	98.22	92.91	4.36	0.95	0.35	0.14	0.17	0.04	0	1.42	False	[]	679	236	443	aves	93.9	90.4	0.2	3.3	6.1	2482	Ensembl	GCA_003259725.1	64091	1157069330	2018-06-21
UP000594261_97700	Quercus lobata	97700	38593	fabids	10551	98.08	71.27	26.81	16.64	10.17	1.91	94.7	79	10.57	5.13	0.9	0.16	0.63	0.11	0	4.4	False	[]	1030	495	535	eudicots	95.3	82.7	9.5	3.1	4.7	2644	EnsemblPlants	GCA_001633185.2	965935	846070421	2019-01-11
UP000001064_5786	Dictyostelium purpureum	5786	12347	Evosea	905	97.57	85.64	11.93	9.61	2.32	2.43	80.04	73.1	4.58	2.36	7.13	1.72	3.35	2.06	0	12.83	False	[]	442	215	227	eukaryota	92.5	87.8	1.2	3.5	7.5	50	ENA/EMBL	GCA_000190715.1	45210	32967225	2011-03-02
UP000297299_38488	Botryotinia calthae	38488	12263	Leotiomycetes	4047	98.84	97.53	1.31	0.49	0.82	1.16	76.43	69.5	5.05	1.88	5.04	1.48	3.2	0.36	0	18.53	False	[]	457	225	232	helotiales	96.7	95.2	0.1	1.4	3.3	779	ENA/EMBL	GCA_004379285.1	54815	47446406	2019-03-26
UP000583613_91767	Eubucco bourcierii	91767	14131	Neognathae	10994	90.63	86.79	3.84	0.05	3.78	9.37	98.66	78.21	1.22	19.23	1.13	0.41	0.17	0.55	0	0.22	False	[]	594	216	378	aves	83.7	76	0.4	7.3	16.3	2248	ENA/EMBL	GCA_013396675.1	26549	1237629233	2020-07-10
UP000013521_1287680	Neofusicoccum parvum UCRNP2	1287680	10365	Dothideomycetes	5124	87.06	84.27	2.79	1.42	1.37	12.94	86.91	78.64	4.71	3.56	4.5	1.5	1.92	1.08	0	8.6	False	[]	436	188	248	dothideomycetes	90.1	77.9	0.3	11.9	9.9	448	ENA/EMBL	GCA_000385595.1	73132	42592847	2013-05-03
UP000027920_1182545	Exophiala aquamarina CBS 119918	1182545	13118	Eurotiomycetes	4565	92.75	90.34	2.41	0.26	2.15	7.25	81.27	66.84	12.34	2.09	7.26	4.09	2.6	0.57	0	11.47	False	[]	482	228	254	chaetothyriales	99.2	96	0.7	2.5	0.8	1086	ENA/EMBL	GCA_000709125.1	528423	41566958	2014-06-16
UP000009192_7230	Drosophila mojavensis	7230	13363	Drosophila	8988	99	96.12	2.88	1.54	1.35	1	97.01	93.56	1.84	1.61	0.48	0.07	0.29	0.12	0	2.51	False	[]	494	253	241	diptera	99.5	98.9	0.4	0.2	0.5	941	ENA/EMBL	GCA_000005175.1	121517	193826310	2006-06-30
UP000005666_1071381	Tetrapisispora phaffii CBS 4417	1071381	5238	Saccharomycetaceae	3653	99.29	92.06	7.23	6.71	0.52	0.71	94.6	92.57	1.72	0.31	0.8	0.07	0.63	0.1	0	4.6	False	[]	317	126	191	saccharomycetes	99.7	97.1	2.4	0.2	0.3	177	ENA/EMBL	GCA_000236905.1	249073	12115070	2011-11-17
UP000001555_6945	Ixodes scapularis	6945	20484	Arachnida	2894	94.33	86.83	7.5	4.01	3.49	5.67	54.49	42.32	7.51	4.66	6.82	0.65	4.86	1.31	1.08	36.45	True	['Alphaproteobacteria', 'Betaproteobacteria', 'Ambiguous contaminant']	485	257	228	arachnida	92.7	85.1	1.7	5.9	7.3	592	EnsemblMetazoa	GCA_000208615.1	2942	1765382190	2008-04-18
UP000248423_1448318	Aspergillus sclerotiicarbonarius CBS 121057	1448318	12562	Aspergillus	6137	97.98	94.2	3.78	1.55	2.23	2.02	86.16	80.27	4.55	1.34	2.99	1.15	1.54	0.3	0	10.86	False	[]	468	226	242	eurotiales	98.7	97.8	0.3	0.6	1.3	716	ENA/EMBL	GCA_003184635.1	225934	37621264	2018-06-04
UP000531151_8947	Geococcyx californianus	8947	13463	Neognathae	10994	86.07	81.72	4.35	0.05	4.3	13.93	98.81	73.65	1.26	23.9	0.94	0.35	0.06	0.53	0	0.25	False	[]	572	204	368	aves	77.4	67.3	0.3	9.8	22.6	1903	ENA/EMBL	GCA_013389885.1	47040	1134037073	2020-07-06
UP000239649_554055	Micractinium conductrix	554055	9122	Chlorophyta	1807	74.71	71.72	2.99	0.39	2.6	25.29	56.86	47.82	8.13	0.91	35.12	27.45	2.69	4.98	0	8.01	False	[]	544	342	202	chlorophyta	96.8	94.9	1.2	0.7	3.2	216	ENA/EMBL	GCA_002245815.2	1210495	60773875	2018-03-21
UP000549499_33598	Crotophaga sulcirostris	33598	13847	Neognathae	10994	91.49	88.74	2.75	0.04	2.71	8.51	99.18	80.84	0.79	17.55	0.67	0.3	0.06	0.31	0	0.14	False	[]	585	242	343	aves	85.2	79	0.3	5.9	14.8	2170	ENA/EMBL	GCA_013397455.1	83601	1077958271	2020-07-10
UP000515202_132908	Pteropus vampyrus	132908	19489	Laurasiatheria	14093	98.52	93.1	5.42	0.43	5	1.48	98.6	88.72	5.43	4.45	0.76	0.5	0.12	0.14	0	0.63	False	[]	750	327	423	laurasiatheria	97.8	94.4	0.4	3	2.2	6880	Refseq	GCF_000151845.1	21866	2198284804	2014-12-05
UP000054845_401625	Ceraceosorus bombacis	401625	8017	Ustilaginomycotina	2551	77.5	76.05	1.45	0	1.45	22.5	56.9	45.02	10.28	1.6	12.89	7.37	4.47	1.05	0	30.21	False	[]	359	172	187	basidiomycota	90.6	86.7	0.1	3.8	9.4	175	ENA/EMBL	GCA_900000165.1	10305	26090089	2015-10-18
UP000574277_1118748	Mesembrinibis cayennensis	1118748	13857	Neognathae	10994	88.71	85.54	3.17	0.05	3.13	11.29	99.14	79.65	0.59	18.9	0.71	0.33	0.1	0.28	0	0.15	False	[]	569	214	355	aves	83	76.2	0.3	6.5	17	2097	ENA/EMBL	GCA_013399675.1	85098	1196180878	2020-07-10
UP000556761_54017	Thalassarche chlororhynchos	54017	11811	Neognathae	10994	74.11	70.92	3.19	0.11	3.08	25.89	98.84	74.35	0.58	23.91	0.95	0.44	0.1	0.41	0	0.21	False	[]	508	180	328	aves	65.7	55.2	0.2	10.3	34.3	1552	ENA/EMBL	GCA_013400895.1	23404	1087776125	2020-07-10
UP000248340_1448315	Aspergillus uvarum CBS 121591	1448315	12014	Aspergillus	6137	98.19	94.1	4.09	2.67	1.42	1.81	87.88	81.95	4.03	1.9	1.87	0.62	0.97	0.28	0	10.25	False	[]	463	211	252	eurotiales	98.1	96.4	0.4	1.3	1.9	808	ENA/EMBL	GCA_003184745.1	276704	35850703	2018-06-04
UP000001805_367110	Neurospora crassa OR74A	367110	9759	Sordariales	5053	99.94	99.21	0.73	0.12	0.61	0.06	90.92	87.18	2.67	1.07	1.48	0.39	0.9	0.19	0	7.6	False	[]	440	204	236	sordariomycetes	99.5	99.1	0.2	0.2	0.5	515	ENA/EMBL	GCA_000182925.2	656009	41037538	2013-10-25
UP000029308_1420915	Pseudogymnoascus sp. VKM F-4520 (FW-2644)	1420915	11550	Leotiomycetes	4047	81	78.97	2.03	0.02	2	19	64.07	49.88	11.69	2.5	19.57	9.41	8.44	1.72	0	16.36	False	[]	422	195	227	leotiomycetes	94.7	91.2	0.3	3.2	5.3	610	ENA/EMBL	GCA_000750995.1	19903	34096352	2014-09-09
UP000324091_433684	Takifugu flavidus	433684	29076	Eupercaria	15616	91.33	81.21	10.12	0.64	9.48	8.67	88.2	61.8	14.54	11.86	4.02	0.82	2.27	0.93	0	7.78	False	[]	831	419	412	actinopterygii	89.2	83.1	1.6	4.5	10.8	1891	ENA/EMBL	GCA_003711565.2	4357567	366286831	2019-08-16
UP000054266_5601	Phialophora americana	5601	10919	Eurotiomycetes	4565	90.78	89.86	0.92	0.07	0.85	9.22	80.28	68.33	11.39	0.56	6.29	3.28	2.45	0.56	0	13.43	False	[]	449	197	252	chaetothyriales	98.6	98.3	0.1	0.2	1.4	1036	ENA/EMBL	GCA_000835435.1	884701	31616172	2015-02-23
UP000184356_1036612	Aspergillus sydowii CBS 593.65	1036612	13568	Aspergillus	6137	96.28	92.34	3.94	0.41	3.54	3.72	82.3	73.09	7.99	1.22	5.21	3.01	1.86	0.34	0	12.49	False	[]	503	250	253	eurotiales	98.6	97.4	0.6	0.6	1.4	787	ENA/EMBL	GCA_001890705.1	123783	34381026	2016-12-08
UP000578343_176943	Baryphthengus martii	176943	13377	Neognathae	10994	87.56	84.15	3.41	0.05	3.36	12.43	99.16	78.19	0.99	19.98	0.69	0.36	0.07	0.26	0	0.16	False	[]	651	197	454	aves	81.5	74.1	0.3	7.1	18.5	2011	ENA/EMBL	GCA_013396935.1	70136	1100876976	2020-07-10
UP000236161_1088818	Apostasia shenzhenica	1088818	21679	Petrosaviidae	9994	81.9	75.62	6.28	0.11	6.17	18.1	66.74	49.11	14.44	3.19	13.79	5.19	6.59	2.01	0	19.47	False	[]	703	299	404	liliopsida	94.8	79	1.3	14.5	5.2	1775	ENA/EMBL	GCA_002786265.1	80069	348733136	2017-11-17
UP000019473_1182544	Cladophialophora yegresii CBS 114405	1182544	10118	Eurotiomycetes	4565	91.72	90.91	0.81	0.09	0.72	8.28	83.05	71.56	10.51	0.98	5.19	2.56	2.11	0.52	0	11.76	False	[]	499	186	313	chaetothyriales	99.8	98.2	0.1	1.5	0.2	831	ENA/EMBL	GCA_000585515.1	666756	27898422	2014-03-05
UP000007801_7217	Drosophila ananassae	7217	14231	melanogaster group	8622	98.34	94.8	3.54	1.66	1.88	1.66	95.14	89.48	3.32	2.34	1.19	0.45	0.44	0.3	0	3.68	False	[]	486	261	225	diptera	99.7	99.4	0.2	0.1	0.3	981	ENA/EMBL	GCA_000005115.1	95247	230993012	2006-06-30
UP000316079_623744	Danionella translucida	623744	23793	Otophysi	16357	88.25	78.85	9.4	0.2	9.21	11.75	90.56	66.97	14.25	9.34	2.18	0.68	1.23	0.27	0	7.26	False	[]	775	369	406	actinopterygii	86.4	79.6	2.6	4.2	13.6	1717	ENA/EMBL	GCA_007224835.1	133131	735303417	2019-07-22
UP000566314_245048	Buphagus erythrorhynchus	245048	11060	Passeriformes	11596	70.18	65.93	4.25	0.03	4.22	29.82	97.88	69.03	0.85	28	1.89	0.72	0.15	1.02	0	0.24	False	[]	496	160	336	passeriformes	51.9	42.9	0.1	8.9	48.1	1886	ENA/EMBL	GCA_013400855.1	13219	1040192226	2020-07-10
UP000282876_291195	Tubulinosema ratisbonensis	291195	2996	Microsporidia	614	69.06	67.59	1.47	0	1.47	30.94	24.2	14.59	9.08	0.53	10.18	2.97	5.24	1.97	0	65.62	False	[]	280	75	205	microsporidia	81	77	2.3	1.7	19	27	ENA/EMBL	GCA_004000155.1	11852	7560420	2019-01-08
UP000191691_60175	Penicillium nalgiovense	60175	11728	Penicillium	6386	98.62	96.29	2.33	1.35	0.99	1.38	90.49	83.96	3.46	3.07	1.58	0.42	0.94	0.22	0	7.93	False	[]	438	195	243	eurotiales	98	97.6	0.2	0.2	2	675	ENA/EMBL	GCA_002072425.1	128024	32980092	2017-03-24
UP000326340_2078593	Colletotrichum shisoi	2078593	11847	Glomerellales	6516	94.91	93.39	1.52	0.46	1.06	5.1	85.17	76.76	6.71	1.7	4.44	1.81	2	0.63	0	10.39	False	[]	457	218	239	glomerellales	96.4	95.1	0.1	1.2	3.6	1040	ENA/EMBL	GCA_006783085.1	8230	69667657	2019-07-09
UP000316270_50376	Venturia effusa	50376	10819	Dothideomycetes	5124	89.22	87.74	1.48	0.04	1.44	10.77	71.14	56.49	13.62	1.03	7.75	3.18	3.84	0.73	0	21.1	False	[]	424	198	226	dothideomycetes	93.3	92.2	0.3	0.8	6.7	548	ENA/EMBL	GCA_007735645.1	2472196	45212240	2019-07-31
UP000583049_43316	Glareola pratincola	43316	13760	Neognathae	10994	90.59	87.08	3.51	0.05	3.46	9.41	99.16	80.09	0.65	18.42	0.69	0.38	0.06	0.25	0	0.15	False	[]	566	213	353	aves	85.1	78.4	0.4	6.3	14.9	2098	ENA/EMBL	GCA_013401295.1	39898	1172993239	2020-07-10
UP000515132_9915	Bos indicus	9915	19672	Artiodactyla	13050	95.68	91.33	4.35	1.02	3.33	4.32	98.63	92.31	3.5	2.82	0.81	0.52	0.13	0.16	0	0.56	False	[]	724	327	397	cetartiodactyla	94.9	92	0.8	2.1	5.1	7048	Refseq	GCF_000247795.1	28375	2673949103	2014-11-25
UP000579406_176938	Chloroceryle aenea	176938	12192	Neognathae	10994	85.36	81.94	3.42	0.06	3.36	14.64	99.13	78.64	0.62	19.87	0.71	0.39	0.07	0.25	0	0.16	False	[]	538	193	345	aves	80.7	73.5	0.3	6.9	19.3	1903	ENA/EMBL	GCA_013399075.1	34835	1062127307	2020-07-10
UP000027002_1159556	Ustilaginoidea virens	1159556	8421	Hypocreales	5813	84.24	80.3	3.94	0.02	3.92	15.76	79.3	64.56	11.41	3.33	5.71	1.98	2.36	1.37	0	14.99	False	[]	401	170	231	hypocreales	94.1	90.4	0	3.7	5.9	497	ENA/EMBL	GCA_000687475.2	6429791	37060086	2021-05-20
UP000054466_569365	Cladophialophora immunda	569365	12829	Eurotiomycetes	4565	91.61	89.33	2.28	0.11	2.17	8.39	75.42	62.75	11.87	0.8	7.26	3.73	2.96	0.57	0	17.32	False	[]	482	225	257	chaetothyriales	98.5	97.9	0.3	0.3	1.5	1340	ENA/EMBL	GCA_000835495.1	816841	43029152	2015-02-23
UP000007703_306902	Clavispora lusitaniae ATCC 42720	306902	5932	Saccharomycetales	3020	96.16	91.72	4.44	2.78	1.66	3.84	87.17	82.29	2.71	2.17	1.53	0.44	0.74	0.35	0	11.29	False	[]	335	126	209	saccharomycetes	96.7	91.8	0	4.9	3.3	179	ENA/EMBL	GCA_000003835.1	266609	12114892	2009-06-02
UP000053342_215243	Exophiala oligosperma	215243	11880	Eurotiomycetes	4565	91.72	89.7	2.02	0.2	1.82	8.28	79.3	67	11.17	1.13	6.64	3.45	2.66	0.53	0	14.06	False	[]	523	206	317	chaetothyriales	97.4	96.7	0.3	0.4	2.6	1057	ENA/EMBL	GCA_000835515.1	973116	38224514	2015-02-23
UP000031443_8469	Chelonia mydas	8469	18960	Archelosauria	10936	83.65	78.07	5.58	0.16	5.42	16.35	85.19	60.72	17.47	7	1.74	0.47	1.04	0.23	0	13.07	False	[]	668	279	389	sauropsida	78.1	68.8	0.7	8.6	21.9	3880	ENA/EMBL	GCA_000344595.1	29240	2208393880	2013-03-18
UP000032141_109376	Brassica oleracea var. oleracea	109376	58535	Brassicaceae	17998	97.92	59.17	38.75	34.71	4.03	2.08	96.42	82.33	9	5.09	0.37	0.04	0.24	0.09	0	3.21	False	[]	1350	678	672	brassicales	95.6	86.2	8.5	0.9	4.4	4941	EnsemblPlants	GCA_000695525.1	21920	488593889	2014-05-27
UP000241769_1890364	Planoprotostelium fungivorum	1890364	16856	Evosea	905	81.22	72.93	8.29	0.22	8.07	18.78	23.78	15.87	7.26	0.65	25.34	11.04	13.37	0.93	0	50.88	False	[]	461	251	210	eukaryota	97.6	91.4	3.1	3.1	2.4	75	ENA/EMBL	GCA_003024175.1	115214	38288105	2018-03-12
UP000076722_1314777	Sistotremastrum niveocremeum HHB9708	1314777	13030	Agaricomycetes incertae sedis	4436	87.76	83.34	4.42	0	4.42	12.24	58.23	44.41	12.03	1.79	6.81	2.38	3.75	0.68	0	34.96	False	[]	446	218	228	agaricomycetes	97.3	95.7	0.5	1.1	2.7	382	ENA/EMBL	GCA_001630475.1	191498	35361098	2016-04-27
UP000006906_3055	Chlamydomonas reinhardtii	3055	17614	Chlorophyta	1807	98.73	92.2	6.53	4.1	2.43	1.27	72.1	67.19	3.59	1.32	17.46	12.6	2.01	2.85	0	10.44	False	[]	833	601	232	chlorophyta	99.2	98.2	0.7	0.3	0.8	580	ENA/EMBL	GCA_000002595.3	215409	111098438	2018-01-26
UP000033483_72032	Thielaviopsis punctulata	72032	5254	Hypocreomycetidae	5182	75.39	74.89	0.5	0	0.5	24.6	95.95	84.94	10.32	0.69	3.25	1.92	0.93	0.4	0	0.8	False	[]	387	143	244	sordariomycetes	86.5	85.6	0.2	0.7	13.5	358	ENA/EMBL	GCA_000968615.1	18915	28117660	2015-04-03
UP000515145_210632	Parambassis ranga	210632	22837	Ovalentaria	16033	97.97	95.25	2.72	0.03	2.69	2.03	97.63	92.98	3.54	1.11	1.27	0.84	0.35	0.08	0	1.1	False	[]	826	404	422	actinopterygii	99.7	97.8	1.7	0.2	0.3	2175	Refseq	GCF_900634625.1	5080925	551012959	2019-02-06
UP000054485_930992	Suillus luteus UH-Slu-Lm8-n1	930992	18271	Agaricomycetidae	3811	94.6	86.12	8.48	0	8.48	5.41	49.71	36.7	9.94	3.07	8.46	2.84	4.61	1.01	0	41.84	False	[]	444	217	227	boletales	99.4	97.2	1.1	1.1	0.6	936	ENA/EMBL	GCA_000827255.1	51331	37014302	2015-01-26
UP000533896_172689	Lophotis ruficrista	172689	13899	Neognathae	10994	91.96	88.69	3.27	0.08	3.19	8.03	99.15	80.55	0.64	17.96	0.68	0.32	0.1	0.26	0	0.17	False	[]	673	231	442	aves	85.8	79.7	0.3	5.8	14.2	2631	ENA/EMBL	GCA_013396455.1	57900	1111150882	2020-07-10
UP000269396_31246	Schistosoma mattheei	31246	22244	Lophotrochozoa	2373	90.01	55.88	34.13	5.39	28.74	9.99	50.53	15.78	15.4	19.35	8.09	0.9	5.77	1.42	0	41.38	False	[]	558	229	329	metazoa	63.1	39.8	0.4	22.9	36.9	121	ENA/EMBL	GCA_900617995.1	4667	340818150	2018-12-05
UP000310689_245174	Wallemia ichthyophaga	245174	4149	Basidiomycota	2348	75.9	73.81	2.09	0.81	1.28	24.11	93.71	80.38	11.16	2.17	0.94	0.32	0.48	0.14	0	5.35	False	[]	338	111	227	basidiomycota	80.3	77.7	0.2	2.4	19.7	143	ENA/EMBL	GCA_004918755.1	29106	9697264	2019-04-26
UP000003163_1003232	Edhazardia aedis USNM 41457	1003232	4189	Microsporidia	614	93.48	89.9	3.58	3.09	0.49	6.51	30.27	27.52	1.89	0.86	6.02	1.27	3.08	1.67	0	63.71	False	[]	242	86	156	microsporidia	95.5	90	0.7	4.8	4.5	41	ENA/EMBL	GCA_000230595.3	112666	51348006	2015-08-05
UP000538472_48426	Nyctibius bracteatus	48426	13937	Neognathae	10994	90.71	87.55	3.16	0.05	3.1	9.3	99.17	80.04	0.65	18.48	0.65	0.31	0.1	0.24	0	0.19	False	[]	656	209	447	aves	84.2	77.6	0.3	6.3	15.8	2110	ENA/EMBL	GCA_013396595.1	33238	1169290544	2020-07-10
UP000248961_1450537	Aspergillus homomorphus CBS 101889	1450537	11360	Aspergillus	6137	97.44	95.03	2.41	0.21	2.2	2.56	85.86	78.52	5.62	1.72	2.97	1	1.53	0.44	0	11.17	False	[]	472	225	247	eurotiales	98.6	97.9	0.2	0.5	1.4	675	ENA/EMBL	GCA_003184865.1	295779	34054866	2018-06-04
UP000000539_9031	Gallus gallus	9031	18112	Galloanserae	11388	98.24	88.19	10.05	0.4	9.65	1.77	98.01	91.98	3.62	2.41	1.62	0.7	0.57	0.35	0	0.37	False	[]	676	310	366	aves	97	86	8.8	2.2	3	3390	Ensembl	GCA_000002315.5	17655422	1065348650	2018-03-27
UP000001542_5722	Trichomonas vaginalis	5722	50190	Eukaryota	995	72.06	36.88	35.18	24.62	10.55	27.94	36.56	21.35	11.26	3.95	2.64	0.66	1.62	0.36	0	60.8	False	[]	1682	453	1229	eukaryota	58.5	42	10.6	5.9	41.5	113	ENA/EMBL	GCA_000002825.1	4901	176420065	2007-01-11
UP000524007_36275	Leiothrix lutea	36275	13253	Passeriformes	11596	85.11	80.89	4.22	0.1	4.11	14.89	98.26	76.62	0.65	20.99	1.51	0.49	0.2	0.82	0	0.23	False	[]	533	203	330	passeriformes	72.6	65.8	0.2	6.6	27.4	2970	ENA/EMBL	GCA_013400445.1	27764	1058758629	2020-07-10
UP000020467_1445577	Colletotrichum fioriniae PJ7	1445577	13759	Glomerellales	6516	96.19	94.32	1.87	0.57	1.3	3.81	83.3	74.49	7.97	0.84	5.97	2.76	2.75	0.46	0	10.73	False	[]	489	248	241	glomerellales	98.8	98.3	0	0.5	1.2	1308	ENA/EMBL	GCA_000582985.1	34930	49002765	2014-02-27
UP000029299_1420902	Pseudogymnoascus sp. VKM F-4246	1420902	8539	Leotiomycetes	4047	77.39	75.41	1.98	0	1.98	22.61	69.86	54.6	11.96	3.3	16.61	8.42	6.69	1.5	0	13.54	False	[]	396	169	227	leotiomycetes	88	83.2	0.1	4.7	12	429	ENA/EMBL	GCA_000750735.1	19521	25759859	2014-09-09
UP000433483_53985	Phytophthora fragariae	53985	33589	Phytophthora	9670	96.29	83.26	13.03	0.8	12.23	3.71	67.08	41.5	16.39	9.19	4.2	1.09	1.42	1.69	0	28.72	False	[]	710	472	238	stramenopiles	100	99	1	0	0	26	ENA/EMBL	GCA_009732985.1	19396	78749363	2019-12-05
UP000054539_578456	Tremella mesenterica DSM 1558	578456	1453	Tremellomycetes	4146	14.42	14.3	0.12	0.07	0.05	85.58	56.23	51	4.06	1.17	5.02	1.23	3.1	0.69	0	38.75	False	[]	256	66	190	tremellomycetes	12.5	11.9	0	0.6	87.5	104	ENA/EMBL	GCA_000271645.1	123767	28639919	2012-06-22
UP000246464_52904	Scophthalmus maximus	52904	21114	Percomorphaceae	16316	87.07	84.65	2.42	0.56	1.86	12.93	88.15	77.71	7.78	2.66	0.74	0.14	0.5	0.1	0	11.11	False	[]	805	382	423	actinopterygii	91.1	88.2	0.9	2	8.9	1672	ENA/EMBL	GCA_003186165.1	54836	524979463	2018-06-05
UP000030753_660029	Fusarium oxysporum NRRL 32931	660029	17279	Fusarium	7922	99.58	95.49	4.09	1.82	2.27	0.42	83.71	76	5.35	2.36	2.16	0.71	1.27	0.18	0	14.12	False	[]	498	251	247	hypocreales	99.8	99.2	0.4	0.2	0.2	1067	ENA/EMBL	GCA_000271745.2	538881	47906303	2014-02-06
UP000574191_589841	Hypocryptadius cinnamomeus	589841	12372	Passeriformes	11596	78.07	73.99	4.08	0.11	3.97	21.93	98.19	74	0.64	23.55	1.58	0.55	0.19	0.84	0	0.23	False	[]	513	183	330	passeriformes	62.5	54.8	0.2	7.5	37.5	2944	ENA/EMBL	GCA_013400635.1	23460	854293167	2020-07-10
UP000245340_9708	Odobenus rosmarus divergens	9708	19331	Caniformia	14728	97.56	95.65	1.91	0.03	1.87	2.44	97.21	93.65	2.45	1.11	2.59	2.11	0.26	0.22	0	0.2	False	[]	730	338	392	carnivora	99.4	97.6	1.2	0.6	0.6	7711	Refseq	GCF_000321225.1	89951	2400133628	2013-01-16
UP000225277_112498	Ramularia collo-cygni	112498	11501	Mycosphaerellales	6466	93.04	91.39	1.65	0.15	1.5	6.96	74.39	63.74	9.84	0.81	6.07	2.57	2.89	0.61	0	19.54	False	[]	430	199	231	dothideomycetes	98.9	98.1	0.1	0.7	1.1	563	ENA/EMBL	GCA_900074925.1	227332	32254922	2017-10-29
UP000094389_983966	Cyberlindnera jadinii NRRL Y-1542	983966	5994	Saccharomycetales	3020	96.62	91.95	4.67	4.24	0.43	3.38	87.7	83.58	2.99	1.13	1.35	0.3	0.87	0.18	0	10.94	False	[]	331	120	211	saccharomycetes	98.5	95.7	0.8	2	1.5	204	ENA/EMBL	GCA_001661405.1	111555	13018415	2016-09-15
UP000054144_1128425	Fistulina hepatica ATCC 64428	1128425	9322	Agaricales	4521	69.01	63.97	5.04	0	5.04	30.99	63.32	48.13	11.49	3.7	11.81	5.07	5.16	1.58	0	24.87	False	[]	369	154	215	agaricales	73.5	69.8	1.1	2.6	26.5	375	ENA/EMBL	GCA_000934395.1	208605	33847808	2015-02-26
UP000008549_6238	Caenorhabditis briggsae	6238	21040	Caenorhabditis	11568	97.48	88.01	9.47	4.85	4.62	2.52	82.37	74.03	6.25	2.09	1.4	0.18	1.02	0.2	0	16.23	False	[]	500	260	240	nematoda	97.9	96.6	0.4	0.9	2.1	849	ENA/EMBL	GCA_000004555.3	45098	108384165	2014-07-02
UP000248482_391180	Enhydra lutris kenyoni	391180	19196	Caniformia	14728	97.79	95.66	2.13	0.18	1.96	2.21	97.72	94.08	2.57	1.07	1.97	1.55	0.16	0.26	0	0.31	False	[]	719	346	373	carnivora	99.4	98.5	0.7	0.2	0.6	7969	Refseq	GCF_002288905.1	244548	2455260235	2017-09-11
UP000270094_40348	Strongylus vulgaris	40348	20844	Strongylida	5500	81.53	47.13	34.4	0.22	34.18	18.47	72.72	16.95	24.31	31.46	4.31	0.43	2.8	1.08	0	22.97	False	[]	402	183	219	nematoda	39	25.5	1.1	12.4	61	380	ENA/EMBL	GCA_900624965.1	909	291096078	2018-12-05
UP000019384_1382522	Kuraishia capsulata CBS 1993	1382522	6027	Saccharomycetales	3020	93.15	90.2	2.95	0.03	2.91	6.85	77.32	59.73	16.56	1.03	4.48	2.14	1.99	0.35	0	18.2	False	[]	338	124	214	saccharomycetes	98.8	97.1	0.2	1.5	1.2	181	ENA/EMBL	GCA_000576695.1	370915	11371246	2014-02-11
UP000029284_1420913	Pseudogymnoascus sp. VKM F-4518 (FW-2643)	1420913	11618	Leotiomycetes	4047	80.8	78.55	2.25	0.02	2.22	19.2	63.81	49.43	12.26	2.12	19.44	9.82	8	1.62	0	16.75	False	[]	513	211	302	leotiomycetes	93.1	90.7	0.3	2.1	6.9	517	ENA/EMBL	GCA_000750925.1	27334	35479399	2014-09-09
UP000283269_93625	Psilocybe cyanescens	93625	15931	Agaricales	4521	91.64	83.7	7.94	0.07	7.87	8.36	61.56	45.68	13.64	2.24	8.64	2.85	4.22	1.57	0	29.8	False	[]	485	252	233	agaricales	97.5	96.1	0.6	0.8	2.5	785	ENA/EMBL	GCA_002938375.1	51774	47465408	2018-02-22
UP000299084_9838	Camelus dromedarius	9838	21977	Artiodactyla	13050	89.58	80.97	8.61	0.04	8.57	10.41	89.98	67.68	8.82	13.48	3.7	2.13	0.86	0.71	0	6.32	False	[]	709	323	386	cetartiodactyla	76.8	68.7	0.5	7.6	23.2	5831	ENA/EMBL	GCA_000803125.3	236391	2169346739	2019-10-07
UP000009297_339724	Histoplasma mississippiense (nom. inval.)	339724	9252	Onygenales	4774	94.35	91.52	2.83	0.29	2.53	5.66	88.25	75.3	7.03	5.92	1.16	0.2	0.9	0.06	0	10.59	False	[]	391	165	226	onygenales	93.2	80.7	0.1	12.4	6.8	551	ENA/EMBL	GCA_000149585.1	27346	32988475	2007-07-02
UP000006757_1220162	Trichosporon asahii var. asahii CBS 8904	1220162	8515	Tremellomycetes	4146	88.13	84.42	3.71	1.13	2.58	11.87	68.9	62.97	4.19	1.74	8.07	3.35	3.21	1.51	0	23.03	False	[]	391	185	206	tremellomycetes	90.1	83.1	0.4	6.6	9.9	541	ENA/EMBL	GCA_000299215.2	169849	25267041	2012-09-26
UP000250275_516756	Eufriesea mexicana	516756	7068	Aculeata	6495	55.46	52.64	2.82	0.03	2.79	44.54	83.4	61.97	16.48	4.95	1.17	0.31	0.79	0.07	0	15.42	False	[]	342	141	201	hymenoptera	54.2	50.8	0.2	3.2	45.8	901	ENA/EMBL	GCA_001483705.1	38936	596278454	2016-05-09
UP000504601_230844	Peromyscus maniculatus bairdii	230844	21517	Myomorpha	15901	98.24	93.38	4.86	0.47	4.39	1.76	97.58	91.61	3.34	2.63	1.79	1.16	0.37	0.26	0	0.62	False	[]	751	365	386	glires	99.6	97.8	0.9	0.9	0.4	8762	Refseq	GCF_000500345.1	36367	2630541020	2013-12-03
UP000244336_1504633	Panicum hallii var. hallii	1504633	33011	Panicoideae	20501	94.97	89.16	5.81	0.72	5.09	5.03	80.05	72.52	5.16	2.37	6.92	1.65	1.89	3.38	0	13.03	False	[]	864	486	378	poales	99.3	97.4	1.6	0.3	0.7	2555	ENA/EMBL	GCA_003061485.1	8291806	487473734	2018-04-25
UP000242287_703135	Amanita thiersii Skay4041	703135	10343	Agaricales	4521	89.6	86.35	3.25	0.02	3.23	10.4	69.57	56.74	11.52	1.31	7.46	3.14	3.6	0.72	0	22.96	False	[]	402	178	224	agaricales	98.2	96.7	0.5	1	1.8	537	ENA/EMBL	GCA_002554575.1	60405	33689220	2017-10-16
UP000326396_192012	Mikania micrantha	192012	45070	asterids	11198	92.23	59.97	32.26	12.67	19.59	7.77	80.57	56	18.05	6.52	2.88	0.59	1.85	0.44	0	16.54	False	[]	1084	550	534	eudicots	89.3	64.4	21.4	3.5	10.7	2249	ENA/EMBL	GCA_009363875.1	1353263	1790643622	2019-10-28
UP000319801_175774	Bagarius yarrelli	175774	17117	Otophysi	16357	73.05	68.86	4.19	0.26	3.93	26.95	90.72	70.42	14.14	6.16	1.34	0.41	0.74	0.19	0	7.93	False	[]	670	294	376	actinopterygii	71.4	63.7	1.6	6.1	28.6	1431	ENA/EMBL	GCA_005784505.1	1854961	570806968	2019-05-22
UP000002059_502779	Paracoccidioides lutzii Pb01	502779	8811	Onygenales	4774	98.62	97.32	1.3	0.15	1.15	1.38	81.73	76.18	3.79	1.76	1.6	0.2	1.15	0.25	0	16.67	False	[]	385	165	220	onygenales	98.7	97.2	0.1	1.4	1.3	579	ENA/EMBL	GCA_000150705.2	113453	32925248	2014-11-03
UP000079169_121845	Diaphorina citri	121845	19805	Paraneoptera	4588	89.45	63.64	25.81	3.92	21.88	10.55	73.23	44.99	14.6	13.64	5.96	0.8	3.99	1.17	0	20.81	False	[]	484	247	237	hemiptera	93	82.8	3.9	6.3	7	590	Refseq	GCF_000475195.1	34407	485705082	2013-10-22
UP000215305_41047	Aspergillus thermomutatus	41047	9702	Aspergillus	6137	92.78	90.06	2.72	0.88	1.84	7.22	93.43	84.99	6.25	2.19	2.43	1.25	0.96	0.22	0	4.13	False	[]	429	186	243	eurotiales	95.1	93.8	0.2	1.1	4.9	644	ENA/EMBL	GCA_002237265.2	93306	30945974	2018-09-12
UP000051487_293939	Aspergillus lentulus	293939	13028	Aspergillus	6137	99.04	74.37	24.67	1.94	22.73	0.96	94.04	86.88	5.43	1.73	2	0.92	0.9	0.18	0	3.95	False	[]	476	227	249	eurotiales	99.8	78.1	21.4	0.3	0.2	957	ENA/EMBL	GCA_001445615.2	4166724	30774200	2021-03-12
UP000542358_979223	Oreocharis arfaki	979223	13980	Passeriformes	11596	91.03	87.25	3.78	0.08	3.7	8.97	98.43	78.45	0.54	19.44	1.34	0.55	0.14	0.65	0	0.23	False	[]	577	223	354	passeriformes	81.2	75.6	0.1	5.5	18.8	3352	ENA/EMBL	GCA_013398015.1	109596	1039561598	2020-07-10
UP000193944_1754192	Anaeromyces robustus	1754192	12656	Chytridiomycota incertae sedis	2399	71.03	64.57	6.46	2.17	4.29	28.97	50.36	35.81	12.07	2.48	16.62	3.83	8.63	4.16	0.32	29.09	True	['Eubacteriales']	422	203	219	fungi	84.5	80.3	2.5	1.7	15.5	203	ENA/EMBL	GCA_002104895.1	141798	71685009	2017-04-20
UP000055045_48697	Penicillium freii	48697	11722	Penicillium	6386	97.98	93.33	4.65	0.28	4.37	2.02	86.31	77.32	4.31	4.68	4.55	2.72	1.42	0.41	0	9.15	False	[]	433	192	241	eurotiales	98.3	95.8	0.4	2.1	1.7	626	ENA/EMBL	GCA_001513925.1	61650	33546389	2016-01-13
UP000504620_110368	Bicyclus anynana	110368	14375	Papilionoidea	7939	96.96	89.36	7.6	0.06	7.53	3.05	90.83	75.44	10.87	4.52	3.11	1.18	1.51	0.42	0	6.06	False	[]	458	234	224	lepidoptera	99.2	97.7	1.2	0.3	0.8	1559	Refseq	GCF_900239965.1	78697	475399557	2018-01-02
UP000525554_1049336	Ephemera danica	1049336	541	Hexapoda	4209	5.51	5.44	0.07	0	0.07	94.49	54.34	23.29	17.74	13.31	7.39	2.77	3.88	0.74	0.18	18.85	True	['Rhodocyclales']	278	61	217	insecta	3	2.3	0.1	0.6	97	25	ENA/EMBL	GCA_000507165.2	55305	474347418	2017-12-12
UP000233524_41688	Lomentospora prolificans	41688	8533	Hypocreomycetidae	5182	89.75	87.32	2.43	0.04	2.39	10.25	93.11	80.48	10.59	2.04	3.71	1.9	1.51	0.3	0	3.18	False	[]	427	173	254	sordariomycetes	95.5	94.3	0.5	0.7	4.5	475	ENA/EMBL	GCA_002276285.1	2796173	37603105	2017-09-15
UP000472272_64176	Podarcis muralis	64176	21928	Episquamata	13341	97.34	93.34	4	2.17	1.84	2.66	97.38	90.28	6.12	0.98	1.11	0.25	0.72	0.14	0	1.5	False	[]	758	353	405	sauropsida	93.7	89	2.1	2.6	6.3	4251	Ensembl	GCA_004329235.1	714612	1511002858	2019-03-07
UP000005215_43179	Ictidomys tridecemlineatus	43179	18446	Rodentia	13219	97.22	95.01	2.21	0.68	1.53	2.78	98.87	95.64	1.05	2.18	1.01	0.78	0.09	0.14	0	0.11	False	[]	744	378	366	glires	94.5	91.8	0.9	1.8	5.5	7180	Ensembl	GCA_000236235.1	44137	2478393770	2011-11-29
UP000563060_79628	Fregetta grallaria	79628	13503	Neognathae	10994	85.92	82.83	3.09	0.1	2.99	14.08	98.96	78.34	0.7	19.92	0.86	0.39	0.14	0.33	0	0.18	False	[]	575	213	362	aves	78.9	71.6	0.4	6.9	21.1	2386	ENA/EMBL	GCA_013399335.1	15821	1173305012	2020-07-10
UP000078343_1367422	Fonsecaea erecta	1367422	12089	Eurotiomycetes	4565	91.28	89.09	2.19	0.11	2.08	8.72	78.34	66.12	11.33	0.89	7.23	3.89	2.76	0.58	0	14.43	False	[]	462	207	255	chaetothyriales	98.7	97.4	0.2	1.1	1.3	1281	ENA/EMBL	GCA_001651985.1	1716765	34747975	2016-05-25
UP000245771_1280837	Meira miltonrushii	1280837	7452	Ustilaginomycotina	2551	86.9	85.1	1.8	0	1.8	13.09	63.08	49.23	11.96	1.89	12.39	5.84	5.73	0.82	0	24.53	False	[]	408	156	252	basidiomycota	95.6	93.9	0.3	1.4	4.4	166	ENA/EMBL	GCA_003144205.1	624146	17383515	2018-05-21
UP000059188_1108050	Rhizoctonia solani AG-1 IB	1108050	12613	Agaricomycetes incertae sedis	4436	81.83	76.98	4.85	0	4.85	18.17	63.7	45.94	14.93	2.83	7.52	2.93	4.13	0.46	0	28.78	False	[]	427	203	224	agaricomycetes	91.7	87.9	0.8	3	8.3	480	ENA/EMBL	GCA_000832345.2	27919	46914394	2015-01-29
UP000271087_42157	Onchocerca ochengi	42157	13353	Spiruromorpha	6517	92.51	70.35	22.16	0.81	21.34	7.49	91.31	55.89	10.01	25.41	1.39	0.12	0.9	0.37	0.07	6.96	True	['Alphaproteobacteria']	379	174	205	nematoda	90	82.6	1.7	5.7	10	504	ENA/EMBL	GCA_900537205.1	9575	95513350	2018-12-05
UP000265300_118797	Lipotes vexillifer	118797	18846	Artiodactyla	13050	98.52	96.08	2.44	0.27	2.17	1.48	93.81	89.33	2.72	1.76	1.29	0.92	0.19	0.18	0.2	0.27	True	['Pseudomonas putida', 'Acinetobacter calcoaceticus/baumannii complex', 'Ambiguous contaminant']	699	331	368	cetartiodactyla	98.6	97	0.6	1	1.4	7947	Refseq	GCF_000442215.1	31902	2429195737	2013-07-31
UP000054771_454130	Aspergillus calidoustus	454130	15115	Aspergillus	6137	98.83	92.15	6.68	3.86	2.82	1.17	87.46	81.3	3.24	2.92	2.26	0.74	1.28	0.24	0	10.28	False	[]	528	275	253	eurotiales	99.1	95.7	0.3	3.1	0.9	843	ENA/EMBL	GCA_001511075.1	981393	41102685	2016-01-07
UP000054653_45882	Trichinella britovi	45882	15466	Nematoda	2223	70.4	68.02	2.38	1.08	1.3	29.6	40.94	22.97	12.75	5.22	4	0.79	2.88	0.33	0	55.06	False	[]	410	193	217	nematoda	65.9	64.5	0.8	0.6	34.1	508	ENA/EMBL	GCA_001447585.1	104317	51504795	2015-11-24
UP000193922_61395	Linderina pennispora	61395	9274	Fungi incertae sedis	443	92.78	88.94	3.84	0	3.84	7.22	46.26	34.26	9.89	2.11	14.74	6.57	6.38	1.79	0	39	False	[]	376	160	216	fungi	86.6	78.6	1.8	6.2	13.4	110	ENA/EMBL	GCA_002104995.1	908848	26202545	2017-04-20
UP000053664_1277687	Pseudozyma flocculosa PF-1	1277687	4425	Ustilaginomycotina	2551	58.05	57.7	0.35	0	0.35	41.94	77.85	69.36	7.5	0.99	13.47	8.63	3.28	1.56	0	8.68	False	[]	368	169	199	basidiomycota	67.2	66.8	0.1	0.3	32.8	146	ENA/EMBL	GCA_000417875.1	41602	23305380	2013-07-08
UP000322225_1734106	Kwoniella shandongensis	1734106	7422	Tremellomycetes	4146	89.1	87.7	1.4	0.19	1.21	10.9	80.02	67.85	11.05	1.12	8.46	4.11	3.11	1.24	0	11.52	False	[]	378	176	202	tremellomycetes	99	98.2	0.1	0.7	1	532	ENA/EMBL	GCA_008629635.1	423793	21297554	2019-09-20
UP000297703_55544	Platysternon megacephalum	55544	21371	Archelosauria	10936	92.03	86.25	5.78	0.3	5.48	7.97	81.97	68.39	7.95	5.63	2.14	0.86	1.05	0.23	0.63	14.01	True	['Propionibacteriales', 'Alphaproteobacteria', 'Ambiguous contaminant']	725	324	401	sauropsida	91.1	87.2	1.1	2.8	8.9	3115	ENA/EMBL	GCA_003942145.1	213602	2319087892	2018-12-12
UP000006790_931890	Eremothecium cymbalariae DBVPG#7215	931890	4429	Saccharomycetaceae	3653	93.23	92.44	0.79	0.71	0.08	6.76	96.82	95.82	0.95	0.05	0.81	0.16	0.63	0.02	0	2.37	False	[]	288	104	184	saccharomycetes	94	93.9	0	0.1	6	148	ENA/EMBL	GCA_000235365.1	1193613	9669424	2011-11-14
UP000030854_52586	Erysiphe necator	52586	6482	Leotiomycetes	4047	92.2	90.96	1.24	0.72	0.52	7.81	87.66	77.15	6.93	3.58	1.47	0.15	1.13	0.19	0	10.88	False	[]	359	127	232	leotiomycetes	91.5	88.6	0.1	2.8	8.5	319	ENA/EMBL	GCA_000798715.1	16949	52505057	2014-12-08
UP000026915_3641	Theobroma cacao	3641	29159	Malvaceae	16928	98.49	92.11	6.38	3.95	2.43	1.51	82.59	74.09	6.1	2.4	1.45	0.23	0.98	0.24	0	15.96	False	[]	748	378	370	eudicots	99.4	98.6	0.6	0.2	0.6	1900	ENA/EMBL	GCA_000403535.1	84396	345993675	2013-05-30
UP000002669_535722	Nannizzia gypsea CBS 118893	535722	8921	Arthrodermataceae	6864	98.94	98.08	0.86	0.28	0.58	1.06	88.51	86.16	1.45	0.9	1.58	0.22	1.18	0.18	0	9.91	False	[]	406	180	226	onygenales	99.6	98.4	0.1	1.1	0.4	613	ENA/EMBL	GCA_000150975.2	146432	23249403	2015-07-16
UP000053599_1016849	Exophiala sideris	1016849	10191	Eurotiomycetes	4565	91.02	90.12	0.9	0.11	0.79	8.98	83.42	72.92	9.89	0.61	5.08	2.69	2.02	0.37	0	11.5	False	[]	431	185	246	chaetothyriales	96.5	95.9	0.1	0.5	3.5	952	ENA/EMBL	GCA_000835395.1	917331	29505589	2015-02-23
UP000283489_2487125	Scytalidium sp. 3C	2487125	4330	Leotiomycetes	4047	55.84	54.46	1.38	0.02	1.36	44.16	87.32	66.42	9.93	10.97	6.42	2.84	2.49	1.09	0	6.26	False	[]	386	104	282	leotiomycetes	46.6	39.1	0	7.5	53.4	188	ENA/EMBL	GCA_000743665.3	532627	41022036	2018-11-27
UP000002226_432359	Toxoplasma gondii VEG	432359	8404	Eimeriorina	541	100	94.82	5.18	4.81	0.37	0	90.12	86.96	1.89	1.27	2.4	1.31	0.82	0.27	0	7.47	False	[]	397	238	159	coccidia	100	99.4	0	0.6	0	130	ENA/EMBL	GCA_000150015.2	368606	64472073	2013-11-19
UP000525416_227184	Rynchops niger	227184	14305	Neognathae	10994	92.02	88.69	3.33	0.04	3.29	7.98	99.07	80.33	0.63	18.11	0.75	0.38	0.12	0.25	0	0.17	False	[]	590	218	372	aves	86.5	80.2	0.3	6	13.5	2307	ENA/EMBL	GCA_013400035.1	57549	1178085471	2020-07-10
UP000009046_121224	Pediculus humanus corporis	121224	10781	Paraneoptera	4588	94.74	90.95	3.79	1.48	2.31	5.25	78.36	71.33	5.05	1.98	8.47	2.09	5.37	1.01	0	13.17	False	[]	390	189	201	insecta	97.8	95.4	0.4	2	2.2	218	EnsemblMetazoa	GCA_000006295.1	34097	110781312	2007-04-23
UP000187609_49451	Nicotiana attenuata	49451	32839	Solanaceae	15497	96.74	88.5	8.24	4.98	3.27	3.26	91.71	80.54	6.5	4.67	0.77	0.15	0.52	0.1	0	7.52	False	[]	845	461	384	solanales	98.4	94.2	3.1	1.1	1.6	4304	ENA/EMBL	GCA_001879085.1	64201	2365682703	2016-11-15
UP000504603_3673	Momordica charantia	3673	19393	fabids	10551	93.72	82.05	11.67	6.7	4.97	6.28	94.75	83.54	8.79	2.42	2.61	0.83	1.36	0.42	0	2.64	False	[]	669	289	380	eudicots	97.7	95.1	1.6	1	2.3	1550	Refseq	GCF_001995035.1	25086	285613949	2016-12-26
UP000036947_1163406	Tolypocladium ophioglossoides CBS 100239	1163406	9153	Hypocreales	5813	88.35	85.98	2.37	0.02	2.36	11.65	86.41	70.78	13.04	2.59	5.55	3	1.84	0.71	0	8.04	False	[]	422	186	236	hypocreales	94.5	92.8	0.3	1.4	5.5	560	ENA/EMBL	GCA_001189435.1	52296	31245833	2015-07-30
UP000326759_96803	Armadillidium nasatum	96803	14427	Pancrustacea	4103	81.28	73.87	7.41	0.02	7.38	18.72	61.53	33.08	20.35	8.1	6.36	1.59	3.78	0.99	0	32.11	False	[]	464	195	269	arthropoda	83.7	71.2	3.8	8.7	16.3	143	ENA/EMBL	GCA_009176605.1	75116	1223175971	2019-10-18
UP000006310_1071383	Kazachstania naganishii CBS 8797	1071383	5301	Saccharomycetaceae	3653	98.88	91.57	7.31	6.49	0.82	1.12	93.93	91.27	2.41	0.25	0.75	0.09	0.6	0.06	0	5.32	False	[]	316	121	195	saccharomycetes	99.5	97.8	1.4	0.3	0.5	201	ENA/EMBL	GCA_000348985.1	227487	10845821	2012-09-05
UP000504640_9515	Sapajus apella	9515	20350	Simiiformes	16180	98.05	95.31	2.74	0.25	2.48	1.95	97.21	90.35	4.02	2.84	1.59	1	0.19	0.4	0	1.2	False	[]	766	364	402	primates	99	97.2	0.7	1.1	1	9203	Refseq	GCF_009761245.1	144042	2729201088	2019-12-17
UP000245910_56646	Fusarium venenatum	56646	13945	Fusarium	7922	98.57	96.05	2.52	0.92	1.6	1.43	88.19	81.34	5.44	1.41	1.62	0.6	0.83	0.19	0	10.19	False	[]	479	246	233	hypocreales	99.6	99.4	0.1	0.1	0.4	749	ENA/EMBL	GCA_900007375.1	6056384	38581574	2018-03-01
UP000326931_209559	Aspergillus alliaceus	209559	13098	Aspergillus	6137	97.72	93.19	4.53	3.6	0.93	2.28	85.84	81.24	3.13	1.47	1.6	0.26	1.13	0.21	0	12.56	False	[]	453	201	252	eurotiales	98.2	96.8	0.5	0.9	1.8	656	ENA/EMBL	GCA_009176365.1	358234	40168528	2019-10-18
UP000187283_133412	Smittium culicis	133412	10832	Fungi incertae sedis	443	89.62	73.59	16.03	0.23	15.8	10.38	39.1	25.66	10.75	2.69	10.65	3.86	5.65	1.14	0	50.25	False	[]	391	167	224	fungi	67.9	48.5	11.2	8.2	32.1	102	ENA/EMBL	GCA_001970855.1	16616	77124806	2017-01-25
UP000214365_1441469	Talaromyces atroroseus	1441469	9520	Eurotiales	5450	90.07	88.88	1.19	0.15	1.05	9.93	89.23	78.41	9.65	1.17	4.17	2.27	1.63	0.27	0	6.6	False	[]	422	185	237	eurotiales	95.1	93.6	0.3	1.2	4.9	613	ENA/EMBL	GCA_001907595.1	376103	30858562	2016-12-16
UP000265631_2675880	Fusarium flagelliforme	2675880	13039	Fusarium	7922	96.15	93.35	2.8	0.32	2.49	3.85	90.84	80.9	8.06	1.88	2.48	0.81	1.43	0.24	0	6.69	False	[]	478	226	252	hypocreales	99	97.7	0.4	0.9	1	740	ENA/EMBL	GCA_003012295.1	112688	39607924	2018-03-20
UP000189706_10036	Mesocricetus auratus	10036	20469	Myomorpha	15901	97.1	90.33	6.77	0.47	6.3	2.9	98.18	90.21	3.66	4.31	1.39	0.89	0.29	0.21	0	0.43	False	[]	736	343	393	glires	98.2	95	1.5	1.7	1.8	8004	Refseq	GCF_000349665.1	22512	2504908775	2013-03-29
UP000027238_1173701	Colletotrichum sublineola	1173701	12697	Glomerellales	6516	98.08	96.47	1.61	0.8	0.81	1.92	88.08	83.71	3.1	1.27	2.68	0.79	1.54	0.35	0	9.24	False	[]	482	242	240	glomerellales	98.6	97.7	0.1	0.8	1.4	1124	ENA/EMBL	GCA_000696135.1	13516	46755813	2014-05-27
UP000564407_720584	Malurus elegans	720584	14016	Passeriformes	11596	90.45	86.72	3.73	0.02	3.72	9.55	97.92	77.85	0.83	19.24	1.79	0.77	0.21	0.81	0	0.29	False	[]	567	214	353	passeriformes	80	74.2	0.2	5.6	20	3313	ENA/EMBL	GCA_013397995.1	74070	1013601814	2020-07-10
UP000000591_284811	Eremothecium gossypii ATCC 10895	284811	4758	Saccharomycetaceae	3653	97.51	96.33	1.18	0.99	0.19	2.49	96.57	95.7	0.74	0.13	0.63	0.21	0.25	0.17	0	2.8	False	[]	355	112	243	saccharomycetes	99.5	99.4	0	0.1	0.5	198	ENA/EMBL	GCA_000091025.4	1519140	9095748	2010-10-18
UP000539599_56258	Sagittarius serpentarius	56258	12811	Neognathae	10994	83.29	79.99	3.3	0.09	3.21	16.71	99.23	77.54	0.55	21.14	0.67	0.3	0.09	0.28	0	0.1	False	[]	549	189	360	aves	75.6	66.6	0.3	8.7	24.4	2165	ENA/EMBL	GCA_013399415.1	36754	1139033624	2020-07-10
UP000557315_254528	Daphoenositta chrysoptera	254528	13857	Passeriformes	11596	90.34	86.8	3.54	0.11	3.43	9.66	98.29	78.78	0.62	18.89	1.5	0.62	0.17	0.71	0	0.21	False	[]	539	206	333	passeriformes	81	75.7	0.2	5.1	19	3206	ENA/EMBL	GCA_013397915.1	79485	1033680849	2020-07-10
UP000580825_312124	Scytalopus superciliaris	312124	13826	Passeriformes	11596	89.63	85.87	3.76	0.03	3.73	10.37	97.4	78.3	0.8	18.3	2.41	1.21	0.27	0.93	0	0.2	False	[]	579	239	340	passeriformes	80.4	74.8	0.3	5.3	19.6	3237	ENA/EMBL	GCA_013400415.1	60031	1061776118	2020-07-10
UP000262825_36035	Saccharomycodes ludwigii	36035	4013	Saccharomycetales	3020	84.67	82.78	1.89	0.53	1.36	15.33	91.78	72.72	17.59	1.47	2.59	0.97	1.22	0.4	0	5.63	False	[]	316	109	207	saccharomycetes	88.5	86.8	0.2	1.5	11.5	141	ENA/EMBL	GCA_900491785.1	9816	10785241	2018-09-05
UP000003786_869250	Theileria orientalis strain Shintoku	869250	3989	Piroplasmida	1530	96.41	94.97	1.44	0	1.44	3.59	70.04	47.73	21.68	0.63	4.39	1.58	2.41	0.4	0	25.57	False	[]	248	99	149	aconoidasida	96.7	93.9	0.3	2.5	3.3	85	ENA/EMBL	GCA_000740895.1	2216979	8983596	2012-09-05
UP000007110_7668	Strongylocentrotus purpuratus	7668	26461	Eleutherozoa	8941	98.93	76.26	22.67	18.72	3.95	1.07	95.29	84.17	5.81	5.31	1.3	0.22	0.88	0.2	0	3.42	False	[]	723	403	320	metazoa	99.6	83.9	15.4	0.3	0.4	284	EnsemblMetazoa	GCA_000002235.4	2052140	921840143	2019-09-06
UP000009328_1206466	Wickerhamomyces ciferrii NRRL Y-1031	1206466	6698	Saccharomycetales	3020	93.81	90.5	3.31	0.33	2.98	6.19	77.74	62.24	14.59	0.91	4.64	1.6	2.43	0.61	0	17.62	False	[]	354	146	208	saccharomycetes	97.5	95.5	0.3	1.7	2.5	239	ENA/EMBL	GCA_000313485.1	98237	15901152	2012-09-21
UP000540071_48891	Poecile atricapillus	48891	14163	Passeriformes	11596	91.95	88.48	3.47	0.12	3.35	8.05	98.45	79.61	0.6	18.24	1.39	0.5	0.13	0.76	0	0.16	False	[]	570	224	346	passeriformes	82.7	77.4	0.2	5.1	17.3	3483	ENA/EMBL	GCA_013398625.1	109509	1047311074	2020-07-10
UP000000709_619300	Spathaspora passalidarum NRRL Y-27907	619300	5973	Debaryomycetaceae	4348	97.84	94.6	3.24	2.76	0.48	2.16	91.21	87.86	2.13	1.22	1.39	0.25	0.77	0.37	0	7.4	False	[]	311	120	191	saccharomycetes	99.2	95.1	0.2	3.9	0.8	182	ENA/EMBL	GCA_000223485.1	1645821	13182099	2011-08-25
UP000009131_764103	Mixia osmundae IAM 14324	764103	6725	Pucciniomycotina	2460	92.65	89.07	3.58	1.42	2.15	7.36	71.78	66.3	4.97	0.51	6.74	2.51	3.81	0.42	0	21.49	False	[]	353	146	207	basidiomycota	95.2	92.6	2	0.6	4.8	175	ENA/EMBL	GCA_000241205.2	292896	13393708	2011-11-25
UP000504636_574789	Mytilinidion resinicola	574789	16739	Dothideomycetes	5124	93.09	89.89	3.2	0	3.2	6.91	58.67	46.17	10.71	1.79	11.02	4.69	5.02	1.31	0.03	29.79	True	['Picea sitchensis']	500	251	249	dothideomycetes	98.5	97.1	0.3	1.1	1.5	640	Refseq	GCF_010093595.1	186816	47275052	2020-01-31
UP000515131_9696	Puma concolor	9696	17614	Carnivora	13728	95.06	94.21	0.85	0.2	0.65	4.94	98.85	92.49	4.83	1.53	1.04	0.69	0.2	0.15	0	0.11	False	[]	695	304	391	carnivora	90.9	87.4	0.3	3.2	9.1	6936	Refseq	GCF_003327715.1	27187	2432949531	2018-07-19
UP000009882_1170229	Penicillium digitatum PHI26	1170229	9101	Penicillium	6386	98.05	95.94	2.11	0.58	1.53	1.94	92.96	86.2	2.98	3.78	0.81	0.19	0.43	0.19	0	6.23	False	[]	396	162	234	eurotiales	97.9	94.8	0.1	3	2.1	556	ENA/EMBL	GCA_000315665.1	165208	25956151	2012-12-03
UP000248349_1450539	Aspergillus saccharolyticus JOP 1030-1	1450539	10061	Aspergillus	6137	96.56	94.46	2.1	0.11	1.99	3.44	88.17	81.13	5.29	1.75	2.19	0.71	1.17	0.31	0	9.64	False	[]	442	190	252	eurotiales	98.2	97.1	0.2	0.9	1.8	572	ENA/EMBL	GCA_003184585.1	268948	31096189	2018-06-04
UP000019335_72520	Nannochloropsis gaditana	72520	10493	Ochrophyta	943	84.09	78.15	5.94	1.27	4.67	15.91	38.45	23.54	12.2	2.71	25.57	11.34	10.44	3.79	0	35.98	False	[]	374	200	174	stramenopiles	95	84	1	10	5	15	ENA/EMBL	GCA_000569095.1	39853	27432140	2014-02-18
UP000538725_254552	Melanocharis versteri	254552	13955	Passeriformes	11596	90.68	87.12	3.56	0.08	3.48	9.31	98.42	78.66	0.61	19.15	1.4	0.57	0.18	0.65	0	0.18	False	[]	553	215	338	passeriformes	81.3	75.8	0.2	5.3	18.7	3922	ENA/EMBL	GCA_013397845.1	103752	1030540361	2020-07-10
UP000515150_158456	Betta splendens	158456	22601	Percomorphaceae	16316	97.6	94.5	3.1	0.07	3.02	2.4	97.69	91.41	5.27	1.01	0.89	0.35	0.38	0.16	0	1.42	False	[]	821	413	408	actinopterygii	99.6	98.1	1.3	0.2	0.4	2531	Refseq	GCF_900634795.2	2497747	441371523	2019-03-20
UP000076858_35525	Daphnia magna	35525	26599	Pancrustacea	4103	86.35	78.11	8.24	1.51	6.73	13.65	48.26	28.27	14.6	5.39	3.29	0.35	2.49	0.45	1.39	46.11	True	['Comamonadaceae']	599	313	286	arthropoda	95.8	91.1	1	3.7	4.2	255	ENA/EMBL	GCA_001632505.1	9544	129543483	2016-04-26
UP000002036_559295	Lachancea thermotolerans CBS 6340	559295	5093	Saccharomycetaceae	3653	99.02	97.54	1.48	1.4	0.08	0.99	96.52	95.71	0.61	0.2	0.57	0.14	0.33	0.1	0	2.91	False	[]	315	121	194	saccharomycetes	99.9	99.7	0.1	0.1	0.1	193	ENA/EMBL	GCA_000142805.1	1513537	10392862	2009-06-05
UP000292702_92696	Steccherinum ochraceum	92696	12246	Polyporales	3609	90.05	83.21	6.84	0	6.84	9.95	71	54.61	14.31	2.08	6.71	2.49	3.27	0.95	0	22.28	False	[]	429	222	207	polyporales	91.5	88.3	1.2	2	8.5	697	ENA/EMBL	GCA_004332605.1	55272	35274896	2019-03-08
UP000583915_50251	Sitta europaea	50251	13526	Passeriformes	11596	88.54	84.69	3.85	0.06	3.79	11.46	98.4	77.88	0.56	19.96	1.39	0.63	0.16	0.6	0	0.21	False	[]	621	204	417	passeriformes	79.1	73.2	0.3	5.6	20.9	3666	ENA/EMBL	GCA_013400255.1	79571	1020783426	2020-07-10
UP000515209_1041015	Drosophila rhopaloa	1041015	15937	melanogaster group	8622	98.91	87.16	11.75	1.36	10.39	1.09	96.14	81.97	2.99	11.18	0.55	0.22	0.15	0.18	0.26	2.32	True	['Acetobacteraceae']	492	268	224	diptera	99.3	97.2	1.1	1	0.7	906	Refseq	GCF_000236305.1	19484	197375704	2013-02-22
UP000245699_61424	Furculomyces boomerangus	61424	6645	Fungi incertae sedis	443	85.33	79.91	5.42	0	5.42	14.67	49.74	34.7	14.03	1.01	11.41	4.63	6.19	0.59	0	38.86	False	[]	337	119	218	fungi	75.6	66.2	4.5	4.9	24.4	83	ENA/EMBL	GCA_003086725.1	7500	28123040	2018-05-03
UP000558460_2585811	Horornis vulcanius	2585811	9840	Passeriformes	11596	62.39	58.36	4.03	0.07	3.96	37.61	97.66	64.89	0.97	31.8	2.08	0.72	0.22	1.14	0	0.25	False	[]	548	137	411	passeriformes	40.6	31.1	0.1	9.4	59.4	1352	ENA/EMBL	GCA_013401035.1	3129	1223573813	2020-07-10
UP000198406_1519565	Fistulifera solaris	1519565	20304	Ochrophyta	943	92.26	34.78	57.48	2.55	54.93	7.74	54.66	33.02	20.9	0.74	12.59	5.73	6	0.86	0	32.74	False	[]	512	318	194	stramenopiles	98	14	83	1	2	33	ENA/EMBL	GCA_002217885.1	75175	49736633	2017-06-26
UP000472240_59479	Rhinolophus ferrumequinum	59479	19443	Laurasiatheria	14093	98.05	95.53	2.52	1.84	0.67	1.95	98.79	95.33	2.85	0.61	0.31	0.13	0.11	0.07	0	0.9	False	[]	787	351	436	laurasiatheria	97.3	95.2	1.1	1	2.7	6566	Ensembl	GCA_004115265.2	31900497	2075768562	2019-05-17
UP000335636_9995	Marmota monax	9995	30583	Rodentia	13219	95.12	76.38	18.74	0.3	18.44	4.88	85.38	59.09	8.75	17.54	4.6	1.63	1.25	1.72	0	10.02	False	[]	857	407	450	glires	86.5	78.3	2.2	6	13.5	8202	ENA/EMBL	GCA_901343595.1	189547	2626060708	2019-09-13
UP000016931_692275	Sphaerulina musiva SO2202	692275	10154	Mycosphaerellales	6466	96.58	95.3	1.28	0.87	0.42	3.42	83.05	81.05	1.4	0.6	3.45	0.46	2.16	0.83	0	13.5	False	[]	439	204	235	dothideomycetes	98.9	97.7	0.1	1.1	1.1	589	ENA/EMBL	GCA_000320565.2	167873	29352103	2013-02-27
UP000327085_3755	Prunus dulcis	3755	27410	fabids	10551	98.36	82.66	15.7	12.61	3.1	1.64	92.77	83.88	5.17	3.72	0.67	0.08	0.39	0.2	0	6.56	False	[]	831	368	463	eudicots	97.3	93.4	3.2	0.7	2.7	2265	ENA/EMBL	GCA_902201215.1	115182	227599157	2019-10-10
UP000551127_153643	Bucorvus abyssinicus	153643	14386	Neognathae	10994	92.7	89.43	3.27	0.06	3.21	7.29	99.18	81.18	0.93	17.07	0.67	0.3	0.08	0.29	0	0.15	False	[]	594	226	368	aves	86.7	80.8	0.3	5.6	13.3	2801	ENA/EMBL	GCA_013398885.1	163894	1102577438	2020-07-10
UP000553632_32597	Perkinsus olseni	32597	33082	Alveolata	514	90.86	39.11	51.75	7.59	44.16	9.14	34.76	14.76	9.33	10.67	9.95	3.08	4.82	2.05	0	55.29	False	[]	616	403	213	alveolata	87.1	45.6	19.9	21.6	12.9	44	ENA/EMBL	GCA_013115865.1	3534	90367079	2020-05-18
UP000176998_1209926	Colletotrichum orchidophilum	1209926	14495	Glomerellales	6516	96.53	94.81	1.72	0.49	1.23	3.47	74.92	66.07	7.6	1.25	4.73	1.74	2.47	0.52	0	20.36	False	[]	485	236	249	glomerellales	99.5	99.2	0	0.3	0.5	1261	ENA/EMBL	GCA_001831195.1	284473	48556462	2016-10-21
UP000527232_79633	Oceanodroma tethys	79633	13990	Neognathae	10994	90.47	87.22	3.25	0.11	3.14	9.53	99.15	79.82	0.59	18.74	0.74	0.35	0.08	0.31	0	0.11	False	[]	557	211	346	aves	84.8	78.3	0.3	6.2	15.2	2141	ENA/EMBL	GCA_013397025.1	54514	1189005779	2020-07-10
UP000284403_83891	Trypanosoma conorhini	83891	10134	Trypanosoma	1045	91.58	81.63	9.95	0.96	9	8.42	72.04	61.52	6.03	4.49	13.26	6.74	3.41	3.11	0	14.69	False	[]	376	202	174	euglenozoa	99.3	98.5	0	0.8	0.7	31	ENA/EMBL	GCA_003719485.1	13008	21334213	2018-11-08
UP000005205_12957	Atta cephalotes	12957	10483	Formicidae	7260	96.05	92.84	3.21	1.18	2.02	3.95	97.3	87.43	6.45	3.42	0.74	0.13	0.48	0.13	0	1.96	False	[]	392	192	200	hymenoptera	97.8	95.2	0.1	2.5	2.2	1754	EnsemblMetazoa	GCA_000143395.2	14798	317671980	2010-10-27
UP000586671_458190	Dromas ardeola	458190	13881	Neognathae	10994	90.19	86.79	3.4	0.08	3.32	9.81	99.1	79.14	0.71	19.25	0.74	0.39	0.1	0.25	0	0.16	False	[]	562	207	355	aves	84.2	77.3	0.3	6.6	15.8	2066	ENA/EMBL	GCA_013398915.1	40991	1192853411	2020-07-10
UP000283895_356882	Valsa malicola	356882	10560	Sordariomycetidae	4821	89.77	88.34	1.43	0	1.43	10.23	77.04	65.24	10.5	1.3	10.11	4.72	4.47	0.92	0	12.85	False	[]	440	203	237	sordariomycetes	95.6	94.3	0.3	1	4.4	525	ENA/EMBL	GCA_003795315.1	45083	38261889	2018-11-19
UP000537927_468512	Rhegmatorhina hoffmannsi	468512	12330	Passeriformes	11596	83.56	80.71	2.85	0	2.85	16.45	97.88	78.76	0.84	18.28	1.95	1	0.13	0.82	0	0.16	False	[]	538	195	343	passeriformes	73.2	68.1	0.1	5	26.8	2999	ENA/EMBL	GCA_013398505.1	73812	951650392	2020-07-10
UP000325780_36643	Aspergillus avenaceus	36643	11290	Aspergillus subgen. Circumdati	6738	91.54	90.12	1.42	0.01	1.41	8.46	83.13	75.87	6.29	0.97	6.63	3.91	2.37	0.35	0	10.25	False	[]	486	192	294	eurotiales	98.2	97.2	0.3	0.7	1.8	765	ENA/EMBL	GCA_009193465.1	65043	33765472	2019-10-18
UP000298663_34508	Steinernema carpocapsae	34508	30620	Rhabditida	2960	90.54	77.8	12.74	0	12.74	9.46	35.61	19.02	13.63	2.96	5.66	1.08	3.77	0.81	0	58.73	False	[]	582	297	285	nematoda	78.5	71	3.7	3.8	21.5	963	ENA/EMBL	GCA_000757645.3	4209505	84512609	2019-06-05
UP000094112_683960	Wickerhamomyces anomalus NRRL Y-366-8	683960	6406	Saccharomycetales	3020	95.53	91.39	4.14	0.4	3.74	4.47	82.44	67.74	12.3	2.4	3.64	1.44	1.78	0.42	0	13.92	False	[]	340	131	209	saccharomycetes	97.9	94.3	1.3	2.3	2.1	183	ENA/EMBL	GCA_001661255.1	185283	14145566	2016-09-09
UP000519239_1961834	Ceuthmochares aereus	1961834	12202	Neognathae	10994	83.89	80.32	3.57	0.08	3.48	16.12	99.02	77	0.92	21.1	0.79	0.37	0.07	0.35	0	0.18	False	[]	541	190	351	aves	77.6	69	0.3	8.3	22.4	1728	ENA/EMBL	GCA_013398935.1	29269	1120248821	2020-07-10
UP000295192_7232	Drosophila navojoa	7232	15505	Drosophila	8988	96.74	90.55	6.19	1.41	4.77	3.26	91.38	81.69	4.02	5.67	3.2	0.08	2.12	1	0	5.42	False	[]	544	297	247	diptera	96.2	94.1	0.3	1.8	3.8	1008	ENA/EMBL	GCA_001654015.2	26679	147357603	2019-03-18
UP000310158_1095465	Bondarzewia mesenterica	1095465	10514	Agaricomycetes incertae sedis	4436	85.82	75.38	10.44	0.5	9.94	14.18	77.33	53.74	19.66	3.93	4.29	1.27	2.6	0.42	0	18.38	False	[]	421	199	222	agaricomycetes	88.9	83.6	1.8	3.5	11.1	403	ENA/EMBL	GCA_004802705.1	45533	36721587	2019-04-22
UP000054673_92179	Trichinella sp. T6	92179	14632	Nematoda	2223	71.34	68.42	2.92	1.17	1.75	28.65	40.63	24.47	12.52	3.64	4.48	0.84	3.14	0.5	0	54.89	False	[]	386	179	207	nematoda	66.5	64.9	0.8	0.8	33.5	487	ENA/EMBL	GCA_001447435.1	106131	50853738	2015-11-24
UP000053989_1036808	Scleroderma citrinum Foug A	1036808	20898	Agaricomycetidae	3811	91.47	83.15	8.32	0	8.32	8.53	43.4	28.98	11.11	3.31	9.75	2.76	5.48	1.51	0	46.85	False	[]	470	232	238	boletales	98.5	94.9	1.5	2.1	1.5	814	ENA/EMBL	GCA_000827425.1	38712	56144862	2015-01-30
UP000235145_4236	Lactuca sativa	4236	37926	asterids	11198	96.62	70.87	25.75	10.48	15.27	3.38	80.47	59.98	14.57	5.92	2.98	0.85	1.6	0.53	0	16.55	False	[]	909	432	477	eudicots	95.7	91.1	3.3	1.3	4.3	1902	ENA/EMBL	GCA_002870075.2	28335	2391062152	2020-04-13
UP000016929_2502994	Fusarium odoratissimum	2502994	14157	Fusarium	7922	84.88	77.39	7.49	1.62	5.87	15.12	91.56	82.96	4.8	3.8	1.44	0.42	0.85	0.17	0	7	False	[]	455	216	239	hypocreales	82.5	80	1.4	1.1	17.5	863	ENA/EMBL	GCA_000350365.1	27764	52926277	2013-04-04
UP000054343_1240240	Anncaliia algerae PRA109	1240240	5143	Microsporidia	614	66.28	52.44	13.84	0	13.84	33.71	21.08	7.14	9.62	4.32	8.63	1.08	6.01	1.54	0	70.29	False	[]	217	59	158	microsporidia	49.4	34.3	6.3	8.8	50.6	30	ENA/EMBL	GCA_000385855.2	2297	17534931	2014-05-06
UP000095358_29833	Hanseniaspora uvarum	29833	4059	Saccharomycetales	3020	69.28	68.58	0.7	0	0.7	30.73	66.94	49.06	17.07	0.81	4.31	1.41	2.41	0.49	0	28.75	False	[]	299	100	199	saccharomycetes	82.3	81.1	0.1	1.1	17.7	128	ENA/EMBL	GCA_001747055.1	453480	8807786	2016-09-27
UP000078544_1081109	Moelleriella libera RCEF 2490	1081109	8458	Hypocreales	5813	88.76	87.56	1.2	0.03	1.17	11.23	86.89	75.22	10.3	1.37	5.02	2.34	1.88	0.8	0	8.09	False	[]	410	174	236	hypocreales	97	95.5	0.1	1.4	3	546	ENA/EMBL	GCA_001636675.1	130784	30871875	2016-05-04
UP000291000_9925	Capra hircus	9925	21154	Artiodactyla	13050	99.52	96.33	3.19	2.35	0.84	0.48	99.48	97.95	1.01	0.52	0.3	0.17	0.04	0.09	0	0.22	False	[]	730	337	393	cetartiodactyla	97.3	94.5	1.9	0.9	2.7	7065	Ensembl	GCA_001704415.1	26244591	2922796603	2016-08-24
UP000000542_5664	Leishmania major	5664	8038	Leishmania	7532	99.61	98.02	1.59	1.04	0.56	0.39	99.24	98.58	0.49	0.17	0.37	0.17	0.14	0.06	0	0.39	False	[]	372	201	171	euglenozoa	100	100	0	0	0	32	ENA/EMBL	GCA_000002725.2	1091540	32855089	2011-02-14
UP000008672_7897	Latimeria chalumnae	7897	19568	Sarcopterygii	11032	89.64	87.35	2.29	1.1	1.2	10.36	98	92.89	2.86	2.25	1	0.24	0.61	0.15	0	1.01	False	[]	851	294	557	vertebrata	93.6	87.3	1.6	4.7	6.4	1298	Ensembl	GCA_000225785.1	12671	2860575514	2011-09-12
UP000005222_559304	Millerozyma farinosa CBS 7064	559304	8851	Debaryomycetaceae	4348	96.8	37.95	58.85	58.28	0.57	3.2	91.23	89.01	2.12	0.1	0.98	0.23	0.61	0.14	0	7.78	False	[]	357	160	197	saccharomycetes	99.5	40.5	58.9	0.1	0.5	250	ENA/EMBL	GCA_000315895.1	1666063	21459642	2011-11-10
UP000233080_336983	Colobus angolensis palliatus	336983	20530	Cercopithecidae	16444	96.83	95.68	1.15	0.74	0.41	3.17	98.28	96.71	1	0.57	0.55	0.36	0.1	0.09	0	1.17	False	[]	699	316	383	primates	95	92.2	1	1.8	5	8675	Ensembl	GCA_000951035.1	38363	2970124662	2015-03-12
UP000192220_52670	Austrofundulus limnaeus	52670	23690	Cyprinodontiformes	16819	96.76	88.39	8.37	0.04	8.32	3.25	96.1	85.37	4.2	6.53	1.94	0.74	0.81	0.39	0	1.96	False	[]	799	407	392	cyprinodontiformes	96.5	94	1.4	1.1	3.5	11083	Refseq	GCF_001266775.1	8097	866963281	2015-07-28
UP000249464_796604	Microbotryum silenes-dioicae	796604	12674	Pucciniomycotina	2460	98.54	91.95	6.59	2.32	4.27	1.46	57.83	49.6	6.04	2.19	6.08	2.32	3.13	0.63	0	36.08	False	[]	434	226	208	basidiomycota	97.8	95.5	1.2	1.1	2.2	262	ENA/EMBL	GCA_900120095.1	936137	33586740	2018-06-18
UP000583496_9176	Pomatostomus ruficeps	9176	13287	Passeriformes	11596	84.91	80.69	4.22	0.06	4.16	15.09	98	74.92	0.84	22.24	1.75	0.64	0.18	0.93	0	0.25	False	[]	508	169	339	passeriformes	70.6	63.2	0.2	7.2	29.4	3217	ENA/EMBL	GCA_013400735.1	34780	1020560999	2020-07-10
UP000275480_5059	Aspergillus flavus	5059	12846	Aspergillus subgen. Circumdati	6738	99.19	95.95	3.24	1.84	1.4	0.82	91.69	86.09	4.14	1.46	3.04	1.23	1.55	0.26	0	5.27	False	[]	461	219	242	eurotiales	99.6	99	0.4	0.2	0.4	885	ENA/EMBL	GCA_003709025.1	1308212	37702955	2018-10-31
UP000198211_4795	Phytophthora megakarya	4795	34747	Phytophthora	9670	82.46	71.61	10.85	0.08	10.77	17.54	70.61	34.63	27.99	7.99	2.23	0.67	1.26	0.3	0	27.16	False	[]	608	371	237	stramenopiles	94	90	1	3	6	26	ENA/EMBL	GCA_002215365.1	6901	101504516	2017-07-06
UP000472265_8175	Sparus aurata	8175	25145	Eupercaria	15616	98.23	96.05	2.18	1.63	0.55	1.77	97.71	93.88	3.32	0.51	1.15	0.45	0.6	0.1	0	1.13	False	[]	808	408	400	actinopterygii	97.5	95.4	0.9	1.2	2.5	2156	Ensembl	GCA_900880675.1	2862625	833578411	2019-07-30
UP000507245_36596	Prunus armeniaca	36596	30031	fabids	10551	97.55	78.49	19.06	10.92	8.14	2.45	83.67	65.67	9.55	8.45	1.56	0.18	1.01	0.37	0	14.77	False	[]	960	370	590	eudicots	94.9	90.8	2.1	2	5.1	1519	ENA/EMBL	GCA_903114435.1	25508227	215239966	2020-07-08
UP000529965_37610	Erithacus rubecula	37610	13660	Passeriformes	11596	90.13	86.71	3.42	0.1	3.32	9.87	98.78	80.54	0.58	17.66	1.06	0.47	0.11	0.48	0	0.15	False	[]	554	222	332	passeriformes	80.7	75.3	0.2	5.2	19.3	3235	ENA/EMBL	GCA_013398395.1	73144	979843765	2020-07-10
UP000285624_325452	Phytophthora kernoviae	325452	9833	Phytophthora	9670	75.99	72.49	3.5	0.04	3.45	24.01	95.96	73.05	13.53	9.38	1.51	0.55	0.52	0.44	0	2.53	False	[]	374	186	188	stramenopiles	98	95	0	3	2	18	ENA/EMBL	GCA_001712715.2	61464	37367739	2018-10-17
UP000030671_747525	Heterobasidion irregulare TC 32-1	747525	13148	Agaricomycetes incertae sedis	4436	95.83	88.17	7.66	5.39	2.28	4.17	72	61.04	6.75	4.21	3.72	1.39	1.68	0.65	0	24.29	False	[]	447	220	227	agaricomycetes	98.6	96.6	0.6	1.4	1.4	378	ENA/EMBL	GCA_000320585.2	2301032	33649967	2014-01-17
UP000481858_323545	Xylaria multiplex	323545	10963	Sordariomycetes	4804	93	91.61	1.39	0.12	1.27	6.99	85.72	70.82	13.81	1.09	4.43	1.81	2.1	0.52	0	9.85	False	[]	478	217	261	sordariomycetes	96	94	0.4	1.6	4	603	ENA/EMBL	GCA_011057905.1	241994	45559662	2020-03-02
UP000002356_9940	Ovis aries	9940	21220	Artiodactyla	13050	99.14	94.64	4.5	1.86	2.64	0.87	98.46	94.15	1.7	2.61	0.46	0.2	0.12	0.14	0	1.07	False	[]	736	319	417	cetartiodactyla	96.5	92.3	2.2	2	3.5	6793	Ensembl	GCA_000298735.1	40376	2619037772	2012-09-24
UP000524451_68486	Cettia cetti	68486	14828	Passeriformes	11596	90.79	86.19	4.6	0.08	4.52	9.21	97.87	74.66	1.03	22.18	1.88	0.64	0.2	1.04	0	0.25	False	[]	601	243	358	passeriformes	77.8	69.9	0.2	7.7	22.2	3059	ENA/EMBL	GCA_013401135.1	62878	1051752767	2020-07-10
UP000515148_13443	Coffea arabica	13443	42253	lamiids	11205	96.47	37.37	59.1	6.54	52.56	3.53	90.94	77.21	9.12	4.61	4.72	1.37	2.72	0.63	0	4.34	False	[]	1138	592	546	eudicots	97.8	36.2	61	0.6	2.2	2997	Refseq	GCF_003713225.1	3917557	1094291418	2018-11-08
UP000504606_133901	Frankliniella occidentalis	133901	15639	Paraneoptera	4588	90.96	86.86	4.1	0	4.1	9.05	63.03	48.23	12.17	2.63	17.85	8.27	7.07	2.51	0	19.13	False	[]	498	289	209	insecta	99.3	97.1	1.5	0.7	0.7	428	Refseq	GCF_000697945.2	24914	274974745	2017-12-15
UP000001307_34765	Oikopleura dioica	34765	17050	Chordata	7184	52.67	50.89	1.78	0	1.78	47.33	39.99	22.53	14.45	3.01	6.89	1.92	4.38	0.59	0	53.13	False	[]	678	232	446	metazoa	72.5	63.9	2.3	6.3	27.5	122	ENA/EMBL	GCA_000209535.1	24932	70471451	2010-12-02
UP000008524_185431	Trypanosoma brucei brucei TREU927	185431	8561	Trypanosoma	1045	99.34	89.67	9.67	6.03	3.64	0.67	75.19	70.99	4.01	0.19	5.74	1.49	3.81	0.44	0	19.07	False	[]	338	161	177	euglenozoa	99.2	97.7	0	1.5	0.8	36	ENA/EMBL	GCA_000002445.1	1653115	26075494	2005-12-14
UP000054304_1245769	Lachancea lanzarotensis	1245769	5055	Saccharomycetaceae	3653	96.82	96.03	0.79	0.16	0.63	3.18	93.59	81.66	11.61	0.32	1.82	0.79	0.77	0.26	0	4.59	False	[]	316	116	200	saccharomycetes	99.8	99.8	0	0	0.2	167	ENA/EMBL	GCA_000938715.1	700478	11092131	2015-01-21
UP000193380_8022	Oncorhynchus mykiss	8022	46405	Euteleosteomorpha	15493	91.36	43.89	47.47	31.86	15.61	8.64	98.27	55.28	13.62	29.37	0.45	0.07	0.27	0.11	0	1.28	False	[]	1154	539	615	actinopterygii	83.4	52.2	21.6	9.6	16.6	2608	ENA/EMBL	GCA_900005705.1	9390	1877559488	2014-04-29
UP000002195_44689	Dictyostelium discoideum	44689	12727	Evosea	905	99.67	87.18	12.49	10.28	2.21	0.33	79.32	73.23	3.94	2.15	8.45	2.63	3.4	2.42	0	12.23	False	[]	512	279	233	eukaryota	95.7	92.5	1.6	1.6	4.3	59	ENA/EMBL	GCA_000004695.1	341816	34134454	2009-08-24
UP000424527_215358	Larimichthys crocea	215358	23959	Eupercaria	15616	83.37	72.24	11.13	0.02	11.11	16.63	87.92	72.17	6.85	8.9	6.34	2.84	2.54	0.96	0	5.74	False	[]	785	394	391	actinopterygii	83.3	73.5	5.1	4.7	16.7	1859	ENA/EMBL	GCA_003711585.2	1327071	744270469	2019-11-14
UP000053593_944289	Collybiopsis luxurians FD-317 M1	944289	14578	Agaricales	4521	50.32	44.02	6.3	0.02	6.28	49.68	44.83	30.54	11.33	2.96	12.58	4.46	6	2.12	0	42.58	False	[]	424	201	223	agaricales	46	44.5	0.9	0.6	54	776	ENA/EMBL	GCA_000827265.1	114959	66281670	2015-01-26
UP000593568_34281	Gossypium trilobum	34281	28189	Malvaceae	16928	77.04	58.76	18.28	16.6	1.68	22.96	91.76	73.01	8.68	10.07	0.67	0.19	0.31	0.17	0	7.57	False	[]	726	342	384	eudicots	66.9	55.5	5.4	6	33.1	1872	ENA/EMBL	GCA_013467465.1	3931	655376848	2020-09-03
UP000481153_100861	Aphanomyces euteiches	100861	19021	Oomycota	5742	82.84	77.2	5.64	0.21	5.43	17.15	60.94	36.62	23.02	1.3	11.1	5.17	4.62	1.31	0	27.96	False	[]	528	321	207	stramenopiles	100	99	0	1	0	26	ENA/EMBL	GCA_009835175.1	109455	56904627	2020-01-09
UP000518305_243314	Hemiprocne comata	243314	13784	Neognathae	10994	91.02	87.42	3.6	0.05	3.55	8.98	99.19	79.48	0.78	18.93	0.73	0.33	0.09	0.31	0	0.08	False	[]	579	217	362	aves	84.2	77.3	0.3	6.6	15.8	2019	ENA/EMBL	GCA_013396855.1	62389	1141196188	2020-07-10
UP000001811_9986	Oryctolagus cuniculus	9986	21193	Glires	13597	90.4	84.01	6.39	0.99	5.41	9.6	96.85	83.3	10.33	3.22	1.9	1.14	0.53	0.23	0	1.26	False	[]	763	345	418	glires	85.5	78.6	3.8	3.1	14.5	7295	Ensembl	GCA_000003625.1	64648	2737473256	2009-10-20
UP000235965_105785	Cryptotermes secundus	105785	17779	Neoptera	4623	93.97	85.49	8.48	0.76	7.72	6.04	74.86	46.64	22.16	6.06	5.72	1.91	3.18	0.63	0	19.42	False	[]	574	298	276	insecta	95.5	90	2.1	3.4	4.5	308	ENA/EMBL	GCA_002891405.2	63940	1018932804	2018-01-17
UP000030816_1081103	Metarhizium album ARSEF 1941	1081103	8389	Hypocreales	5813	91.18	89.27	1.91	0.48	1.43	8.83	89.65	79.97	7.57	2.11	3.16	1.42	1.2	0.54	0	7.19	False	[]	419	178	241	hypocreales	98	96	0.2	1.8	2	525	ENA/EMBL	GCA_000804445.1	238756	30449065	2014-12-18
UP000024533_1215338	Trichophyton interdigitale MR816	1215338	7993	Arthrodermataceae	6864	98.55	97.36	1.19	0.25	0.95	1.44	94.52	92.35	0.89	1.28	0.7	0.09	0.46	0.15	0	4.78	False	[]	384	170	214	onygenales	97.7	96.6	0	1.1	2.3	562	ENA/EMBL	GCA_000622975.1	58103	22469575	2014-04-02
UP000550707_27622	Molossus molossus	27622	20194	Laurasiatheria	14093	94.52	92.58	1.94	0.09	1.84	5.48	86.79	79.44	4.09	3.26	1.91	0.73	0.73	0.45	0	11.31	False	[]	753	331	422	laurasiatheria	95.1	93.8	0.4	0.9	4.9	6584	ENA/EMBL	GCA_014108415.1	22174888	2315568481	2020-08-13
UP000189705_38654	Alligator sinensis	38654	19111	Archosauria	10701	97.42	94.33	3.09	0.18	2.92	2.58	89.13	78.88	7.27	2.98	8.36	5.68	2.3	0.38	0	2.51	False	[]	696	308	388	sauropsida	98.8	96.9	0.6	1.3	1.2	3894	Refseq	GCF_000455745.1	23412	2270550999	2013-08-29
UP000243732_1001832	Daldinia sp. EC12	1001832	11156	Sordariomycetes	4804	96.19	95.21	0.98	0	0.98	3.81	81.41	70.33	10.14	0.94	4.14	1.63	1.98	0.53	0	14.45	False	[]	530	202	328	sordariomycetes	98.9	98	0.2	0.7	1.1	511	ENA/EMBL	GCA_002120325.1	154035	37551009	2017-05-11
UP000327044_7054	Photinus pyralis	7054	14951	Endopterygota	4840	91.59	85	6.59	0	6.59	8.41	76.98	55.55	19.02	2.41	4.51	1.45	2.83	0.23	0	18.51	False	[]	484	225	259	endopterygota	94.9	90.1	4.4	0.4	5.1	459	ENA/EMBL	GCA_008802855.1	170308	471511253	2019-10-02
UP000030765_74873	Anopheles sinensis	74873	19343	Culicidae	7163	93.51	87.37	6.14	2.07	4.08	6.49	61.9	54.1	5.01	2.79	2.01	0.1	1.49	0.42	0	36.09	False	[]	537	322	215	diptera	90.4	86.8	0.6	3	9.6	877	EnsemblMetazoa	GCA_000441895.2	30137	220777669	2014-07-14
UP000248480_127582	Trichechus manatus latirostris	127582	19079	Eutheria	13858	98.66	96.83	1.83	0.18	1.65	1.34	99.45	93.71	4.2	1.54	0.29	0.17	0.02	0.1	0	0.26	False	[]	812	320	492	eutheria	98.1	96.1	0.5	1.5	1.9	8267	Refseq	GCF_000243295.1	37750	3103791524	2012-01-23
UP000437017_9770	Balaenoptera physalus	9770	19643	Artiodactyla	13050	89.38	79.43	9.95	0.36	9.59	10.62	94.76	65.65	11.76	17.35	2.49	1.17	0.63	0.69	0	2.75	False	[]	668	281	387	cetartiodactyla	66.2	51.8	0.5	13.9	33.8	4680	ENA/EMBL	GCA_008795845.1	4493	2462774868	2019-10-01
UP000016801_1111077	Claviceps purpurea 20.1	1111077	8814	Hypocreales	5813	85.77	84.45	1.32	0	1.32	14.23	79.63	67.99	10.56	1.08	4.8	1.48	2.78	0.54	0	15.57	False	[]	477	175	302	hypocreales	96.2	93.8	0.6	1.8	3.8	539	ENA/EMBL	GCA_000347355.1	46498	32091443	2012-08-02
UP000044841_456999	Rhizoctonia solani	456999	11878	Agaricomycetes incertae sedis	4436	76.9	70.36	6.54	0	6.54	23.11	67.7	49.21	16.55	1.94	7.71	3.01	4.13	0.57	0	24.59	False	[]	437	219	218	agaricomycetes	87.3	80.2	3.6	3.5	12.7	606	ENA/EMBL	GCA_001286725.1	15278	56028462	2015-08-31
UP000590623_161649	Cinclus mexicanus	161649	13465	Passeriformes	11596	85.73	81.91	3.82	0.15	3.67	14.27	98.01	76.19	0.85	20.97	1.69	0.66	0.3	0.73	0	0.3	False	[]	523	197	326	passeriformes	73.4	66.6	0.2	6.6	26.6	2867	ENA/EMBL	GCA_013399935.1	44268	996999814	2020-07-10
UP000242877_392613	Ascosphaera apis ARSEF 7405	392613	6442	Onygenales	4774	77.06	75.87	1.19	0	1.19	22.94	78.86	64.83	12.12	1.91	8.4	4.21	3.54	0.65	0	12.74	False	[]	378	154	224	onygenales	85.9	80.9	0.1	4.9	14.1	514	ENA/EMBL	GCA_001636715.1	12807	20313079	2016-05-02
UP000094385_675824	Lipomyces starkeyi NRRL Y-11557	675824	8135	Saccharomycetales	3020	73.74	72.15	1.59	0.03	1.56	26.26	46.92	38.06	7.42	1.44	25.3	13.65	10.19	1.46	0	27.78	False	[]	357	146	211	saccharomycetes	94.4	88.6	0.8	5	5.6	191	ENA/EMBL	GCA_001661325.1	144646	21267709	2016-09-09
UP000242942_36330	Plasmodium ovale	36330	6625	Plasmodium (Plasmodium)	4356	95.55	94.65	0.9	0.02	0.87	4.45	77.28	62.79	14.08	0.41	2.46	0.83	1.54	0.09	0	20.26	False	[]	296	139	157	plasmodium	98.8	98.5	0	0.3	1.2	719	ENA/EMBL	GCA_900090035.2	38674	33451205	2016-12-13
UP000247498_307507	Raphidocelis subcapitata	307507	13347	Chlorophyta	1807	70.17	65.74	4.43	0.28	4.15	29.83	51.6	44.91	4.76	1.93	42.33	32.33	2.62	7.38	0	6.07	False	[]	658	446	212	chlorophyta	97.3	91.8	4.3	1.2	2.7	349	ENA/EMBL	GCA_003203535.1	91765	51162697	2018-05-30
UP000095192_88456	Cyclospora cayetanensis	88456	7151	Eimeriorina	541	90.02	83.55	6.47	0.74	5.73	9.98	57.26	32.28	21.06	3.92	17.61	11.61	3.54	2.46	0	25.13	False	[]	341	186	155	coccidia	97.2	94	1	2.2	2.8	61	ENA/EMBL	GCA_000769155.2	43794	44034411	2016-09-22
UP000193498_1314790	Basidiobolus meristosporus CBS 931.73	1314790	15513	Fungi incertae sedis	443	94.81	60.95	33.86	0.68	33.18	5.19	56.29	40.34	14.47	1.48	14.11	5.58	7.25	1.28	0	29.59	False	[]	444	208	236	fungi	98.3	72.6	24.8	0.9	1.7	179	ENA/EMBL	GCA_002104905.1	106019	89489060	2017-04-20
UP000291414_2211647	Monosporascus sp. GIB2	2211647	11773	Sordariomycetes	4804	93.13	91.28	1.85	0.08	1.77	6.87	80.91	65.74	13.16	2.01	5.75	2.73	2.01	1.01	0	13.34	False	[]	461	213	248	sordariomycetes	97.2	95.4	0.2	1.6	2.8	571	ENA/EMBL	GCA_004155935.1	123249	70593928	2019-02-11
UP000011976_1151754	Moesziomyces antarcticus T-34	1151754	6543	Ustilaginomycotina	2551	94.86	92.98	1.88	0.39	1.49	5.14	88.43	77.3	9.89	1.24	4.51	2.75	1.12	0.64	0	7.06	False	[]	363	164	199	basidiomycota	96.6	95.2	0.1	1.3	3.4	226	ENA/EMBL	GCA_000334475.1	42639	18065590	2013-01-25
UP000293360_155417	Monosporascus ibericus	155417	11059	Sordariomycetes	4804	93.41	91.97	1.44	0.06	1.37	6.6	82.14	67.69	12.56	1.89	5.01	2.21	1.77	1.03	0	12.85	False	[]	457	206	251	sordariomycetes	97.5	95.7	0.2	1.6	2.5	538	ENA/EMBL	GCA_004154915.1	89685	87248235	2019-02-11
UP000076837_5454	Ascochyta rabiei	5454	10558	Pleosporineae	6877	90.94	89.75	1.19	0.06	1.13	9.06	84.03	73.4	9.61	1.02	2.91	1.01	1.65	0.25	0.3	9.89	True	['Rhodococcus erythropolis (strain PR4 / NBRC 100887)']	434	193	241	pleosporales	95	94.3	0.2	0.5	5	954	ENA/EMBL	GCA_001630375.1	107038	34658250	2016-04-19
UP000265120_244447	Cynoglossus semilaevis	244447	21333	Percomorphaceae	16316	94.97	91.45	3.52	2.11	1.42	5.03	98.79	93.52	4	1.27	0.2	0.03	0.13	0.04	0	1.02	False	[]	760	341	419	actinopterygii	96.1	92.9	1.2	2	3.9	2047	Ensembl	GCA_000523025.1	27008	470182763	2014-01-28
UP000007798_7260	Drosophila willistoni	7260	13	Sophophora	9058	0	0	0	0	0	100	92.31	92.31	0	0	0	0	0	0	0	7.69	False	[]	239	52	187	diptera	0	0	0	0	100	37	ENA/EMBL	GCA_000005925.1	180217	235516348	2006-08-03
UP000008062_336722	Zymoseptoria tritici IPO323	336722	10972	Mycosphaerellales	6466	93.98	92.08	1.9	0.97	0.93	6.02	78.95	74.56	3.05	1.34	3.06	0.74	1.81	0.51	0	17.99	False	[]	390	174	216	dothideomycetes	95.9	93.3	0.1	2.5	4.1	485	ENA/EMBL	GCA_000219625.1	2665280	39686251	2011-07-06
UP000586926_874463	Mohoua ochrocephala	874463	13564	Passeriformes	11596	88.42	84.38	4.04	0.12	3.92	11.58	98.22	77.27	0.54	20.41	1.54	0.67	0.12	0.75	0	0.24	False	[]	546	205	341	passeriformes	77.4	70.7	0.2	6.5	22.6	2957	ENA/EMBL	GCA_013398855.1	54215	1038537151	2020-07-10
UP000054166_765440	Piloderma croceum F 1598	765440	21351	Agaricomycetidae	3811	94.15	85.44	8.71	0	8.71	5.85	45.31	32.01	10.07	3.23	12.08	4.52	6.19	1.37	0	42.6	False	[]	485	256	229	agaricomycetes	99.1	96.5	0.7	1.9	0.9	594	ENA/EMBL	GCA_000827315.1	32049	59326866	2015-01-30
UP000518266_36200	Dissostichus mawsoni	36200	29104	Eupercaria	15616	81.98	69.48	12.5	0.01	12.49	18.02	77.19	48.28	16.55	12.36	7.59	1.97	4.25	1.37	0	15.22	False	[]	786	385	401	actinopterygii	76	65.9	2.2	7.9	24	1518	ENA/EMBL	GCA_011823955.1	3015437	926363279	2020-04-01
UP000285775_2028339	Spathaspora sp. JA1	2028339	5246	Debaryomycetaceae	4348	90.18	88.04	2.14	0.94	1.2	9.82	93.84	86.03	7.28	0.53	1.52	0.43	0.9	0.19	0	4.63	False	[]	311	128	183	saccharomycetes	94.1	93.2	0.1	0.8	5.9	188	ENA/EMBL	GCA_003676035.1	153821	14478570	2018-10-23
UP000008066_759272	Thermochaetoides thermophila DSM 1495	759272	7184	Sordariales	5053	93.85	93.51	0.34	0.06	0.28	6.15	92.07	88.24	3.26	0.57	2.31	0.6	1.35	0.36	0	5.62	False	[]	395	170	225	sordariomycetes	95.3	93.7	0.1	1.5	4.7	455	ENA/EMBL	GCA_000221225.1	513648	28322806	2011-07-22
UP000078542_456900	Cyphomyrmex costatus	456900	15716	Formicidae	7260	93.64	89.01	4.63	0.52	4.1	6.36	74.76	58.69	13.34	2.73	3.53	0.52	2.62	0.39	0.1	21.43	True	['Actinobacteria']	425	213	212	hymenoptera	94.2	91.4	0.5	2.3	5.8	1856	ENA/EMBL	GCA_001594065.1	74312	300316566	2016-03-25
UP000593574_34288	Gossypium laxum	34288	25951	Malvaceae	16928	75.93	58.12	17.81	16.06	1.75	24.07	92.63	75.29	6.64	10.7	0.47	0.12	0.22	0.13	0	6.89	False	[]	732	380	352	eudicots	64.8	51.2	4.8	8.8	35.2	1509	ENA/EMBL	GCA_013511315.1	999	833895178	2020-09-03
UP000582659_6326	Bursaphelenchus xylophilus	6326	15859	Rhabditida	2960	86.35	82.4	3.95	0	3.95	13.65	50.73	31.16	18.43	1.14	7.31	1.88	4.7	0.73	0	41.96	False	[]	426	218	208	nematoda	77.2	74.3	1.9	1	22.8	674	ENA/EMBL	GCA_904066235.1	2720854	76763662	2020-09-02
UP000193218_4999	Kockovaella imperatae	4999	7388	Tremellomycetes	4146	83.91	83.14	0.77	0.02	0.75	16.09	70.18	56.92	12.3	0.96	11.87	6.05	4.68	1.14	0	17.95	False	[]	351	161	190	tremellomycetes	96.5	94.6	0.1	1.8	3.5	569	ENA/EMBL	GCA_002102565.1	1071374	17465713	2017-04-20
UP000593564_4442	Camellia sinensis	4442	32310	asterids	11198	88.39	60.22	28.17	0.31	27.85	11.62	81.87	54.4	18.66	8.81	7.27	3.41	2.88	0.98	0	10.86	False	[]	923	494	429	eudicots	85.7	73	6.6	6.1	14.3	1726	ENA/EMBL	GCA_013676235.1	2589771	3113463150	2020-09-14
UP000026962_4537	Oryza punctata	4537	31311	Oryza	15089	97.9	88.93	8.97	5.2	3.76	2.11	87.27	79.28	5.8	2.19	2.54	0.47	1.04	1.03	0	10.19	False	[]	856	495	361	poales	95.7	91.2	2.9	1.6	4.3	2683	EnsemblPlants	GCA_000573905.1	43035	393816603	2014-02-25
UP000007062_7165	Anopheles gambiae	7165	15478	Culicidae	7163	98.94	78.14	20.8	2.9	17.9	1.06	95.31	87.64	3.35	4.32	0.68	0.18	0.38	0.12	0	4.01	False	[]	559	341	218	diptera	99.3	84.9	14.1	0.3	0.7	1384	EnsemblMetazoa	GCA_000005575.1	85548	265011681	2006-10-16
UP000192386_1974281	Rachicladosporium sp. CCFEE 5018	1974281	18035	Dothideomycetidae	5418	91.09	26.49	64.6	0.04	64.56	8.91	77.06	58.58	13.08	5.4	7.01	3.03	3.08	0.9	0	15.94	False	[]	614	294	320	dothideomycetes	95.7	33.6	60.2	1.9	4.3	831	ENA/EMBL	GCA_002077045.2	33691	44757331	2017-04-03
UP000193685_2754530	Protomyces lactucae-debilis	2754530	6702	Taphrinomycotina	2580	94.11	92.17	1.94	1.24	0.7	5.89	68.93	66.64	1.57	0.72	6.15	1.69	3.79	0.67	0	24.92	False	[]	350	137	213	ascomycota	85.9	82.8	0.3	2.8	14.1	157	ENA/EMBL	GCA_002105105.1	565986	12928838	2017-04-20
UP000246740_1882483	Testicularia cyperi	1882483	7036	Ustilaginomycotina	2551	92.47	90.94	1.53	0.2	1.33	7.53	76.25	67.58	7.36	1.31	5.03	2.14	1.95	0.94	0	18.72	False	[]	378	176	202	basidiomycota	97.6	96.3	0.7	0.6	2.4	178	ENA/EMBL	GCA_003144125.1	254296	20778962	2018-05-21
UP000010422_1209962	Pneumocystis jirovecii SE8	1209962	3419	Taphrinomycotina	2580	70.39	60.43	9.96	0	9.96	29.61	77.04	51.98	17.05	8.01	6.17	1.28	4.36	0.53	0	16.79	False	[]	285	87	198	ascomycota	59.7	49.6	2.1	8	40.3	123	ENA/EMBL	GCA_000333975.2	41631	8152515	2012-12-19
UP000365756_718367	Peniophora sp. CBMAI 1063	718367	17197	Agaricomycetes incertae sedis	4436	88.35	80.32	8.03	0.02	8	11.65	57.17	42.99	12.11	2.07	8.38	4.22	3.41	0.75	0	34.45	False	[]	518	286	232	agaricomycetes	98.5	96.8	1	0.7	1.5	514	ENA/EMBL	GCA_900536885.1	48451	46982497	2019-08-29
UP000033540_1403190	Aspergillus parasiticus SU-1	1403190	8651	Aspergillus	6137	75.02	72.51	2.51	1.74	0.77	24.98	95.78	89.4	5.26	1.12	1.48	0.8	0.65	0.03	0	2.74	False	[]	400	166	234	eurotiales	75.9	75	0.4	0.5	24.1	644	ENA/EMBL	GCA_000956085.1	140138	39465951	2015-03-18
UP000249829_1450538	Aspergillus violaceofuscus CBS 115571	1450538	12074	Aspergillus	6137	98.75	94.95	3.8	3.26	0.54	1.25	87.97	85.01	2.02	0.94	1.86	0.21	1.28	0.37	0	10.16	False	[]	470	216	254	eurotiales	98.6	97.5	0.4	0.7	1.4	726	ENA/EMBL	GCA_003184705.1	197877	36012865	2018-06-04
UP000024375_157072	Aphanomyces invadans	157072	15212	Oomycota	5742	82.53	77.57	4.96	0.12	4.84	17.47	62.81	38.67	22.93	1.21	9.33	4.59	3.73	1.01	0	27.85	False	[]	452	254	198	stramenopiles	100	100	0	0	0	21	ENA/EMBL	GCA_000520115.1	30531	71402472	2014-01-15
UP000000304_7240	Drosophila simulans	7240	14991	melanogaster subgroup	12442	93.05	88.32	4.73	0.8	3.93	6.95	92.71	82.72	2.77	7.22	1.05	0.05	0.77	0.23	0	6.24	False	[]	494	279	215	diptera	88	80.8	0.4	6.8	12	700	ENA/EMBL	GCA_000259045.1	7067	141125704	2006-08-18
UP000186601_98765	Hermanssonia centrifuga	98765	13628	Polyporales	3609	92.38	80.11	12.27	0.14	12.14	7.62	67.82	43.42	16.01	8.39	3.83	0.99	2.38	0.46	0	28.35	False	[]	427	200	227	polyporales	79.6	69.9	0.4	9.3	20.4	642	ENA/EMBL	GCA_001913855.2	72881	34612349	2018-03-28
UP000019376_933388	Penicillium oxalicum 114-2	933388	9977	Penicillium	6386	87.87	86.88	0.99	0	0.99	12.14	75.86	69.82	5.41	0.63	5.39	3.47	1.5	0.42	0.06	16.29	True	['Aspergillus aculeatus']	402	174	228	eurotiales	99.2	98.9	0.2	0.1	0.8	585	ENA/EMBL	GCA_000346795.1	157054	30177368	2013-03-19
UP000519684_159581	Catharus fuscescens	159581	13906	Passeriformes	11596	89.6	85.62	3.98	0.09	3.88	10.41	98.34	77.97	0.7	19.67	1.37	0.53	0.22	0.62	0	0.29	False	[]	572	221	351	passeriformes	77.9	71.5	0.2	6.2	22.1	3723	ENA/EMBL	GCA_013398975.1	56061	1041802491	2020-07-10
UP000265140_8010	Esox lucius	8010	24811	Euteleosteomorpha	15493	94.28	91.78	2.5	2	0.5	5.73	98.04	93.13	4.38	0.53	0.34	0.07	0.26	0.01	0	1.62	False	[]	972	388	584	actinopterygii	97.7	94.9	1.5	1.3	2.3	2177	Ensembl	GCA_004634155.1	3396779	940890280	2019-04-17
UP000249723_289078	Microbotryum saponariae	289078	10396	Pucciniomycotina	2460	98.42	92.93	5.49	2.11	3.37	1.59	64.49	57.21	5.36	1.92	6.69	2.47	3.47	0.75	0	28.83	False	[]	439	226	213	basidiomycota	97.8	95.7	0.9	1.2	2.2	221	ENA/EMBL	GCA_900100905.1	945666	29498536	2018-06-18
UP000239757_3634	Gossypium barbadense	3634	40045	Malvaceae	16928	91.39	63.99	27.4	23.14	4.26	8.61	89.65	70.61	11.15	7.89	0.79	0.15	0.54	0.1	0	9.56	False	[]	907	450	457	eudicots	86.9	70.5	10.5	5.9	13.1	2003	ENA/EMBL	GCA_002928715.1	54749	1394237086	2018-02-13
UP000479190_86971	Trichogramma brassicae	86971	16797	Apocrita	5767	65.84	62.58	3.26	0	3.26	34.16	52.46	30.84	18.66	2.96	12.21	3.27	7.95	0.99	0	35.33	False	[]	501	284	217	hymenoptera	55.9	47.7	0.9	7.3	44.1	2161	ENA/EMBL	GCA_902806795.1	556663	235386796	2020-02-28
UP000015354_28005	Strigomonas culicis	28005	9986	Trypanosomatidae	2914	68.26	35.35	32.91	0	32.91	31.74	67.5	45.22	18.65	3.63	4.84	1.9	2.06	0.88	1.68	16.29	True	['Betaproteobacteria']	354	175	179	euglenozoa	93	66.9	6.9	19.2	7	31	ENA/EMBL	GCA_000442495.1	2715	27283778	2013-07-31
UP000027080_134006	Phytomonas sp. EM1	134006	6361	Trypanosomatidae	2914	72.3	71.17	1.13	0	1.13	27.69	65.89	39.89	24.46	1.54	6.85	3.72	2.34	0.79	0	27.26	False	[]	303	132	171	euglenozoa	99.2	90	0	9.2	0.8	22	ENA/EMBL	GCA_000582765.1	21684	17780869	2014-02-26
UP000564784_64802	Loxia curvirostra	64802	14544	Passeriformes	11596	92.16	88.56	3.6	0.26	3.34	7.85	98.22	79.1	0.7	18.42	1.57	0.53	0.26	0.78	0	0.21	False	[]	586	249	337	passeriformes	82.3	77.1	0.2	5	17.7	3382	ENA/EMBL	GCA_013398455.1	211346	1028271095	2020-07-10
UP000588334_265632	Sclerurus mexicanus	265632	14009	Passeriformes	11596	90.32	87.12	3.2	0	3.2	9.68	97.35	78.64	0.73	17.98	2.47	1.28	0.29	0.9	0	0.18	False	[]	667	236	431	passeriformes	81.3	76.2	0.3	4.8	18.7	3331	ENA/EMBL	GCA_013396755.1	128486	1046918217	2020-07-10
UP000233837_906689	Dendrobium catenatum	906689	29029	Petrosaviidae	9994	84.03	71.57	12.46	0.13	12.33	15.97	61.75	41.93	15.25	4.57	13.45	5.01	6.74	1.7	0	24.8	False	[]	764	344	420	liliopsida	87.5	72	1.6	13.9	12.5	1996	ENA/EMBL	GCA_001605985.2	51736	1104107363	2017-12-12
UP000308199_167371	Phellinidium pouzarii	167371	8697	Agaricomycetes incertae sedis	4436	81.92	75.97	5.95	0.18	5.77	18.08	77.99	54.78	18.62	4.59	5.74	1.33	3.44	0.97	0	16.27	False	[]	404	182	222	agaricomycetes	86.1	80.8	0.2	5.1	13.9	338	ENA/EMBL	GCA_004802695.1	41383	28590294	2019-04-22
UP000533954_8805	Eudromia elegans	8805	13636	Archosauria	10701	91.37	88.74	2.63	0.13	2.5	8.63	98.56	80.75	1.44	16.37	1.16	0.57	0.13	0.46	0	0.29	False	[]	565	219	346	aves	85.3	79.3	0.3	5.7	14.7	2274	ENA/EMBL	GCA_013398775.1	74838	958920152	2020-07-10
UP000000768_4558	Sorghum bicolor	4558	34001	Panicoideae	20501	98.58	91.36	7.22	5.22	2	1.41	85.35	81.43	2.92	1	2.47	0.48	1.03	0.96	0	12.18	False	[]	945	532	413	poales	99.1	97.2	1.6	0.3	0.9	2738	ENA/EMBL	GCA_000003195.3	1310030	708735318	2017-04-07
UP000000305_6669	Daphnia pulex	6669	30118	Pancrustacea	4103	86.42	75.31	11.11	4.66	6.46	13.58	54.69	38.1	11.06	5.53	3.47	0.39	2.5	0.58	0.37	40.58	True	['Betaproteobacteria']	647	337	310	arthropoda	96.7	93.4	1.3	2	3.3	271	ENA/EMBL	GCA_000187875.1	49250	197206209	2011-02-04
UP000275385_177199	Coniochaeta pulveracea	177199	9534	Sordariomycetidae	4821	92.57	91.41	1.16	0.04	1.12	7.43	79.35	67.87	10.27	1.21	8.59	4.42	3.46	0.71	0	12.06	False	[]	417	184	233	sordariomycetes	97.5	95.7	0.1	1.7	2.5	498	ENA/EMBL	GCA_003635345.1	279076	30020651	2018-10-11
UP000485058_44745	Haematococcus lacustris	44745	28121	Chlorophyta	1807	75.98	49.03	26.95	0.22	26.73	24.02	26.81	7.14	10.96	8.71	15.44	4.57	5.1	5.77	0	57.75	False	[]	456	240	216	chlorophyta	56.2	33.5	7.6	15.1	43.8	182	ENA/EMBL	GCA_011766145.1	5283	171794631	2020-03-23
UP000257200_80966	Acanthochromis polyacanthus	80966	23617	Ovalentaria	16033	98.9	93.32	5.58	0.42	5.16	1.1	98.28	84.98	7.7	5.6	0.67	0.29	0.28	0.1	0	1.05	False	[]	800	369	431	actinopterygii	96.8	92.7	1.6	2.5	3.2	1809	Ensembl	GCA_002109545.1	16099	991584656	2017-04-25
UP000050525_8496	Alligator mississippiensis	8496	24656	Archosauria	10701	92.94	89.32	3.62	0.12	3.5	7.06	67.6	54.76	7.88	4.96	7.49	3.23	3.08	1.18	0	24.91	False	[]	709	328	381	sauropsida	90.9	86	0.7	4.2	9.1	3488	ENA/EMBL	GCA_000281125.4	16665	2161713562	2016-03-28
UP000233180_61621	Rhinopithecus bieti	61621	20855	Cercopithecidae	16444	96.49	95.23	1.26	0.72	0.54	3.51	98.37	96.52	1.08	0.77	0.51	0.38	0.09	0.04	0	1.12	False	[]	726	327	399	primates	94.7	91.6	1.2	1.9	5.3	8300	Ensembl	GCA_001698545.1	36419	2977058395	2016-08-03
UP000283530_337451	Cinnamomum micranthum f. kanehirae	337451	26414	Mesangiospermae	8127	93.48	68.5	24.98	0.91	24.07	6.52	93.09	68.66	19.87	4.56	1.01	0.4	0.38	0.23	0	5.89	False	[]	1092	388	704	embryophyta	91.4	83.2	4.5	3.7	8.6	1126	ENA/EMBL	GCA_003546025.1	498920	730416403	2018-09-11
UP000001074_59463	Myotis lucifugus	59463	19655	Laurasiatheria	14093	93.2	88.5	4.7	3.37	1.33	6.79	99.35	96.94	0.47	1.94	0.27	0.11	0.05	0.11	0	0.37	False	[]	721	312	409	laurasiatheria	91.4	85.8	2.8	2.8	8.6	5557	Ensembl	GCA_000147115.1	64330	2034575300	2010-09-14
UP000246991_42249	Tuber magnatum	42249	9390	Pezizomycotina	3842	90.55	86.44	4.11	0.52	3.59	9.45	68.97	58.01	7.98	2.98	4.89	1.22	2.68	0.99	0	26.14	False	[]	445	184	261	ascomycota	94.4	90.3	1.2	2.9	5.6	203	ENA/EMBL	GCA_003182015.1	45062	192781443	2018-05-31
UP000243797_2082308	Sphaceloma murrayae	2082308	8255	Dothideomycetidae	5418	86.71	86.23	0.48	0	0.48	13.29	81.5	68.87	11.79	0.84	8.52	4.62	3.21	0.69	0	9.98	False	[]	482	183	299	dothideomycetes	96	95	0.1	0.9	4	541	ENA/EMBL	GCA_002895985.1	357468	20718688	2018-01-23
UP000189906_1357716	Batrachochytrium salamandrivorans	1357716	10107	Chytridiomycota incertae sedis	2399	95.96	84.08	11.88	0.92	10.96	4.04	65.25	39.51	21.39	4.35	7.34	2.19	3.93	1.22	0	27.41	False	[]	401	185	216	fungi	88.7	83.2	1.1	4.4	11.3	117	ENA/EMBL	GCA_002006685.1	10506	32636440	2017-02-24
UP000253843_287889	Trichoplax sp. H2	287889	12150	Eumetazoa	3255	88.33	81.57	6.76	5.31	1.44	11.67	73.91	55.92	15.77	2.22	1.87	0.85	0.92	0.1	0	24.22	False	[]	735	207	528	metazoa	96.8	94.1	0.7	2	3.2	157	ENA/EMBL	GCA_003344405.1	91942	94878730	2018-07-27
UP000053257_745531	Phlebiopsis gigantea 11061_1 CR5-6	745531	11848	Polyporales	3609	98.86	89.94	8.92	7.79	1.14	1.14	80.11	75.19	3.27	1.65	2.45	0.62	1.06	0.77	0	17.44	False	[]	411	192	219	polyporales	98.2	94.5	0.4	3.3	1.8	621	ENA/EMBL	GCA_000832265.1	42614	30143925	2015-02-06
UP000030747_5802	Eimeria tenella	5802	8595	Eimeriorina	541	96.86	88.91	7.95	2.59	5.36	3.14	76.22	60.51	6.15	9.56	15.94	6.57	2.34	7.03	0	7.84	False	[]	461	297	164	coccidia	96.8	90	1	5.8	3.2	255	ENA/EMBL	GCA_000499545.1	54961	51859607	2013-11-06
UP000509510_121627	Talaromyces rugulosus	121627	11830	Eurotiales	5450	89.87	88.18	1.69	0.33	1.36	10.13	86.57	76.9	8.44	1.23	4.73	2.35	2.08	0.3	0	8.7	False	[]	470	210	260	eurotiales	94.4	93.8	0.4	0.2	5.6	767	ENA/EMBL	GCA_013368755.1	5896210	35758560	2020-06-23
UP000249363_1196081	Talaromyces amestolkiae	1196081	10407	Eurotiales	5450	89.31	87.93	1.38	0.22	1.16	10.7	89.89	79.82	8.85	1.22	4.57	2.77	1.61	0.19	0	5.53	False	[]	512	204	308	eurotiales	93.8	91.9	0.4	1.5	6.2	684	ENA/EMBL	GCA_001896365.1	936823	33721883	2016-12-09
UP000030663_1089458	Fusarium oxysporum f. sp. raphani 54005	1089458	19288	Fusarium	7922	99.37	94.12	5.25	1.98	3.27	0.63	80.44	71.31	6.25	2.88	2.33	0.86	1.28	0.19	0	17.23	False	[]	530	267	263	hypocreales	99.7	98.6	0.9	0.2	0.3	1105	ENA/EMBL	GCA_000260235.2	120870	53499362	2014-02-06
UP000285146_1230097	Cytospora leucostoma	1230097	10071	Sordariomycetidae	4821	89.15	88.03	1.12	0.02	1.1	10.85	78.24	67.01	10.01	1.22	9.73	4.85	4.11	0.77	0	12.02	False	[]	425	193	232	sordariomycetes	95.9	94.9	0.2	0.8	4.1	606	ENA/EMBL	GCA_003795295.1	73722	37570220	2018-11-19
UP000001950_5874	Theileria annulata	5874	3790	Piroplasmida	1530	99.67	97.25	2.42	0.85	1.57	0.33	91.03	85.51	4.2	1.32	1.98	0.53	1.24	0.21	0	6.99	False	[]	243	92	151	aconoidasida	96.2	93.4	0.1	2.7	3.8	72	ENA/EMBL	GCA_000003225.1	1979170	8352220	2005-07-29
UP000228380_42345	Phoenix dactylifera	42345	3	commelinids	11155	0.02	0.02	0	0	0	99.98	33.33	0	0	33.33	33.33	33.33	0	0	0	33.33	False	[]	297	89	208	liliopsida	0	0	0	0	100	31	Refseq	GCF_009389715.1	897195	772315838	2019-11-04
UP000000702_1068625	Trypanosoma congolense IL3000	1068625	5906	Trypanosoma	1045	92.15	73.68	18.47	11.58	6.89	7.85	56.94	45.66	5.66	5.62	3.4	0.88	2	0.52	0	39.65	False	[]	273	113	160	euglenozoa	49.2	34.6	0.8	13.8	50.8	17	ENA/EMBL	GCA_000227395.2	8978	18805544	2011-08-12
UP000242519_503106	Marssonina coronariae	503106	9355	Leotiomycetes	4047	95.2	94.34	0.86	0.2	0.67	4.79	74.98	64.52	8.96	1.5	7.48	2.71	3.05	1.72	0	17.54	False	[]	392	173	219	helotiales	96.6	94.6	0	2	3.4	641	ENA/EMBL	GCA_002204255.1	80584	50267101	2017-06-21
UP000234720_348901	Cercospora zeina	348901	10192	Mycosphaerellales	6466	89.84	88.51	1.33	0.14	1.19	10.16	79.59	65.55	12.98	1.06	5.58	2.62	2.42	0.54	0	14.83	False	[]	432	196	236	dothideomycetes	96.7	95.7	0.1	0.9	3.3	517	ENA/EMBL	GCA_002844615.1	31458	40755333	2017-12-19
UP000006882_3760	Prunus persica	3760	26847	fabids	10551	99.56	82.99	16.57	13.54	3.02	0.45	91.2	84.26	4.7	2.24	0.73	0.13	0.47	0.13	0	8.07	False	[]	802	363	439	eudicots	99.4	97.4	1.6	0.4	0.6	1870	ENA/EMBL	GCA_000346465.2	255416	227411381	2017-02-02
UP000078560_864141	Plasmodium ovale curtisi	864141	8608	Plasmodium (Plasmodium)	4356	89.72	76.91	12.81	0	12.81	10.28	65.26	44.26	17.11	3.89	3.47	1.01	2.07	0.39	0	31.26	False	[]	309	150	159	plasmodium	88.6	83.1	1.9	3.6	11.4	800	ENA/EMBL	GCA_900088565.1	16942	38010039	2016-06-16
UP000030697_1237627	Plasmodium falciparum UGT5.1	1237627	5865	Plasmodium falciparum	4041	96.63	88.27	8.36	0.07	8.29	3.37	95.62	83.56	2.51	9.55	0.38	0.07	0.31	0	0	4.01	False	[]	288	127	161	plasmodium	87	82.3	0.1	4.6	13	1361	ENA/EMBL	GCA_000401715.2	4934	25583375	2014-01-17
UP000006039_644352	Gaeumannomyces tritici R3-111a-1	644352	14456	Sordariomycetidae	4821	94.82	92.08	2.74	0.6	2.14	5.19	63.19	54.49	7.08	1.62	10.06	4.98	3.58	1.5	0	26.75	False	[]	532	303	229	sordariomycetes	98.7	97.7	0.3	0.7	1.3	574	EnsemblFungi	GCA_000145635.1	48943	43618147	2010-08-25
UP000017200_683840	Microbotryum lychnidis-dioicae p1A1 Lamole	683840	7354	Pucciniomycotina	2460	98.41	95	3.41	2.4	1.02	1.59	80.61	76.54	3.13	0.94	4.92	1.92	2.24	0.76	0	14.47	False	[]	391	184	207	basidiomycota	98.5	97.9	0.2	0.4	1.5	188	EnsemblFungi	GCA_000166175.1	50118	26138885	2010-11-05
UP000054361_1603295	fungal sp. No.11243	1603295	9692	Fungi	1574	95.23	93.77	1.46	0.57	0.89	4.76	73.34	56.55	14.4	2.39	3.98	1.76	1.42	0.8	0	22.68	False	[]	560	174	386	fungi	94.4	93	0.1	1.3	5.6	92	ENA/EMBL	GCA_000836255.1	1352039	21719822	2015-02-02
UP000006911_656061	Tuber melanosporum Mel28	656061	7494	Pezizomycotina	3842	89.22	86.67	2.55	0.99	1.56	10.78	78.64	72.54	4.82	1.28	2.44	0.48	1.39	0.57	0	18.92	False	[]	410	156	254	ascomycota	93.1	89.4	0.8	2.9	6.9	221	ENA/EMBL	GCA_000151645.1	63046	124945702	2010-05-03
UP000001745_441959	Talaromyces stipitatus ATCC 10500	441959	12468	Eurotiales	5450	93.56	92.28	1.28	0.7	0.59	6.44	89.93	78.92	6.84	4.17	2.01	0.6	1.18	0.23	0	8.06	False	[]	458	211	247	eurotiales	97.6	96.7	0.4	0.5	2.4	706	ENA/EMBL	GCA_000003125.1	897397	35685443	2008-12-22
UP000298493_86259	Venturia nashicola	86259	11754	Dothideomycetes	5124	89.84	88.49	1.35	0.02	1.33	10.17	64.72	51.74	12.23	0.75	7.48	2.7	3.89	0.89	0	27.8	False	[]	438	203	235	dothideomycetes	93.3	92.5	0.4	0.4	6.7	501	ENA/EMBL	GCA_004522655.2	288867	40199691	2019-04-30
UP000231279_429701	Handroanthus impetiginosus	429701	29726	lamiids	11205	89.36	63.82	25.54	0.95	24.59	10.64	84.4	67.85	10.6	5.95	6.58	3.1	2.76	0.72	0	9.02	False	[]	769	364	405	eudicots	85.9	68.3	10.5	7.1	14.1	1708	ENA/EMBL	GCA_002762385.1	39622	503289430	2017-11-09
UP000502823_36987	Coptotermes formosanus	36987	12806	Neoptera	4623	91.8	82.24	9.56	0.56	9	8.2	82.63	52.88	23.15	6.6	3.07	0.86	1.96	0.25	0	14.31	False	[]	548	212	336	insecta	95	89.1	1.1	4.8	5	234	ENA/EMBL	GCA_013340265.1	159654	875711502	2020-06-01
UP000054928_4781	Plasmopara halstedii	4781	15449	Peronosporaceae	6034	95.81	91.75	4.06	1.26	2.8	4.19	64.93	55.94	6.5	2.49	0.78	0.09	0.47	0.22	0	34.29	False	[]	447	205	242	stramenopiles	100	100	0	0	0	20	ENA/EMBL	GCA_900000015.1	16233	75321785	2015-11-18
UP000034841_88771	Ceratocystis platani	88771	5620	Hypocreomycetidae	5182	71.37	70.71	0.66	0	0.66	28.64	86.49	68.59	14	3.9	4.31	1.51	1.87	0.93	0	9.2	False	[]	367	141	226	sordariomycetes	78.6	71.2	0.2	7.2	21.4	339	ENA/EMBL	GCA_000978885.1	77580	29065253	2015-04-23
UP000570592_254575	Pardalotus punctatus	254575	13660	Passeriformes	11596	89.51	85.7	3.81	0.06	3.75	10.49	98.27	77.29	0.6	20.38	1.51	0.68	0.14	0.69	0	0.23	False	[]	538	211	327	passeriformes	78.5	72.5	0.2	5.8	21.5	3102	ENA/EMBL	GCA_013400915.1	83169	1032444361	2020-07-10
UP000593572_34289	Gossypium lobatum	34289	28108	Malvaceae	16928	78.46	59.4	19.06	16.45	2.62	21.54	91.62	68	7.26	16.36	0.71	0.17	0.31	0.23	0	7.67	False	[]	686	304	382	eudicots	60.8	44.3	3.7	12.8	39.2	1416	ENA/EMBL	GCA_013467485.1	2398	744535494	2020-09-03
UP000032180_77586	Leersia perrieri	77586	29035	BOP clade	11403	95.67	88.73	6.94	1.19	5.74	4.33	86.38	74.11	9.33	2.94	3.57	0.84	1.09	1.64	0	10.05	False	[]	890	481	409	poales	94.6	90.3	2.6	1.7	5.4	2550	EnsemblPlants	GCA_000325765.3	46324	266687832	2014-02-21
UP000054821_398673	Trichoderma gamsii	398673	11178	Hypocreales	5813	95.03	92.29	2.74	1.57	1.17	4.97	89.04	81.52	5.95	1.57	2	0.69	1.06	0.25	0	8.96	False	[]	444	203	241	hypocreales	95.6	94.3	0.2	1.1	4.4	670	ENA/EMBL	GCA_001481775.2	534031	37908251	2018-02-02
UP000553648_239386	Serilophus lunatus	239386	14091	Passeriformes	11596	90.69	87.41	3.28	0.02	3.26	9.31	97.32	78.62	0.87	17.83	2.46	1.3	0.26	0.9	0	0.23	False	[]	555	210	345	passeriformes	81.3	76.4	0.2	4.7	18.7	3251	ENA/EMBL	GCA_013399895.1	89885	1040370003	2020-07-10
UP000016932_383855	Pseudocercospora fijiensis CIRAD86	383855	13043	Mycosphaerellales	6466	92.53	90.77	1.76	0.14	1.62	7.47	66.15	55.94	8.33	1.88	5.84	2.1	3.11	0.63	0	28.01	False	[]	439	205	234	dothideomycetes	98.5	96.1	0.1	2.3	1.5	527	ENA/EMBL	GCA_000340215.1	210716	74141167	2013-02-26
UP000560066_254563	Neodrepanis coruscans	254563	8830	Passeriformes	11596	56.69	53.82	2.87	0	2.87	43.31	96.4	65.31	1.44	29.65	3.23	1.29	0.33	1.61	0	0.37	False	[]	516	127	389	passeriformes	38.1	30.7	0.1	7.3	61.9	1343	ENA/EMBL	GCA_013400695.1	7054	1024462016	2020-07-10
UP000054289_137071	Plasmodium falciparum HB3	137071	5452	Plasmodium falciparum	4041	98.3	94.09	4.21	0.74	3.46	1.71	99.01	91.82	1.16	6.03	0.17	0.04	0.09	0.04	0	0.83	False	[]	286	127	159	plasmodium	89.8	86.6	0.2	3	10.2	1305	ENA/EMBL	GCA_000149665.2	20619	24258511	2009-09-22
UP000194361_1001938	Hypoxylon sp. CO27-5	1001938	12244	Sordariomycetes	4804	96.57	95.15	1.42	0	1.42	3.43	79.88	67.7	10.64	1.54	4.29	1.99	1.85	0.45	0	15.84	False	[]	486	224	262	sordariomycetes	98.9	97.9	0.1	0.9	1.1	523	ENA/EMBL	GCA_002120305.1	161142	46585682	2017-05-11
UP000245037_6973	Blattella germanica	6973	28575	Neoptera	4623	94.08	82.7	11.38	0.19	11.18	5.93	49.92	27.64	16.77	5.51	3.93	0.7	2.71	0.52	0	46.15	False	[]	574	296	278	insecta	93.7	82.8	1.2	9.7	6.3	302	ENA/EMBL	GCA_003018175.1	12126	2037297555	2018-03-26
UP000222542_4072	Capsicum annuum	4072	35548	Solanaceae	15497	93.33	79.5	13.83	5.98	7.85	6.67	96.4	73.99	14.47	7.94	0.83	0.16	0.54	0.13	0	2.77	False	[]	843	409	434	solanales	93.2	87.8	2.1	3.3	6.8	5396	ENA/EMBL	GCA_000512255.2	50844	3063864880	2017-10-30
UP000301870_69820	Spodoptera litura	69820	273	Obtectomera	6779	2.89	2.74	0.15	0.01	0.13	97.11	95.6	74.72	15.02	5.86	4.03	0.73	1.47	1.83	0	0.37	False	[]	249	57	192	lepidoptera	0.6	0.6	0	0	99.4	68	ENA/EMBL	GCA_002706865.2	68350	438940887	2017-10-25
UP000251314_29920	Phytophthora cactorum	29920	23095	Phytophthora	9670	98.12	89.29	8.83	0.5	8.34	1.88	80.43	58.81	14.12	7.5	1.84	0.38	0.85	0.61	0	17.72	False	[]	535	316	219	stramenopiles	100	100	0	0	0	24	ENA/EMBL	GCA_003287315.1	17936	59251042	2018-07-03
UP000027195_930990	Botryobasidium botryosum FD-172 SS1	930990	16483	Agaricomycetes incertae sedis	4436	83.79	78.4	5.39	0.02	5.37	16.21	54.14	38.12	13.53	2.49	9.91	4.01	4.76	1.14	0	35.95	False	[]	482	253	229	agaricomycetes	98.2	96.3	1.2	0.7	1.8	467	ENA/EMBL	GCA_000697705.1	98420	46674321	2014-06-05
UP000583740_98964	Cardinalis cardinalis	98964	13821	Passeriformes	11596	89.66	85.81	3.85	0.09	3.75	10.35	98.5	78.16	0.54	19.8	1.3	0.52	0.22	0.56	0	0.21	False	[]	530	211	319	passeriformes	79.1	73	0.2	5.9	20.9	3088	ENA/EMBL	GCA_013397215.1	90773	1037930431	2020-07-10
UP000054383_28573	Talaromyces islandicus	28573	9927	Eurotiales	5450	90.29	89.28	1.01	0.68	0.33	9.71	91.99	87.18	4.28	0.53	1.96	0.59	1.14	0.23	0	6.04	False	[]	435	191	244	eurotiales	95	94.2	0.4	0.4	5	640	ENA/EMBL	GCA_000985935.1	63871	34715840	2015-04-29
UP000016923_1262450	Ophiostoma piceae UAMH 11346	1262450	8878	Sordariomycetidae	4821	94.19	93.3	0.89	0.54	0.35	5.81	86.89	83.65	2.7	0.54	4.72	1.73	2.43	0.56	0	8.39	False	[]	437	198	239	sordariomycetes	96.5	95.5	0.2	0.8	3.5	515	ENA/EMBL	GCA_000410735.1	205066	32840360	2013-06-14
UP000092124_56216	Neotoma lepida	56216	24274	Myomorpha	15901	91.16	79.15	12.01	0.14	11.86	8.84	91.48	58.42	11.89	21.17	2.92	0.93	1.04	0.95	0	5.59	False	[]	707	306	401	glires	70.6	58.7	0.6	11.3	29.4	5742	ENA/EMBL	GCA_001675575.1	9584	2353855022	2016-06-23
UP000254866_2656787	Venustampulla echinocandica	2656787	10697	Leotiomycetes	4047	93.95	92.54	1.41	0	1.41	6.05	71.13	60.14	9.95	1.04	14.66	7.51	6.52	0.63	0	14.21	False	[]	431	202	229	helotiales	92.3	91.2	0.3	0.8	7.7	783	ENA/EMBL	GCA_003357145.1	506769	33639795	2018-08-03
UP000534107_135168	Bucco capensis	135168	14383	Neognathae	10994	90.64	87.04	3.6	0.04	3.57	9.36	98.74	78.86	0.99	18.89	1.06	0.42	0.15	0.49	0	0.2	False	[]	669	214	455	aves	83.8	77.3	0.3	6.2	16.2	2638	ENA/EMBL	GCA_013396975.1	66968	988120178	2020-07-10
UP000552319_64278	Quiscalus mexicanus	64278	13590	Passeriformes	11596	88.11	83.82	4.29	0.09	4.2	11.88	98.37	75.77	0.64	21.96	1.42	0.52	0.22	0.68	0	0.21	False	[]	658	222	436	passeriformes	76.6	68.6	0.2	7.8	23.4	2816	ENA/EMBL	GCA_013399035.1	60532	1041398572	2020-07-10
UP000016924_1168221	Coniosporium apollinis CBS 100218	1168221	9306	Dothideomycetes	5124	95.2	93.7	1.5	0.57	0.94	4.8	86.43	82.44	3.21	0.78	2.99	0.82	1.71	0.46	0	10.58	False	[]	414	179	235	dothideomycetes	98.6	97.2	0.2	1.2	1.4	563	ENA/EMBL	GCA_000281105.1	339767	28645321	2012-07-31
UP000192223_224129	Agrilus planipennis	224129	13040	Endopterygota	4840	93.49	81.92	11.57	0.04	11.53	6.51	84.01	59.72	18.68	5.61	3.7	1.3	1.92	0.48	0	12.29	False	[]	471	209	262	endopterygota	97.8	93.7	2.6	1.5	2.2	440	Refseq	GCF_000699045.2	28329	353056831	2018-01-03
UP000325315_47621	Gossypium australe	47621	34514	Malvaceae	16928	79.35	62.7	16.65	14.54	2.1	20.65	88.66	65.06	15.86	7.74	3.24	0.52	2.15	0.57	0	8.1	False	[]	1006	418	588	eudicots	79.4	68.4	6.4	4.6	20.6	1494	ENA/EMBL	GCA_005393395.2	1901092	1743386794	2019-09-17
UP000547499_28713	Lanius ludovicianus	28713	13675	Passeriformes	11596	88.75	85.12	3.63	0.14	3.49	11.25	98.28	78.15	0.47	19.66	1.5	0.59	0.18	0.73	0	0.22	False	[]	533	208	325	passeriformes	79.9	74.3	0.2	5.4	20.1	3018	ENA/EMBL	GCA_013397235.1	98065	1040379146	2020-07-10
UP000077202_1480154	Marchantia polymorpha subsp. ruderalis	1480154	17951	Embryophyta	6093	82.87	73.48	9.39	5.24	4.15	17.13	63.04	45.92	13.93	3.19	5.84	1.68	2.77	1.39	0	31.11	False	[]	767	287	480	embryophyta	84.9	78.9	1.1	4.9	15.1	405	ENA/EMBL	GCA_001641455.1	59488	205718403	2016-05-10
UP000015102_36166	Megaselia scalaris	36166	11461	Cyclorrhapha	6703	51.83	45.49	6.34	0.51	5.83	48.17	65.17	36.18	15.1	13.89	3.86	0.35	2.57	0.94	0	30.97	False	[]	352	137	215	diptera	36.8	19.2	0.3	17.3	63.2	317	EnsemblMetazoa	GCA_000341915.1	932	303386253	2013-02-15
UP000007431_578458	Schizophyllum commune H4-8	578458	13124	Agaricales	4521	98.85	89.78	9.07	8.45	0.62	1.15	97.98	96.26	1.13	0.59	1.04	0.44	0.44	0.16	0	0.98	False	[]	479	238	241	agaricales	95.9	90.9	1	4	4.1	688	ENA/EMBL	GCA_000143185.1	362437	38482026	2010-07-02
UP000297452_278944	Botryotinia narcissicola	278944	12236	Leotiomycetes	4047	98.84	97.38	1.46	0.49	0.96	1.16	76.33	67.89	5.77	2.67	5.02	1.53	3.06	0.43	0	18.65	False	[]	433	200	233	helotiales	93.7	90.6	0	3.1	6.3	934	ENA/EMBL	GCA_004786225.1	42051	54765806	2019-04-12
UP000282087_542832	Peronospora effusa	542832	8522	Peronosporaceae	6034	81.02	76.96	4.06	0.02	4.04	18.98	89.32	74.59	10.53	4.2	1.16	0.46	0.47	0.23	0	9.52	False	[]	341	154	187	stramenopiles	96	93	0	3	4	17	ENA/EMBL	GCA_003704535.1	51710	30813317	2018-10-31
UP000053110_1268274	Blumeria graminis f. sp. tritici 96224	1268274	4022	Leotiomycetes	4047	60.34	55.57	4.77	0.25	4.52	39.66	85.73	73.63	4.62	7.48	1.42	0.26	1.14	0.02	0	12.85	False	[]	319	98	221	leotiomycetes	59.5	53.1	0	6.4	40.5	194	ENA/EMBL	GCA_000418435.1	5818	158944908	2013-07-08
UP000242381_58291	Rhizopus microsporus	58291	11322	Mucorales	4450	98.79	86.25	12.54	11.35	1.19	1.21	87.99	80.31	5.94	1.74	0.74	0.08	0.56	0.1	0	11.27	False	[]	385	168	217	mucorales	98.6	93.3	0.2	5.1	1.4	383	ENA/EMBL	GCA_002083735.1	65676	24077254	2017-04-12
UP000187203_93759	Corchorus olitorius	93759	35489	Malvaceae	16928	89.68	78.48	11.2	1.84	9.36	10.32	67.9	50.89	8.99	8.02	3.2	1.22	1.47	0.51	0.3	27.96	True	['Enterobacterales', 'Flavobacteriales', 'Ambiguous contaminant']	763	376	387	eudicots	88	79.5	1.8	6.7	12	1523	ENA/EMBL	GCA_001974825.1	44998	334911943	2017-01-30
UP000265040_64144	Anabas testudineus	64144	23204	Percomorphaceae	16316	98.47	96.02	2.45	1.37	1.08	1.53	98.9	92.62	4.38	1.9	0.2	0.07	0.1	0.03	0	0.9	False	[]	1007	466	541	actinopterygii	97.9	95.8	0.9	1.2	2.1	1989	Ensembl	GCA_900324465.2	7055436	555641398	2018-12-19
UP000236291_57577	Trifolium pratense	57577	58053	NPAAA clade	15412	91.91	59.73	32.18	1.71	30.46	8.09	71.12	36.09	12.33	22.7	5.04	0.86	2.65	1.53	0	23.83	False	[]	1077	507	570	fabales	94.6	75.2	2	17.4	5.4	2850	ENA/EMBL	GCA_000583005.2	2432	304972039	2016-02-24
UP000006671_5762	Naegleria gruberi	5762	15634	Discoba	659	90.44	76.02	14.42	10.02	4.4	9.56	41.98	36.66	4.14	1.18	14.57	4.43	8.35	1.79	0	43.45	False	[]	439	246	193	eukaryota	87.8	78	1.6	8.2	12.2	54	ENA/EMBL	GCA_000004985.1	159679	40964085	2010-01-20
UP000189703_4432	Nelumbo nucifera	4432	24001	Mesangiospermae	8127	98.73	71.12	27.61	2.23	25.38	1.27	96.72	80.45	13.37	2.9	0.72	0.29	0.18	0.25	0	2.56	False	[]	1036	348	688	embryophyta	99.5	94	4.8	0.7	0.5	1269	Refseq	GCF_000365185.1	38871	804484421	2013-08-08
UP000193986_71784	Naematelia encephala	71784	7963	Tremellomycetes	4146	85.93	84.39	1.54	0.05	1.5	14.06	71.58	58.02	12.03	1.53	11.03	5.52	4.51	1	0	17.39	False	[]	372	171	201	tremellomycetes	96.8	93.5	0.4	2.9	3.2	625	ENA/EMBL	GCA_002105065.1	209500	19786307	2017-04-20
UP000309997_43335	Populus alba	43335	32718	fabids	10551	96.48	41.94	54.54	48.61	5.93	3.52	94.24	81.37	7.26	5.61	1.08	0.3	0.61	0.17	0	4.68	False	[]	1253	436	817	eudicots	96.6	76.5	19.4	0.7	3.4	1944	ENA/EMBL	GCA_005239225.1	1180906	415990855	2019-05-08
UP000053558_741705	Coniophora puteana RWD-64-598 SS2	741705	13735	Agaricomycetidae	3811	94.3	87.14	7.16	5.3	1.86	5.69	74.93	68.08	5.45	1.4	4.49	1.54	2.34	0.61	0	20.58	False	[]	449	225	224	boletales	91.6	88.9	1.3	1.4	8.4	855	ENA/EMBL	GCA_000271625.1	216344	42968544	2012-06-25
UP000054783_990121	Trichinella patagoniensis	990121	14635	Nematoda	2223	68.91	66.62	2.29	1.12	1.17	31.08	38.13	23.67	10.97	3.49	6.08	1.06	3.56	1.46	0	55.78	False	[]	392	180	212	nematoda	63.9	62.1	0.8	1	36.1	579	ENA/EMBL	GCA_001447655.1	121031	49773209	2015-11-24
UP000297716_37992	Xylaria hypoxylon	37992	11037	Sordariomycetes	4804	95.67	93.9	1.77	0.12	1.64	4.33	86.06	73.44	10.84	1.78	3.87	1.59	1.83	0.45	0	10.08	False	[]	452	201	251	sordariomycetes	96.8	94.7	0.3	1.8	3.2	514	ENA/EMBL	GCA_004768795.1	122761	42840630	2019-04-10
UP000015530_1237896	Colletotrichum gloeosporioides Cg-14	1237896	16388	Glomerellales	6516	93.63	90.68	2.95	1.35	1.6	6.37	78.2	73.12	2.93	2.15	4.23	0.83	2.28	1.12	0	17.57	False	[]	499	245	254	glomerellales	94.1	90	0.1	4	5.9	1279	ENA/EMBL	GCA_000446055.1	25337	53209944	2013-08-13
UP000011115_4113	Solanum tuberosum	4113	39134	Solanaceae	15497	95.11	84.05	11.06	6.51	4.55	4.89	80.45	66.27	9.33	4.85	1.02	0.12	0.71	0.19	0	18.53	False	[]	903	486	417	solanales	84.4	79.3	2.4	2.7	15.6	3768	EnsemblPlants	GCA_000226075.1	31914	705779115	2011-09-19
UP000298064_2494336	Perkinsus sp. BL_2016	2494336	691	Alveolata	514	17.7	17.51	0.19	0.19	0	82.3	32.85	17.22	10.56	5.07	18.38	5.65	9.26	3.47	3.04	38.93	True	['Moraxellaceae', 'Betaproteobacteria', 'Ambiguous contaminant']	235	63	172	alveolata	12.9	8.8	0.6	3.5	87.1	12	ENA/EMBL	GCA_004369235.1	10799	1472894	2019-03-25
UP000276133_10195	Brachionus plicatilis	10195	52211	Protostomia	2105	91.26	83.99	7.27	0	7.27	8.74	17.24	8.6	6.69	1.95	3.23	0.59	2.19	0.45	0	79.54	False	[]	723	368	355	metazoa	90.7	85.8	2	2.9	9.3	228	ENA/EMBL	GCA_003710015.1	11989	108494170	2018-11-02
UP000054217_870435	Pisolithus tinctorius Marx 270	870435	22400	Agaricomycetidae	3811	90.63	81.26	9.37	0.03	9.34	9.37	41.48	27.15	10.67	3.66	8.64	2.38	5.02	1.24	0	49.88	False	[]	441	227	214	boletales	97.9	92.3	3.2	2.4	2.1	1004	ENA/EMBL	GCA_000827335.1	22153	71007534	2015-02-03
UP000011064_658429	Pseudogymnoascus destructans 20631-21	658429	9073	Leotiomycetes	4047	88.66	87.1	1.56	0	1.56	11.34	67.52	55.27	9.91	2.34	9.99	3.48	5.46	1.05	1.79	18.68	True	['Caulobacteraceae']	383	160	223	leotiomycetes	99.7	97.6	0.1	2	0.3	386	ENA/EMBL	GCA_000184105.1	22786	30652791	2010-12-30
UP000004994_4081	Solanum lycopersicum	4081	34651	Solanaceae	15497	96.46	87.66	8.8	4.87	3.93	3.54	86.12	71.84	9.17	5.11	1.42	0.19	0.9	0.33	0	12.46	False	[]	763	389	374	solanales	95	89.8	2.6	2.6	5	4393	EnsemblPlants	GCA_000188115.3	133047	827747456	2018-04-18
UP000311382_5288	Rhodotorula diobovata	5288	7905	Pucciniomycotina	2460	91.67	88.5	3.17	1.22	1.95	8.33	82.11	72.98	5.92	3.21	9.46	5.46	1.51	2.49	0	8.43	False	[]	423	213	210	basidiomycota	97.4	96.1	0.2	1.1	2.6	187	ENA/EMBL	GCA_006352295.1	82556	21142622	2019-06-18
UP000556165_297813	Phaetusa simplex	297813	13248	Neognathae	10994	86.63	83.58	3.05	0.03	3.02	13.37	98.97	79.49	0.63	18.85	0.88	0.42	0.14	0.32	0	0.15	False	[]	557	198	359	aves	80.5	73.6	0.4	6.5	19.5	2398	ENA/EMBL	GCA_013399535.1	16901	1151692184	2020-07-10
UP000472271_375764	Sphaeramia orbicularis	375764	24323	Percomorphaceae	16316	97.78	91.49	6.29	0.11	6.18	2.22	97.17	84.03	8.92	4.22	0.79	0.23	0.46	0.1	0	2.04	False	[]	813	382	431	actinopterygii	95.8	91.6	2.5	1.7	4.2	1945	Ensembl	GCA_902148855.1	2360121	1342662642	2019-07-03
UP000091857_3983	Manihot esculenta	3983	32935	fabids	10551	98.51	53.07	45.44	39.96	5.48	1.5	87.31	81.21	4.06	2.04	1.19	0.24	0.77	0.18	0	11.5	False	[]	886	405	481	eudicots	97.9	88.5	7.6	1.8	2.1	2233	ENA/EMBL	GCA_001659605.1	26694	582117524	2016-06-10
UP000326799_986946	Aspergillus novoparasiticus	986946	14181	Aspergillus	6137	97.49	93.29	4.2	2.26	1.94	2.51	84.27	76.77	5.81	1.69	2.83	1.22	1.41	0.2	0	12.9	False	[]	492	232	260	eurotiales	98.4	97.3	0.4	0.7	1.6	772	ENA/EMBL	GCA_009176405.1	241198	40857493	2019-10-18
UP000094065_1295533	Cryptococcus amylolentus CBS 6039	1295533	8246	Tremellomycetes	4146	90.78	87.84	2.94	0.31	2.63	9.21	74.82	63.02	10.77	1.03	6.5	3.04	2.39	1.07	0	18.68	False	[]	368	174	194	tremellomycetes	99.5	97.7	0.7	1.1	0.5	554	ENA/EMBL	GCA_001720205.1	1273107	20254996	2016-09-06
UP000565698_161742	Thinocorus orbignyianus	161742	14037	Neognathae	10994	91.63	88.28	3.35	0.03	3.32	8.38	99.14	80.24	0.73	18.17	0.71	0.36	0.07	0.28	0	0.16	False	[]	574	218	356	aves	85.5	79.1	0.3	6.1	14.5	2175	ENA/EMBL	GCA_013400375.1	75634	1092410525	2020-07-10
UP000193689_1141098	Pseudomassariella vexata	1141098	12557	Sordariomycetes	4804	96.23	94.94	1.29	0	1.29	3.77	76.67	64.63	10.46	1.58	3.82	1.66	1.58	0.58	0	19.51	False	[]	451	189	262	sordariomycetes	98.4	97.6	0.4	0.4	1.6	626	ENA/EMBL	GCA_002105095.1	2561820	44711451	2017-04-20
UP000005640_9606	Homo sapiens	9606	20585	Hominidae	17843	98.01	96.7	1.31	0.61	0.71	1.99	96.73	95.79	0.41	0.53	1.08	0.7	0.17	0.21	0	2.2	False	[]	749	364	385	primates	99.6	99	0.4	0.2	0.4	9545	Ensembl	GCA_000001405.27	57879411	3099734149	2017-12-21
UP000307440_230819	Coprinopsis marcescibilis	230819	14526	Agaricales	4521	94.23	87.77	6.46	0.53	5.93	5.77	67.11	50.18	14.75	2.18	6.96	2.95	3.21	0.8	0	25.93	False	[]	505	215	290	agaricales	98.2	96.9	0.6	0.7	1.8	631	ENA/EMBL	GCA_004369085.1	87079	38912666	2019-03-25
UP000070700_149040	Mollisia scopiformis	149040	18561	Leotiomycetes	4047	96.61	93.3	3.31	0.07	3.24	3.39	57.23	48.32	7.83	1.08	15.96	7.73	7.17	1.06	0	26.81	False	[]	574	257	317	helotiales	99.7	98.1	0.2	1.4	0.3	1032	ENA/EMBL	GCA_001500285.1	372842	48876257	2016-01-07
UP000002051_3880	Medicago truncatula	3880	49956	NPAAA clade	15412	95.92	76.56	19.36	6.89	12.47	4.07	75.4	57.61	13	4.79	1.86	0.35	1.28	0.23	0.1	22.27	True	['Burkholderia cepacia complex']	1069	619	450	fabales	99	96.2	2.3	0.5	1	3693	ENA/EMBL	GCA_000219495.2	339060	412800391	2014-06-18
UP000019471_1182543	Cladophialophora psammophila CBS 110553	1182543	13417	Eurotiomycetes	4565	92.9	90.84	2.06	0.13	1.93	7.1	77.26	64.18	11.7	1.38	8.21	4.78	2.91	0.52	0	14.53	False	[]	475	222	253	chaetothyriales	99.5	98.4	0.2	0.9	0.5	1063	ENA/EMBL	GCA_000585535.1	398655	39420127	2014-03-05
UP000008984_431241	Trichoderma reesei QM6a	431241	9112	Hypocreales	5813	97.97	96.51	1.46	1.22	0.24	2.03	94.96	93.14	1.16	0.66	0.77	0.21	0.42	0.14	0	4.27	False	[]	412	183	229	hypocreales	98.3	97.1	0.1	1.1	1.7	587	ENA/EMBL	GCA_000167675.2	797352	33395713	2011-07-18
UP000035642_6313	Angiostrongylus cantonensis	6313	14486	Strongylida	5500	90.49	73.65	16.84	0.67	16.16	9.51	82.4	46.49	21.62	14.29	3	0.4	2.09	0.51	0	14.61	False	[]	374	166	208	nematoda	78.3	67.4	0.7	10.2	21.7	513	WormBase	GCA_000950995.1	34528	253242791	2014-09-24
UP000504623_185453	Chrysochloris asiatica	185453	19590	Eutheria	13858	98.45	96.54	1.91	0.15	1.76	1.55	99.32	93.32	4.72	1.28	0.38	0.25	0.02	0.11	0	0.3	False	[]	816	342	474	eutheria	98.4	96.7	0.8	0.9	1.6	6670	Refseq	GCF_000296735.1	19632	4210093806	2012-09-19
UP000054196_741275	Punctularia strigosozonata HHB-11173 SS5	741275	2093	Agaricomycetes incertae sedis	4436	14.79	13.37	1.42	1.19	0.23	85.21	76.45	68.76	4.87	2.82	2.39	0.62	1.29	0.48	0	21.17	False	[]	280	75	205	agaricomycetes	10.4	10.1	0.1	0.2	89.6	90	ENA/EMBL	GCA_000264995.1	125337	34171901	2012-06-11
UP000029315_1420914	Pseudogymnoascus sp. VKM F-4519 (FW-2642)	1420914	10628	Leotiomycetes	4047	81.54	79.24	2.3	0.02	2.27	18.46	65.71	52.06	11.66	1.99	18.54	9.19	8	1.35	0	15.75	False	[]	421	209	212	leotiomycetes	93.2	91	0.2	2	6.8	493	ENA/EMBL	GCA_000750935.1	24539	32578210	2014-09-09
UP000272442_1960876	Aspergillus sp. HF37	1960876	8895	Aspergillus	6137	86.21	81.26	4.95	0	4.95	13.79	84.79	71.6	7.75	5.44	3.98	1.46	1.68	0.84	1.88	7.67	True	['Rhodobacterales']	420	180	240	eurotiales	89.9	85	0.3	4.6	10.1	584	ENA/EMBL	GCA_003698115.1	38782	21930979	2018-10-30
UP000292082_114155	Dichomitus squalens	114155	15221	Polyporales	3609	99.42	87.89	11.53	7.92	3.6	0.58	72.59	61.95	7.9	2.74	1.87	0.45	1.1	0.32	0	25.54	False	[]	449	231	218	polyporales	99.6	98.4	0.5	0.7	0.4	677	ENA/EMBL	GCA_004307905.1	113339	39597219	2019-02-27
UP000306102_542762	Camellia sinensis var. sinensis	542762	30052	asterids	11198	87.12	57.8	29.32	0.16	29.16	12.89	87.87	58.74	22.78	6.35	8.91	4.84	2.96	1.11	0	3.21	False	[]	909	445	464	eudicots	78.7	62.4	8.1	8.2	21.3	2542	ENA/EMBL	GCA_004153795.2	66344	2863254423	2019-04-21
UP000027730_1043004	Aureobasidium namibiae CBS 147.97	1043004	10258	Dothideomycetidae	5418	97.76	95.88	1.88	0.52	1.37	2.23	85.84	77.03	6.81	2	3.62	1.59	1.45	0.58	0	10.55	False	[]	421	180	241	dothideomycetes	99.5	98.3	0.1	1.1	0.5	495	ENA/EMBL	GCA_000721765.1	1053184	25428601	2014-07-08
UP000235388_200324	Puccinia coronata f. sp. avenae	200324	25533	Pucciniomycotina	2460	95.28	39.51	55.77	1.83	53.94	4.72	56.66	32.93	19.84	3.89	4.32	0.96	2.47	0.89	0	39.03	False	[]	569	341	228	basidiomycota	93.7	43	49.9	0.8	6.3	365	ENA/EMBL	GCA_002873275.1	217305	105248506	2018-01-08
UP000233200_61622	Rhinopithecus roxellana	61622	21114	Cercopithecidae	16444	97.37	96.11	1.26	0.67	0.6	2.62	98.42	96.75	1.08	0.59	0.53	0.34	0.09	0.1	0	1.05	False	[]	726	340	386	primates	95.7	93.1	1.3	1.3	4.3	10695	Ensembl	GCA_000769185.1	77151	2899535590	2014-10-28
UP000540089_75485	Rissa tridactyla	75485	14770	Neognathae	10994	93.38	90.26	3.12	0.1	3.02	6.62	98.93	80.97	0.8	17.16	0.89	0.4	0.12	0.37	0	0.18	False	[]	580	232	348	aves	87.6	81.5	0.4	5.7	12.4	2804	ENA/EMBL	GCA_013401015.1	54641	1192865200	2020-07-10
UP000002530_330879	Aspergillus fumigatus Af293	330879	9647	Aspergillus	6137	98.22	95.34	2.88	2.51	0.37	1.78	94.4	91.57	1.88	0.95	0.81	0.23	0.49	0.09	0	4.79	False	[]	407	176	231	eurotiales	98.7	96.8	0.2	1.7	1.3	574	ENA/EMBL	GCA_000002655.1	2460113	29384958	2005-06-10
UP000504621_108875	Herrania umbratica	108875	18898	Malvaceae	16928	91.66	88.84	2.82	1.5	1.32	8.34	97.78	92.78	2.76	2.24	1.46	0.75	0.56	0.15	0	0.76	False	[]	698	282	416	eudicots	95.2	92.8	0.5	1.9	4.8	1558	Refseq	GCF_002168275.1	46150	234039246	2017-06-05
UP000308549_706561	Salinomyces thailandica	706561	8771	Mycosphaerellales	6466	86.08	85.28	0.8	0.02	0.79	13.92	82.99	70.52	11.55	0.92	6.53	3.09	2.69	0.75	0	10.48	False	[]	409	185	224	dothideomycetes	97.1	96.3	0.1	0.7	2.9	473	ENA/EMBL	GCA_005059885.1	285948	23880597	2019-05-02
UP000002320_7176	Culex quinquefasciatus	7176	19082	Culicidae	7163	97.04	79.62	17.42	6.74	10.68	2.96	89.24	71.68	12.25	5.31	1.91	0.36	1.29	0.26	0	8.86	False	[]	509	285	224	diptera	94.8	86.3	4.4	4.1	5.2	973	EnsemblMetazoa	GCA_000209185.1	28546	579042118	2007-04-23
UP000076154_39966	Hypsizygus marmoreus	39966	16572	Agaricales	4521	92.86	84.85	8.01	0	8.01	7.14	55.91	42.53	12.16	1.22	8.49	3.26	4.39	0.84	0	35.6	False	[]	526	291	235	agaricales	99.1	97.8	0.9	0.4	0.9	627	ENA/EMBL	GCA_001605315.2	621345	42710661	2018-07-25
UP000007796_655863	Grosmannia clavigera kw1407	655863	8311	Sordariomycetidae	4821	82.83	82.29	0.54	0.02	0.52	17.17	80.29	69.02	10.26	1.01	10.59	6.32	3.44	0.83	0	9.12	False	[]	427	188	239	sordariomycetes	95.2	93.5	0.2	1.5	4.8	454	ENA/EMBL	GCA_000143105.2	1213309	29794006	2011-01-31
UP000224567_33114	Capsicum baccatum	33114	35641	Solanaceae	15497	89.49	76.57	12.92	4.16	8.76	10.51	95.11	64.75	19.49	10.87	2.04	0.55	1.05	0.44	0	2.85	False	[]	846	431	415	solanales	90.6	85.6	2.4	2.6	9.4	5341	ENA/EMBL	GCA_002271885.2	57876	3215610539	2017-10-30
UP000557268_208073	Hylia prasina	208073	13444	Passeriformes	11596	89.12	85.45	3.67	0.08	3.59	10.88	98.52	78.7	0.53	19.29	1.29	0.54	0.18	0.57	0	0.19	False	[]	525	213	312	passeriformes	79.1	73.6	0.2	5.3	20.9	3808	ENA/EMBL	GCA_013397195.1	64125	1029027164	2020-07-10
UP000314983_8005	Electrophorus electricus	8005	22824	Otophysi	16357	96.01	92.82	3.19	2.05	1.14	3.99	97.44	91.24	4.6	1.6	0.81	0.13	0.6	0.08	0	1.75	False	[]	861	328	533	actinopterygii	94.7	89.8	1.8	3.1	5.3	1564	Ensembl	GCA_003665695.2	37141	551880868	2018-10-30
UP000029120_50452	Arabis alpina	50452	21573	Brassicaceae	17998	75.84	69.44	6.4	3.96	2.44	24.16	90.37	81.42	5.05	3.9	1.42	0.35	0.56	0.51	0	8.21	False	[]	625	301	324	brassicales	87	83.7	1.3	2	13	2293	ENA/EMBL	GCA_000733195.1	9916	308032609	2014-08-12
UP000434957_129364	Phytophthora rubi	129364	35064	Phytophthora	9670	96.77	83.23	13.54	0.88	12.66	3.24	69.26	42.39	17.89	8.98	4.7	1.46	1.65	1.59	0	26.04	False	[]	661	419	242	stramenopiles	100	99	1	0	0	31	ENA/EMBL	GCA_009733145.1	16937	77817047	2019-12-05
UP000002311_559292	Saccharomyces cerevisiae S288C	559292	6050	Saccharomycetaceae	3653	100	90.56	9.44	8.65	0.79	0	93.37	92.18	0.53	0.66	0.35	0.05	0.23	0.07	0	6.28	False	[]	323	123	200	saccharomycetes	99.7	97.4	2.2	0.1	0.3	176	EnsemblFungi	GCA_000146045.2	924431	12071326	2011-04-18
UP000242146_101127	Hesseltinella vesiculosa	101127	11058	Mucorales	4450	91.98	82.07	9.91	0.09	9.82	8.02	70.13	52.39	15.64	2.1	6.19	2.19	2.94	1.06	0	23.68	False	[]	375	171	204	mucorales	98.6	96.2	0.5	1.9	1.4	311	ENA/EMBL	GCA_002104935.1	571097	27216191	2017-04-20
UP000009138_246409	Rhizopus delemar RA 99-880	246409	16971	Mucorales	4450	100	72.25	27.75	16.29	11.46	0	98.23	95.58	1.04	1.61	0.17	1.38778e-17	0.11	0.06	0	1.6	False	[]	439	211	228	mucorales	93.9	75.9	4.4	13.6	6.1	394	ENA/EMBL	GCA_000149305.1	303659	46087117	2009-05-27
UP000502089_861768	Coregonus sp. 'balchen'	861768	41641	Euteleosteomorpha	15493	90.26	49.58	40.68	23.31	17.36	9.75	94.08	64.07	10.76	19.25	1.03	0.3	0.58	0.15	0	4.89	False	[]	1262	692	570	actinopterygii	84.4	57.7	19	7.7	15.6	3093	ENA/EMBL	GCA_902810595.1	533126	2068074305	2020-03-10
UP000504635_7048	Sitophilus oryzae	7048	14660	Endopterygota	4840	93.78	85.91	7.87	0.37	7.5	6.22	80.62	56.79	19.92	3.91	4.41	1.11	2.97	0.33	0	14.97	False	[]	473	219	254	endopterygota	98.6	95.1	3.2	0.3	1.4	472	Refseq	GCF_002938485.1	1039787	770550206	2019-09-09
UP000284706_231916	Gymnopilus dilepis	231916	16218	Agaricales	4521	88.7	81.09	7.61	0.07	7.54	11.3	57.82	43.17	12.5	2.15	8.65	3.33	4.29	1.03	0	33.52	False	[]	488	263	225	agaricales	95.5	92.2	0.6	2.7	4.5	700	ENA/EMBL	GCA_002938385.1	32868	46664762	2018-02-22
UP000580171_56262	Pandion haliaetus	56262	12585	Neognathae	10994	79.2	75.78	3.42	0.11	3.31	20.8	98.97	75.33	0.79	22.85	0.79	0.31	0.11	0.37	0	0.24	False	[]	545	182	363	aves	70	60.7	0.1	9.2	30	2054	ENA/EMBL	GCA_013401275.1	23447	1147624024	2020-07-10
UP000318447_5661	Leishmania donovani	5661	7554	Leishmania	7532	89.98	88.49	1.49	0.37	1.12	10.02	96.06	88.13	7.36	0.57	0.81	0.45	0.2	0.16	0	3.14	False	[]	409	226	183	euglenozoa	99.2	99.2	0	0	0.8	35	ENA/EMBL	GCA_003730215.1	1033854	33453722	2018-11-15
UP000257160_80972	Amphiprion ocellaris	80972	23429	Ovalentaria	16033	98.06	95.03	3.03	1.82	1.21	1.94	99.08	95.67	2.25	1.16	0.21	0.07	0.11	0.03	0	0.71	False	[]	758	372	386	actinopterygii	97.5	93.3	1.9	2.3	2.5	2270	Ensembl	GCA_002776465.1	324210	880704246	2017-11-16
UP000276991_6277	Acanthocheilonema viteae	6277	10007	Spiruromorpha	6517	89.05	78.55	10.5	0.09	10.4	10.96	92.7	65.69	14.21	12.8	2.55	0.18	1.84	0.53	0	4.76	False	[]	357	162	195	nematoda	89.3	84.6	0.6	4.1	10.7	463	ENA/EMBL	GCA_900537255.1	18572	77350906	2018-11-09
UP000242180_13706	Syncephalastrum racemosum	13706	11037	Mucorales	4450	97.91	81.28	16.63	14.04	2.58	2.09	78.52	73.02	4.66	0.84	3.96	0.73	2.28	0.95	0	17.52	False	[]	433	234	199	mucorales	99.2	96.6	0.6	2	0.8	355	ENA/EMBL	GCA_002105135.1	2374188	30745403	2017-04-20
UP000031512_1537102	Theileria equi strain WA	1537102	5313	Piroplasmida	1530	91.31	89.41	1.9	0.07	1.83	8.69	49.6	28.8	20.14	0.66	6.31	2.05	3.71	0.55	0	44.1	False	[]	311	111	200	aconoidasida	98.1	93.9	0.6	3.6	1.9	79	ENA/EMBL	GCA_000342415.1	2338319	11617598	2012-12-11
UP000524542_571890	Urocynchramus pylzowi	571890	13671	Passeriformes	11596	89.84	86.38	3.46	0.17	3.29	10.16	98.54	79.28	0.59	18.67	1.25	0.52	0.15	0.58	0	0.2	False	[]	553	227	326	passeriformes	80.7	75.5	0.2	5	19.3	3137	ENA/EMBL	GCA_013397555.1	53989	1030914293	2020-07-10
UP000324585_35688	Porphyridium purpureum	35688	9673	Eukaryota	995	83.51	66.93	16.58	0.3	16.28	16.48	45.68	26.73	18	0.95	11.8	8.8	2.45	0.55	0	42.52	False	[]	900	221	679	eukaryota	80.4	71	1.6	7.8	19.6	38	ENA/EMBL	GCA_008690995.1	1853716	22192338	2019-09-24
UP000017246_6211	Echinococcus multilocularis	6211	10470	Lophotrochozoa	2373	96.03	87.1	8.93	6.87	2.06	3.96	77.64	70.36	5.03	2.25	2.22	0.34	1.5	0.38	0	20.14	False	[]	435	192	243	metazoa	77.9	71	1.7	5.2	22.1	108	ENA/EMBL	GCA_000469725.3	11270870	114963228	2015-12-10
UP000475037_9678	Crocuta crocuta	9678	16983	Carnivora	13728	81.3	80.11	1.19	0.06	1.13	18.7	97.5	82.66	2.1	12.74	1.87	1.13	0.28	0.46	0	0.63	False	[]	632	259	373	carnivora	76.4	73.4	0.6	2.4	23.6	5519	ENA/EMBL	GCA_008692635.1	97873	2348360376	2019-10-07
UP000325579_1506151	Aspergillus pseudonomiae	1506151	13384	Aspergillus	6137	97.21	93.22	3.99	1.81	2.18	2.79	85.3	78.53	5.6	1.17	2.79	1.33	1.29	0.17	0	11.9	False	[]	536	207	329	eurotiales	98.1	96.8	0.4	0.9	1.9	705	ENA/EMBL	GCA_009193645.1	188686	37780514	2019-10-18
UP000193467_106004	Leucosporidium creatinivorum	106004	9828	Pucciniomycotina	2460	86.75	81.83	4.92	0.2	4.72	13.25	68.03	54.83	10.07	3.13	13.51	6.46	4.42	2.63	0	18.46	False	[]	414	215	199	basidiomycota	95.8	92.8	1.1	1.9	4.2	217	ENA/EMBL	GCA_002105055.1	301033	26329764	2017-04-20
UP000215335_543379	Trichomalopsis sarcophagae	543379	16054	Apocrita	5767	82.1	77.35	4.75	0.99	3.76	17.89	61.3	45.04	12.32	3.94	2.82	0.44	2.09	0.29	0	35.89	False	[]	443	226	217	hymenoptera	79.3	75	0.7	3.6	20.7	1475	ENA/EMBL	GCA_002249905.1	9965	236426377	2017-08-02
UP000515200_30033	Drosophila kikkawai	30033	15043	melanogaster group	8622	97.39	91.57	5.82	1.18	4.64	2.61	92.32	82.07	3.91	6.34	1.46	0.68	0.65	0.13	0.18	2.57	True	['Acetobacter pasteurianus (strain NBRC 105184 / IFO 3283-01)', 'Lactobacillaceae', 'Ambiguous contaminant']	505	279	226	diptera	99.8	98.9	0.7	0.2	0.2	1148	Refseq	GCF_000224215.1	209056	164292578	2013-03-04
UP000261681_310752	Balaenoptera acutorostrata scammoni	310752	18711	Artiodactyla	13050	98.87	96.05	2.82	0.48	2.34	1.13	98.38	92.22	4.14	2.02	1.2	0.84	0.19	0.17	0	0.42	False	[]	730	327	403	cetartiodactyla	98.8	96.7	1	1.1	1.2	6443	Refseq	GCF_000493695.1	22690	2431671281	2013-10-31
UP000271974_188477	Elysia chlorotica	188477	23836	Lophotrochozoa	2373	91.78	84.07	7.71	0.08	7.63	8.22	50.63	29.73	15.92	4.98	10.96	2.33	7.16	1.47	0.45	35.89	True	['Francisella']	596	323	273	mollusca	85.1	80.7	1	3.4	14.9	2782	ENA/EMBL	GCA_003991915.1	30474	557480303	2019-01-04
UP000271098_637853	Gongylonema pulchrum	637853	26895	Spiruromorpha	6517	87.02	36.81	50.21	0.05	50.16	12.98	67.09	13.24	27.19	26.66	5.79	0.46	3.8	1.53	0	27.12	False	[]	443	225	218	nematoda	46.3	30.9	2.8	12.6	53.7	468	ENA/EMBL	GCA_900617915.1	1725	322334493	2018-12-05
UP000018721_1317065	Phytophthora parasitica P1569	1317065	22968	Phytophthora	9670	99.08	91.44	7.64	2.49	5.15	0.92	86.11	72.41	8.61	5.09	0.71	0.11	0.4	0.2	0	13.18	False	[]	542	311	231	stramenopiles	99	99	0	0	1	29	ENA/EMBL	GCA_000365505.1	27178	55229644	2013-04-16
UP000319663_5098	Monascus purpureus	5098	8080	Aspergillaceae	5677	88.97	87.6	1.37	0	1.37	11.03	90.52	77.97	10.51	2.04	3.28	1.52	1.36	0.4	0	6.2	False	[]	401	165	236	eurotiales	93.7	92	0.3	1.4	6.3	497	ENA/EMBL	GCA_006542485.1	55146	23216963	2019-07-02
UP000249619_183478	Stemphylium lycopersici	183478	9079	Pleosporaceae	8651	79.14	78.23	0.91	0	0.91	20.85	90.6	76.72	13.21	0.67	3.43	1.53	1.65	0.25	0	5.97	False	[]	435	195	240	pleosporales	87	85.1	0.2	1.7	13	972	ENA/EMBL	GCA_003268335.1	136113	34920267	2018-06-27
UP000593560_34285	Gossypium harknessii	34285	28410	Malvaceae	16928	77.25	58.48	18.77	15.94	2.84	22.75	91.5	66.52	7.86	17.12	0.65	0.14	0.31	0.2	0	7.85	False	[]	707	318	389	eudicots	58.4	41.4	4.1	12.9	41.6	1321	ENA/EMBL	GCA_013677255.1	2811	732154658	2020-09-03
UP000440578_1232801	Amphibalanus amphitrite	1232801	24795	Pancrustacea	4103	79.5	63.22	16.28	0	16.28	20.5	52.45	31.88	15.54	5.03	21.67	12.82	5	3.85	0	25.88	False	[]	768	386	382	arthropoda	90.5	65.4	19.4	5.7	9.5	247	ENA/EMBL	GCA_009805615.1	313401	613414131	2019-12-27
UP000241587_5516	Fusarium culmorum	5516	12360	Fusarium	7922	96.2	94.36	1.84	1.29	0.56	3.8	94.99	91.72	2.06	1.21	0.54	0.09	0.38	0.07	0	4.47	False	[]	458	210	248	hypocreales	95.1	94.4	0.1	0.6	4.9	821	ENA/EMBL	GCA_003033665.1	5548199	38110313	2018-04-04
UP000311919_6182	Schistosoma japonicum	6182	10042	Lophotrochozoa	2373	90.94	81.46	9.48	4.47	5.01	9.06	64.26	44.99	16.54	2.73	6.72	2.29	3.73	0.7	0	29.02	False	[]	433	189	244	metazoa	76.3	70.6	1.3	4.4	23.7	112	ENA/EMBL	GCA_006368765.1	871911	369900518	2019-06-14
UP000274429_6205	Hydatigera taeniaeformis	6205	11591	Lophotrochozoa	2373	90.61	72.36	18.25	5.18	13.06	9.4	80.92	44.6	15.02	21.3	3.21	0.41	2.08	0.72	0	15.87	False	[]	432	183	249	metazoa	69.5	58.6	0.4	10.5	30.5	92	ENA/EMBL	GCA_900622495.1	9405	103664560	2018-12-05
UP000055048_144512	Trichinella murrelli	144512	14367	Nematoda	2223	71.66	68.92	2.74	1.12	1.62	28.34	39.76	24.96	11.61	3.19	4.54	0.85	3.27	0.42	0	55.7	False	[]	398	192	206	nematoda	66.2	64.8	0.7	0.7	33.8	601	ENA/EMBL	GCA_001447425.1	98153	49016728	2015-11-24
UP000580691_337173	Sinosuthora webbiana	337173	14232	Passeriformes	11596	91.03	86.91	4.12	0.13	3.99	8.97	98.11	78.54	0.63	18.94	1.57	0.56	0.19	0.82	0	0.32	False	[]	525	187	338	passeriformes	81	75.6	0.3	5.1	19	3348	ENA/EMBL	GCA_013397395.1	78603	1050295543	2020-07-10
UP000002729_44056	Aureococcus anophagefferens	44056	11501	Ochrophyta	943	94.49	74.66	19.83	15.06	4.77	5.51	61.92	56.84	2.81	2.27	24.93	18.73	2.9	3.3	0	13.16	False	[]	455	260	195	stramenopiles	95	82	3	10	5	20	ENA/EMBL	GCA_000186865.1	34096	56660572	2011-02-15
UP000053780_1037528	Vairimorpha apis BRL 01	1037528	2727	Apansporoblastina	920	73.58	62.93	10.65	0	10.65	26.41	44.92	19.88	18.7	6.34	10.23	1.02	6.64	2.57	0	44.85	False	[]	224	73	151	microsporidia	66.2	55.7	1.7	8.8	33.8	28	ENA/EMBL	GCA_000447185.1	14029	8569501	2013-08-14
UP000545329_1112836	Erpornis zantholeuca	1112836	13291	Passeriformes	11596	84.77	81.19	3.58	0.05	3.53	15.23	97.95	76.47	0.7	20.78	1.79	0.69	0.21	0.89	0	0.26	False	[]	541	196	345	passeriformes	72.9	66.2	0.2	6.5	27.1	2759	ENA/EMBL	GCA_013400515.1	45331	1013967273	2020-07-10
UP000089565_3656	Cucumis melo	3656	19526	fabids	10551	95.34	78.9	16.44	13.33	3.12	4.65	96.79	89.11	5.45	2.23	1.37	0.41	0.81	0.15	0	1.84	False	[]	670	291	379	eudicots	98.8	97	1.2	0.6	1.2	1557	Refseq	GCF_000313045.1	18072	374772472	2012-10-05
UP000005207_8128	Oreochromis niloticus	8128	28038	Pseudocrenilabrinae	19126	97.35	94.78	2.57	1.96	0.61	2.65	99.29	95.75	3.04	0.5	0.31	0.15	0.12	0.04	0	0.4	False	[]	862	453	409	actinopterygii	97.8	95.6	0.9	1.3	2.2	2229	Ensembl	GCA_001858045.3	2923640	1005664923	2018-06-29
UP000266152_5514	Fusarium sporotrichioides	5514	11960	Fusarium	7922	96.73	94.74	1.99	0.73	1.26	3.27	95.22	88.77	5.1	1.35	1.45	0.7	0.68	0.07	0	3.34	False	[]	452	209	243	hypocreales	99	98.3	0.1	0.6	1	884	ENA/EMBL	GCA_003012315.1	218061	37429079	2018-03-20
UP000015106_4572	Triticum urartu	4572	33312	Triticeae	17291	87.79	81.78	6.01	5.05	0.96	12.2	92.42	81.5	6.73	4.19	0.81	0.11	0.51	0.19	0.68	5.83	True	['Enterobacterales']	842	409	433	poales	88.1	73	2.9	12.2	11.9	2954	EnsemblPlants	GCA_000347455.1	5782	3747047519	2013-04-02
UP000053317_158046	Phaeomoniella chlamydospora	158046	6907	Eurotiomycetes	4565	78.9	78.55	0.35	0	0.35	21.1	87.23	71.92	13.7	1.61	5.34	2.39	2.5	0.45	0	7.43	False	[]	407	165	242	eurotiomycetes	82.5	75.8	0.1	6.6	17.5	411	ENA/EMBL	GCA_001006345.1	141279	27513354	2015-05-13
UP000187406_3775	Cephalotus follicularis	3775	36277	fabids	10551	91.06	82.46	8.6	0.09	8.5	8.95	68.32	44.36	16.53	7.43	9.76	2.13	6.6	1.03	0	21.93	False	[]	896	455	441	eudicots	97	93.8	2.1	1.1	3	1636	ENA/EMBL	GCA_001972305.1	118750	1614517073	2017-01-11
UP000026042_1291522	Helicosporidium sp. ATCC 50920	1291522	6029	Chlorophyta	1807	62.64	58.38	4.26	0.06	4.21	37.35	47.29	25.61	12.36	9.32	28.35	14.15	4.73	9.47	0	24.37	False	[]	307	118	189	chlorophyta	76.1	62.3	1.2	12.6	23.9	79	ENA/EMBL	GCA_000690575.1	3036	12373820	2014-05-13
UP000261580_32507	Neolamprologus brichardi	32507	23550	Pseudocrenilabrinae	19126	93.37	90.53	2.84	1.23	1.61	6.62	98.93	92.21	4.44	2.28	0.39	0.05	0.28	0.06	0	0.68	False	[]	714	328	386	actinopterygii	91.8	84.5	1.7	5.6	8.2	1676	Ensembl	GCA_000239395.1	13047	847893845	2011-12-22
UP000054317_717944	Trametes versicolor FP-101664 SS1	717944	1022	Polyporales	3609	6.99	6.35	0.64	0.61	0.03	93.02	77.01	65.66	5.58	5.77	2.25	0.98	0.98	0.29	0	20.74	False	[]	266	66	200	polyporales	4.1	3.8	0.1	0.2	95.9	89	ENA/EMBL	GCA_000271585.1	204373	44794008	2012-06-22
UP000009183_29760	Vitis vinifera	29760	29873	rosids	10030	95.45	79.27	16.18	6.08	10.1	4.55	86	68.08	9.8	8.12	1.21	0.38	0.52	0.31	0	12.79	False	[]	871	349	522	eudicots	96.6	91.6	1.6	3.4	3.4	1781	ENA/EMBL	GCA_000003745.2	102674	485326422	2009-12-07
UP000539032_33581	Scopus umbretta	33581	12270	Neognathae	10994	76.94	73.15	3.79	0.06	3.73	23.06	98.94	72.9	0.86	25.18	0.9	0.38	0.07	0.45	0	0.16	False	[]	541	178	363	aves	68.4	57.4	0.3	10.7	31.6	1492	ENA/EMBL	GCA_013400535.1	16158	1091975655	2020-07-10
UP000053237_65357	Albugo candida	65357	13200	Oomycota	5742	67.83	54.72	13.11	0	13.11	32.17	57.32	34.45	22.08	0.79	4.96	2.14	2.37	0.45	0	37.72	False	[]	390	198	192	stramenopiles	100	86	12	2	0	27	ENA/EMBL	GCA_001078535.1	51405	34452595	2014-05-15
UP000007266_7070	Tribolium castaneum	7070	16568	Endopterygota	4840	95.59	89.83	5.76	3.74	2.02	4.4	72.16	64.03	6.54	1.59	2.01	0.36	1.38	0.27	0	25.83	False	[]	489	225	264	endopterygota	98.9	97.6	0.4	0.9	1.1	593	ENA/EMBL	GCA_000002335.3	73049	165928604	2016-03-10
UP000017836_13333	Amborella trichopoda	13333	27366	Magnoliopsida	7770	93.27	81.12	12.15	4.43	7.72	6.73	70.39	54.42	10.66	5.31	1.21	0.09	0.77	0.35	0	28.4	False	[]	941	330	611	embryophyta	95.4	88.5	1.8	5.1	4.6	960	ENA/EMBL	GCA_000471905.1	29332	706332640	2013-09-30
UP000016936_701091	Bipolaris maydis C5	701091	12852	Pleosporaceae	8651	99.16	97.55	1.61	0.8	0.81	0.84	86.81	83.97	1.53	1.31	1.74	0.38	0.99	0.37	0	11.45	False	[]	463	217	246	pleosporales	99.3	98.2	0.3	0.8	0.7	1029	ENA/EMBL	GCA_000338975.1	1168586	36456735	2013-02-21
UP000054321_913774	Oidiodendron maius Zn	913774	16696	Leotiomycetes	4047	94.12	90.04	4.08	0.02	4.05	5.88	60.22	50.67	7.85	1.7	19.38	10.89	7.35	1.14	0	20.4	False	[]	489	244	245	leotiomycetes	98.3	95.7	0.6	2	1.7	607	ENA/EMBL	GCA_000827325.1	454872	46426256	2015-01-30
UP000029981_3659	Cucumis sativus	3659	23744	fabids	10551	96.22	77.79	18.43	15.14	3.3	3.77	84.41	77.63	4.59	2.19	1.45	0.12	1.04	0.29	0	14.14	False	[]	711	307	404	eudicots	95.8	90.4	1.4	4	4.2	1472	ENA/EMBL	GCA_000004075.3	8937712	224801081	2019-11-15
UP000054282_57267	Plasmodium falciparum Dd2	57267	5132	Plasmodium falciparum	4041	79.95	67.43	12.52	0.37	12.15	20.04	96.08	70.73	5.26	20.09	0.35	0.02	0.21	0.12	0	3.57	False	[]	274	116	158	plasmodium	58	52.2	0.1	5.7	42	1110	ENA/EMBL	GCA_000149795.1	11610	20875591	2009-09-22
UP000590868_54369	Heliornis fulica	54369	13523	Neognathae	10994	90.19	86.79	3.4	0.05	3.35	9.81	99.17	80.09	0.74	18.34	0.7	0.35	0.08	0.27	0	0.13	False	[]	578	214	364	aves	84.1	77.6	0.4	6.1	15.9	2115	ENA/EMBL	GCA_013399135.1	53463	1097085761	2020-07-10
UP000558488_59472	Pipistrellus kuhlii	59472	19412	Laurasiatheria	14093	93.57	91.88	1.69	0.15	1.54	6.44	87.62	81.86	3.46	2.3	2.38	0.83	0.79	0.76	0	10	False	[]	744	331	413	laurasiatheria	94.2	93.2	0.3	0.7	5.8	7629	ENA/EMBL	GCA_014108245.1	10591995	1775688541	2020-08-13
UP000029338_1420901	Pseudogymnoascus sp. VKM F-3775	1420901	9472	Leotiomycetes	4047	72.87	66.79	6.08	0.02	6.05	27.13	65.38	43.13	12.75	9.5	17.92	8.08	7.91	1.93	0	16.7	False	[]	387	165	222	leotiomycetes	70.5	59.2	0.3	11	29.5	348	ENA/EMBL	GCA_000750715.1	8235	28506885	2014-09-09
UP000265020_28743	Cyprinodon variegatus	28743	22943	Cyprinodontoidei	18451	95.06	92.55	2.51	1.47	1.04	4.94	98.75	94.25	3.28	1.22	0.35	0.08	0.25	0.02	0	0.9	False	[]	735	349	386	cyprinodontiformes	88.4	84.7	0.6	3.1	11.6	11261	Ensembl	GCA_000732505.1	20803	1035167975	2014-07-22
UP000316726_1764295	Chloropicon primus	1764295	8606	Chlorophyta	1807	78.2	76.54	1.66	0	1.66	21.8	46.69	31.97	14	0.72	23.01	12.17	9.39	1.45	0	30.3	False	[]	373	177	196	chlorophyta	92	89.7	1.8	0.5	8	157	ENA/EMBL	GCA_007859695.1	1089399	17400691	2019-08-07
UP000593561_34287	Gossypium davidsonii	34287	29885	Malvaceae	16928	78.8	59.09	19.71	17.63	2.08	21.21	91.66	71.83	9	10.83	0.66	0.14	0.32	0.2	0	7.68	False	[]	742	340	402	eudicots	66.9	55.9	4.6	6.4	33.1	1582	ENA/EMBL	GCA_013677245.1	5564	704223819	2020-09-03
UP000243164_9764	Eschrichtius robustus	9764	10855	Artiodactyla	13050	61.84	59.26	2.58	0.05	2.54	38.15	98.74	60.24	8.05	30.45	1.23	0.72	0.2	0.31	0	0.03	False	[]	511	159	352	cetartiodactyla	31.9	20.5	0	11.4	68.1	1924	ENA/EMBL	GCA_002738545.1	2656	2922979301	2017-10-31
UP000029965_60711	Chlorocebus sabaeus	60711	19139	Cercopithecinae	16372	96.71	95.59	1.12	0.72	0.4	3.29	98.4	97.42	0.43	0.55	0.46	0.28	0.07	0.11	0	1.14	False	[]	702	333	369	primates	96.1	93.2	0.7	2.2	3.9	8507	Ensembl	GCA_000409795.2	90449	2789639778	2014-03-25
UP000515152_7950	Clupea harengus	7950	23855	Clupeocephala	14858	89.56	83.36	6.2	0.21	5.99	10.44	96.21	82.71	10.4	3.1	1.1	0.41	0.53	0.16	0	2.69	False	[]	885	415	470	actinopterygii	93	89.7	2.4	0.9	7	2137	Refseq	GCF_900700415.1	1151065	725670187	2019-04-16
UP000011185_72359	Trachipleistophora hominis	72359	3212	Microsporidia	614	94.79	90.39	4.4	2.44	1.95	5.21	62.73	56.35	3.61	2.77	1.84	0.25	1.37	0.22	0	35.43	False	[]	231	73	158	microsporidia	88.2	83.2	0	5	11.8	29	ENA/EMBL	GCA_000316135.1	9528	8498182	2013-01-04
UP000000314_644223	Komagataella phaffii GS115	644223	5073	Saccharomycetales	3020	96.68	93.77	2.91	2.65	0.26	3.31	87.33	83.7	3.35	0.28	1.18	0.27	0.65	0.26	0	11.49	False	[]	313	113	200	saccharomycetes	97.8	97.4	0.1	0.3	2.2	152	ENA/EMBL	GCA_000027005.1	2394163	9216378	2009-05-25
UP000515160_7291	Drosophila albomicans	7291	13496	Drosophila	8988	95.91	92.63	3.28	0.04	3.24	4.08	95.41	85.03	9.09	1.29	0.86	0.25	0.46	0.15	0	3.73	False	[]	519	276	243	diptera	97.5	96.7	0.8	0	2.5	988	Refseq	GCF_009650485.1	33427555	165830429	2019-11-14
UP000052943_4790	Phytophthora nicotianae	4790	15887	Phytophthora	9670	94.58	86.75	7.83	1.95	5.87	5.42	97.6	91.12	4.1	2.38	0.28	0.1	0.09	0.09	0	2.12	False	[]	477	269	208	stramenopiles	99	98	1	0	1	25	ENA/EMBL	GCA_001483015.1	23734	81610141	2015-12-29
UP000031513_5851	Plasmodium knowlesi strain H	5851	5339	Plasmodium (Plasmodium)	4356	99.86	97.77	2.09	0.76	1.33	0.14	97.12	94.07	2.06	0.99	0.39	0.08	0.24	0.07	0	2.49	False	[]	291	133	158	plasmodium	99.3	98.6	0.6	0.1	0.7	573	ENA/EMBL	GCA_000006355.3	807908	24359384	2020-02-24
UP000030687_85681	Citrus clementina	85681	24934	malvids	11718	97.55	83.96	13.59	10.53	3.06	2.45	92.74	86.17	3.54	3.03	1.36	0.33	0.79	0.24	0	5.9	False	[]	786	328	458	eudicots	97.2	92.2	1.2	3.8	2.8	1741	ENA/EMBL	GCA_000493195.1	109915	301364702	2013-11-08
UP000002489_660025	Fusarium oxysporum f. sp. conglutinans Fo5176	660025	17784	Fusarium	7922	96.5	91.38	5.12	1.81	3.32	3.5	86.12	71.31	9.96	4.85	2.42	0.83	1.39	0.2	0	11.46	False	[]	559	305	254	hypocreales	97.9	96.1	0.7	1.1	2.1	888	ENA/EMBL	GCA_000222805.1	60340	54767602	2011-08-05
UP000265080_161767	Amphiprion percula	161767	23736	Ovalentaria	16033	98.79	96.31	2.48	1.77	0.72	1.2	98.87	94.98	3.01	0.88	0.29	0.07	0.19	0.03	0	0.84	False	[]	785	389	396	actinopterygii	97.3	93.7	1.5	2.1	2.7	1951	Ensembl	GCA_003047355.1	3123421	908939294	2018-11-27
UP000327493_54343	Etheostoma spectabile	54343	18371	Eupercaria	15616	67.9	62.42	5.48	0.01	5.47	32.1	82.94	60.67	12.97	9.3	5.42	1.75	2.41	1.26	0	11.64	False	[]	655	286	369	actinopterygii	66.3	58.5	1.4	6.4	33.7	1168	ENA/EMBL	GCA_008692095.1	26023	854790067	2019-10-07
UP000001646_28377	Anolis carolinensis	28377	21495	Episquamata	13341	92.21	88.45	3.76	0.69	3.07	7.79	96.41	78.61	14.41	3.39	1.81	0.57	1.09	0.15	0	1.78	False	[]	749	346	403	sauropsida	89.1	84.2	1.4	3.5	10.9	4043	Ensembl	GCA_000090745.2	79867	1799126364	2011-01-10
UP000267821_1051890	Terfezia boudieri ATCC MYA-4762	1051890	12026	Pezizomycotina	3842	90.03	84.62	5.41	0.03	5.39	9.97	53.27	38.77	11.99	2.51	6.49	1.42	3.83	1.24	0	40.24	False	[]	452	191	261	ascomycota	97	92.9	2.5	1.6	3	245	ENA/EMBL	GCA_003788615.2	122202	63234573	2018-11-16
UP000541332_262131	Alopecoenas beccarii	262131	14573	Neognathae	10994	91.85	88.49	3.36	0.06	3.29	8.15	98.94	80.08	0.99	17.87	0.82	0.38	0.06	0.38	0	0.25	False	[]	600	232	368	aves	85.2	78.6	0.3	6.3	14.8	2345	ENA/EMBL	GCA_013399365.1	126523	1115608669	2020-07-10
UP000013776_1097556	Taphrina deformans PYCC 5710	1097556	4650	Taphrinomycotina	2580	70.55	69.81	0.74	0.04	0.7	29.46	66.56	51.78	13.4	1.38	13.61	5.57	7.16	0.88	0	19.83	False	[]	316	110	206	ascomycota	68.8	66	0.1	2.7	31.2	143	ENA/EMBL	GCA_000312925.2	53591	13364053	2013-03-28
UP000078492_471704	Trachymyrmex cornetzi	471704	18657	Formicidae	7260	94.17	89.21	4.96	0.61	4.35	5.83	69.46	50.21	16.15	3.1	4.27	0.56	3.12	0.59	0	26.27	False	[]	456	236	220	hymenoptera	94.1	91.8	0.2	2.1	5.9	1918	ENA/EMBL	GCA_001594075.1	29356	369438293	2016-03-25
UP000218334_1076256	Armillaria solidipes	1076256	20715	Agaricales	4521	98.78	83.63	15.15	10.02	5.13	1.22	80.7	64.63	9.9	6.17	1.53	0.34	0.95	0.24	0	17.77	False	[]	608	286	322	agaricales	99.5	98.2	0.8	0.5	0.5	667	ENA/EMBL	GCA_002307675.1	242961	58009494	2017-09-18
UP000005220_1071382	Kazachstania africana CBS 2517	1071382	5354	Saccharomycetaceae	3653	96	88.42	7.58	0.05	7.53	4	90.72	75.61	14.62	0.49	1.46	0.43	0.77	0.26	0	7.83	False	[]	302	115	187	saccharomycetes	99.4	97.6	1.7	0.1	0.6	173	ENA/EMBL	GCA_000304475.1	925516	11130140	2012-01-17
UP000039324_37360	Plasmodiophora brassicae	37360	9720	Sar	466	95.06	89.27	5.79	4.94	0.86	4.94	54.18	50.39	3.38	0.41	11.27	5.57	4.36	1.34	0	34.56	False	[]	399	184	215	eukaryota	92.5	88.6	0.4	3.5	7.5	40	ENA/EMBL	GCA_001049375.1	47796	24050826	2015-06-30
UP000535403_1323832	Calonectris borealis	1323832	14417	Neognathae	10994	88.75	84.26	4.49	0.06	4.43	11.25	99.02	75.75	0.73	22.54	0.87	0.32	0.12	0.43	0	0.12	False	[]	588	212	376	aves	81.9	72.3	0.2	9.4	18.1	2035	ENA/EMBL	GCA_013401115.1	63034	1166068492	2020-07-10
UP000018468_7918	Lepisosteus oculatus	7918	18321	Neopterygii	13823	84.07	82.63	1.44	0.58	0.86	15.93	98.07	92.75	3.09	2.23	0.93	0.35	0.45	0.13	0	1	False	[]	755	305	450	actinopterygii	95.8	91.1	1.4	3.3	4.2	1516	Ensembl	GCA_000242695.1	68337	945861706	2012-01-13
UP000012174_1287681	Eutypa lata UCREL1	1287681	11684	Sordariomycetes	4804	88.67	86.84	1.83	0.71	1.12	11.32	88.19	80.42	4.33	3.44	2.65	0.66	1.51	0.48	0	9.16	False	[]	565	243	322	sordariomycetes	89.8	79.7	0.2	9.9	10.2	472	ENA/EMBL	GCA_000349385.1	51799	54005819	2013-03-28
UP000026960_65489	Oryza barthii	65489	34345	Oryza	15089	97.61	88.28	9.33	1.97	7.36	2.39	84.62	72.04	7.61	4.97	3.18	0.41	1.15	1.62	0	12.2	False	[]	927	499	428	poales	94.4	88.5	2.6	3.3	5.6	3256	EnsemblPlants	GCA_000182155.2	18926	308272304	2014-03-31
UP000084051_4097	Nicotiana tabacum	4097	61674	Solanaceae	15497	99.23	16.84	82.39	76.1	6.29	0.77	97.36	86.23	6.54	4.59	0.96	0.19	0.46	0.31	0	1.68	False	[]	1474	720	754	solanales	99.8	23.6	75.6	0.6	0.2	7183	Refseq	GCF_000715135.1	40422	3642884816	2014-05-29
UP000594220_8502	Crocodylus porosus	8502	15223	Archosauria	10701	93.6	92.59	1.01	0.33	0.68	6.4	96.28	89.91	5.57	0.8	1.45	0.32	0.97	0.16	0	2.27	False	[]	629	258	371	sauropsida	93.6	90.6	0.4	2.6	6.4	3194	Ensembl	GCA_001723895.1	34073	2049519336	2016-09-13
UP000504628_89673	Phyllostomus discolor	89673	19672	Laurasiatheria	14093	98.33	95.9	2.43	0.08	2.36	1.67	98.16	92.98	4.18	1	1.43	1.13	0.12	0.18	0	0.41	False	[]	750	352	398	laurasiatheria	98.4	96.9	1	0.5	1.6	7359	Refseq	GCF_004126475.2	6892556	2108832841	2020-05-12
UP000078595_1296121	Kwoniella dejecticola CBS 10117	1296121	8600	Tremellomycetes	4146	89.38	87.84	1.54	0.27	1.28	10.61	70.38	58.25	11.43	0.7	9.9	4.78	3.95	1.17	0	19.72	False	[]	398	186	212	tremellomycetes	99.7	99.1	0.1	0.5	0.3	600	ENA/EMBL	GCA_000512565.2	591206	23862392	2016-06-21
UP000076744_1081104	Cordyceps fumosorosea ARSEF 2679	1081104	10050	Hypocreales	5813	93.22	90.57	2.65	1.08	1.57	6.78	87.99	78.67	6.8	2.52	4.59	2.25	1.44	0.9	0	7.42	False	[]	436	198	238	hypocreales	97.7	95.4	0.2	2.1	2.3	573	ENA/EMBL	GCA_001636725.1	201388	33485962	2016-05-04
UP000011087_905079	Guillardia theta CCMP2712	905079	24567	Eukaryota	995	89.55	63.92	25.63	23.72	1.91	10.45	97.92	95.92	1.38	0.62	0.37	0.18	0.14	0.05	0	1.71	False	[]	1621	329	1292	eukaryota	89.8	76.1	3.5	10.2	10.2	78	EnsemblProtists	GCA_000315625.1	40445	87145349	2012-12-05
UP000308365_40151	Monodon monoceros	40151	20730	Artiodactyla	13050	92.75	82.92	9.83	0.28	9.56	7.25	94.69	71.68	10.16	12.85	1.97	1.06	0.54	0.37	0.29	2.61	True	['Betaproteobacteria']	693	317	376	cetartiodactyla	79.2	70.8	0.7	7.7	20.8	5802	ENA/EMBL	GCA_005125345.1	10044	2350881526	2019-05-03
UP000594262_252671	Clytia hemisphaerica	252671	19013	Eumetazoa	3255	83.04	75.76	7.28	0.37	6.91	16.96	53.77	31.68	19.81	2.28	3.48	1.17	2.09	0.22	0	42.75	False	[]	992	276	716	metazoa	80.9	75.6	2.4	2.9	19.1	192	EnsemblMetazoa	GCA_902728285.1	376564	420978673	2020-02-04
UP000267027_334426	Angiostrongylus costaricensis	334426	13350	Strongylida	5500	93.83	86.85	6.98	1.27	5.71	6.16	82.76	62.02	14.66	6.08	3.34	0.35	2.4	0.59	0	13.9	False	[]	377	172	205	nematoda	87.5	77.8	0.7	9	12.5	532	ENA/EMBL	GCA_900624975.1	91772	262782696	2018-12-05
UP000000560_227321	Aspergillus nidulans FGSC A4	227321	10560	Aspergillus	6137	95.39	92.85	2.54	2.33	0.21	4.61	95.53	93.69	1.22	0.62	0.44	0.15	0.24	0.05	0	4.03	False	[]	434	192	242	eurotiales	96.5	94.4	0.2	1.9	3.5	616	ENA/EMBL	GCA_000011425.1	679860	29828291	2009-09-24
UP000054279_990650	Sphaerobolus stellatus SS14	990650	24605	Agaricomycetes	3961	55.92	43.85	12.07	0.03	12.04	44.08	43.05	21.92	14.43	6.7	5.07	1.25	3.04	0.78	0	51.88	False	[]	545	300	245	agaricomycetes	51.1	40	4.2	6.9	48.9	543	ENA/EMBL	GCA_000827215.1	19443	176372157	2015-01-23
UP000317494_286115	Synchytrium endobioticum	286115	7895	Chytridiomycota incertae sedis	2399	77.57	75.82	1.75	0	1.75	22.43	46.57	31.07	14.54	0.96	13.06	4.65	7.46	0.95	0	40.37	False	[]	366	157	209	fungi	86.2	82.7	1.5	2	13.8	97	ENA/EMBL	GCA_006535955.1	17164	21483073	2019-07-01
UP000563107_221966	Chaetops frenatus	221966	13217	Passeriformes	11596	86.06	82.32	3.74	0.05	3.69	13.94	98.36	76.83	0.72	20.81	1.45	0.59	0.14	0.72	0	0.2	False	[]	532	200	332	passeriformes	74.5	67.7	0.2	6.6	25.5	3439	ENA/EMBL	GCA_013400775.1	34663	1065444583	2020-07-10
UP000237271_611791	Phytophthora palmivora var. palmivora	611791	24468	Phytophthora	9670	73.4	44.61	28.79	0.06	28.73	26.6	84.03	43.47	23.28	17.28	1.9	0.66	0.79	0.45	0	14.07	False	[]	503	284	219	stramenopiles	93	72	9	12	7	26	ENA/EMBL	GCA_002911725.1	6457	107772931	2018-02-02
UP000001926_5759	Entamoeba histolytica	5759	7959	Evosea	905	99.34	72.38	26.96	20.22	6.74	0.66	97.06	92.63	1.19	3.24	0.68	0.09	0.44	0.15	0	2.26	False	[]	344	133	211	eukaryota	57.7	47.1	5.5	5.1	42.3	33	ENA/EMBL	GCA_000208925.2	29517	20835395	2008-03-12
UP000191518_29845	Penicillium vulpinum	29845	10245	Penicillium	6386	91.28	89.56	1.72	0.17	1.55	8.72	88.86	82.4	4.51	1.95	5.72	3.58	1.8	0.34	0	5.42	False	[]	427	190	237	eurotiales	93.2	92.9	0.1	0.2	6.8	602	ENA/EMBL	GCA_002072255.1	224961	31032801	2017-03-24
UP000053447_1408657	Pneumocystis jirovecii RU7	1408657	3746	Taphrinomycotina	2580	83.26	82.87	0.39	0	0.39	16.74	74.32	60.94	13.11	0.27	7.47	1.59	5.45	0.43	0	18.21	False	[]	350	95	255	ascomycota	78	75.6	0.1	2.3	22	146	ENA/EMBL	GCA_001477535.1	454558	8396240	2015-12-22
UP000053617_1442369	Rhinocladiella mackenziei CBS 650.93	1442369	11378	Eurotiomycetes	4565	91.78	90.12	1.66	0.15	1.51	8.21	81.03	68.2	11.5	1.33	5.61	3.01	2.34	0.26	0	13.36	False	[]	453	197	256	chaetothyriales	96.7	95.6	0.2	0.9	3.3	1152	ENA/EMBL	GCA_000835555.1	577963	32474431	2015-02-23
UP000076552_708197	Colletotrichum tofieldiae	708197	12499	Glomerellales	6516	93.64	91.68	1.96	0.64	1.32	6.35	88.74	80.93	6.76	1.05	5.02	2.71	1.92	0.39	0	6.24	False	[]	497	255	242	glomerellales	96	95.7	0.1	0.2	4	1195	ENA/EMBL	GCA_001625265.1	209340	52836184	2016-04-19
UP000030763_5804	Eimeria maxima	5804	6057	Eimeriorina	541	85.77	81.15	4.62	1.66	2.96	14.23	85.49	75.16	4.06	6.27	7.97	4.04	1.4	2.53	0	6.54	False	[]	412	255	157	coccidia	88.5	78.9	0.6	9	11.5	466	ENA/EMBL	GCA_000499605.1	21622	45975062	2013-11-06
UP000012073_2769	Chondrus crispus	2769	9598	Eukaryota	995	81.3	64.32	16.98	13.37	3.62	18.69	50.29	42.94	5.61	1.74	3.07	1.47	0.85	0.75	0	46.63	False	[]	828	146	682	eukaryota	71.5	62	2	7.5	28.5	47	ENA/EMBL	GCA_000350225.2	77654	104800334	2013-05-22
UP000244005_3197	Marchantia polymorpha	3197	19120	Embryophyta	6093	86.6	77.61	8.99	6.04	2.95	13.39	63.83	54.56	7.65	1.62	5.53	1.78	2.37	1.38	0	30.64	False	[]	781	276	505	embryophyta	88.6	86.1	1.3	1.2	11.4	429	ENA/EMBL	GCA_003032435.1	265855	225760816	2018-01-10
UP000188268_210143	Corchorus capsularis	210143	29098	Malvaceae	16928	87.17	79.21	7.96	3.55	4.41	12.84	71.54	61.24	6.65	3.65	1.66	0.24	1.09	0.33	0	26.8	False	[]	764	417	347	eudicots	90.9	85	2.2	3.7	9.1	1520	ENA/EMBL	GCA_001974805.1	46451	317178409	2017-01-30
UP000000759_556484	Phaeodactylum tricornutum CCAP 1055/1	556484	10451	Ochrophyta	943	97.24	82.61	14.63	13.26	1.38	2.76	66.74	54.18	7.79	4.77	6.74	2.9	3.23	0.61	0	26.52	False	[]	391	202	189	stramenopiles	100	96	1	3	0	18	ENA/EMBL	GCA_000150955.2	417209	27450724	2008-12-12
UP000011715_644358	Magnaporthiopsis poae ATCC 64411	644358	11206	Sordariomycetidae	4821	86.8	84.73	2.07	0.95	1.12	13.19	72.04	64.7	4.84	2.5	5.56	1.48	2.97	1.11	0	22.4	False	[]	423	193	230	sordariomycetes	83.2	75.9	0.2	7.1	16.8	499	EnsemblFungi	GCA_000193285.1	16565	39503331	2011-03-21
UP000241690_983964	Trichoderma harzianum CBS 226.95	983964	14048	Hypocreales	5813	98.99	95.05	3.94	2.24	1.7	1.01	81.57	75.38	4.24	1.95	1.99	0.67	1.09	0.23	0	16.44	False	[]	478	228	250	hypocreales	99.1	98.2	0.4	0.5	0.9	715	ENA/EMBL	GCA_003025095.1	360628	40980648	2018-03-30
UP000015241_743788	Fomitopsis schrenkii	743788	13805	Polyporales	3609	99.53	85.95	13.58	9.92	3.66	0.47	80.18	73.08	4.38	2.72	2.14	0.59	1.19	0.36	0	17.68	False	[]	440	216	224	polyporales	99.6	98.1	0.6	0.9	0.4	713	ENA/EMBL	GCA_000344655.2	125148	41614358	2013-07-26
UP000553862_84834	Molothrus ater	84834	15960	Passeriformes	11596	92.47	87.85	4.62	0.18	4.44	7.53	97.36	75.22	1.05	21.09	2.19	0.6	0.39	1.2	0	0.44	False	[]	590	236	354	passeriformes	82.4	76.9	0.4	5.1	17.6	3696	ENA/EMBL	GCA_013401155.1	89160	1229058992	2020-07-10
UP000037069_7375	Lucilia cuprina	7375	14353	Schizophora	7601	87.71	83.45	4.26	0.86	3.41	12.29	74.49	65.26	6.53	2.7	4.33	0.99	2.45	0.89	0	21.19	False	[]	467	240	227	diptera	90.5	88.6	0.7	1.2	9.5	907	ENA/EMBL	GCA_001187945.1	10570	434128924	2015-07-28
UP000091967_36050	Fusarium poae	36050	14048	Fusarium	7922	97.56	95.35	2.21	1.49	0.72	2.44	94.1	88.07	3.77	2.26	0.69	0.15	0.48	0.06	0	5.21	False	[]	466	225	241	hypocreales	99.1	98.8	0.2	0.1	0.9	839	ENA/EMBL	GCA_001675295.1	8631096	46317270	2016-06-22
UP000522663_886794	Odontophorus gujanensis	886794	13809	Galloanserae	11388	90.53	87.72	2.81	0.08	2.73	9.47	98.28	82.77	0.85	14.66	1.53	0.65	0.26	0.62	0	0.2	False	[]	556	219	337	aves	86.1	80.9	0.3	4.9	13.9	2196	ENA/EMBL	GCA_013399175.1	74578	977719362	2020-07-10
UP000184188_1073090	Penicilliopsis zonata CBS 506.65	1073090	9869	Aspergillaceae	5677	92.18	90.86	1.32	0	1.32	7.82	84.6	74.74	8.55	1.31	5.44	2.66	2.19	0.59	0	9.96	False	[]	429	191	238	eurotiales	98.2	97	0.3	0.9	1.8	731	ENA/EMBL	GCA_001890105.1	188319	26088231	2016-12-08
UP000586704_390723	Ceyx cyanopectus	390723	11903	Neognathae	10994	73.18	68.1	5.08	0.04	5.05	26.81	98.51	71.14	1.6	25.77	1.26	0.37	0.13	0.76	0	0.23	False	[]	530	174	356	aves	64.4	53.9	0.4	10.1	35.6	1485	ENA/EMBL	GCA_013401355.1	14890	1119293467	2020-07-10
UP000001357_81824	Monosiga brevicollis	81824	9188	Opisthokonta	1432	83.03	73.25	9.78	7.61	2.16	16.97	73.15	60.09	10.69	2.37	7.05	4.58	1.93	0.54	0	19.8	False	[]	826	197	629	eukaryota	86.3	78.8	0	7.5	13.7	43	ENA/EMBL	GCA_000002865.1	49874	41633360	2007-12-20
UP000283509_6689	Penaeus vannamei	6689	25399	Pancrustacea	4103	84.5	74.19	10.31	0	10.31	15.5	61.78	40.13	15.43	6.22	15.66	7.61	5.79	2.26	0	22.56	False	[]	736	429	307	arthropoda	86.2	73	4.5	8.7	13.8	275	ENA/EMBL	GCA_003789085.1	86864	1663565311	2018-11-16
UP000549775_39621	Acrocephalus arundinaceus	39621	13628	Passeriformes	11596	87.17	82.47	4.7	0.05	4.65	12.83	98.36	76.77	0.7	20.89	1.45	0.56	0.18	0.71	0	0.19	False	[]	638	204	434	passeriformes	75.3	68.5	0.3	6.5	24.7	3567	ENA/EMBL	GCA_013398685.1	92557	1184245996	2020-07-10
UP000286640_9627	Vulpes vulpes	9627	19316	Caniformia	14728	98.14	95.85	2.29	0.79	1.51	1.85	97.8	92.39	3.86	1.55	1.8	1.25	0.25	0.3	0	0.39	False	[]	724	344	380	carnivora	97.7	95.6	1	1.1	2.3	7389	Refseq	GCF_003160815.1	55450	2421551259	2018-05-25
UP000037923_157538	Leptomonas pyrrhocoris	157538	9272	Leishmaniinae	6952	85.26	82.8	2.46	0.06	2.4	14.74	82.97	76.18	6.21	0.58	9.23	6.55	1.54	1.14	0	7.8	False	[]	416	239	177	euglenozoa	100	99.2	0.8	0	0	35	ENA/EMBL	GCA_001293395.1	142754	30379903	2015-09-17
UP000014500_126957	Strigamia maritima	126957	14959	Mandibulata	3993	81.99	75.23	6.76	3.48	3.28	18.01	71.79	55.92	12.86	3.01	4.24	0.98	2.89	0.37	0	23.97	False	[]	484	209	275	arthropoda	94	89.5	2.9	1.6	6	199	EnsemblMetazoa	GCA_000239455.1	24745	176210797	2011-12-22
UP000193719_1754191	Piromyces finnis	1754191	10768	Chytridiomycota incertae sedis	2399	71.87	64.74	7.13	2.71	4.42	28.14	52.4	38.07	12.3	2.03	17.16	4.99	8.65	3.52	0	30.44	False	[]	412	206	206	fungi	87.6	83.6	2.9	1.1	12.4	171	ENA/EMBL	GCA_002104945.1	749539	56455805	2017-04-20
UP000007258_5660	Leishmania braziliensis	5660	8084	Leishmania	7532	96.84	94.08	2.76	1.35	1.41	3.16	98.01	95.4	1.29	1.32	0.64	0.35	0.2	0.09	0	1.35	False	[]	391	217	174	euglenozoa	98.5	97.7	0	0.8	1.5	31	ENA/EMBL	GCA_000002845.2	63680	32068771	2011-11-07
UP000011096_1213859	Colletotrichum fructicola Nara gc5	1213859	17182	Glomerellales	6516	97.67	94.09	3.58	1.2	2.38	2.33	80.24	72.4	6.07	1.77	5.95	2.46	3.07	0.42	0	13.81	False	[]	638	314	324	glomerellales	98.9	98.1	0.1	0.7	1.1	1541	ENA/EMBL	GCA_000319635.2	5461344	59542867	2020-05-12
UP000006718_9544	Macaca mulatta	9544	21893	Cercopithecinae	16372	96.33	94.11	2.22	0.74	1.48	3.66	98.45	89.96	7.97	0.52	0.71	0.43	0.19	0.09	0	0.84	False	[]	773	380	393	primates	95.6	93.2	1.6	0.8	4.4	9194	Ensembl	GCA_003339765.3	46608966	2971314966	2019-02-13
UP000078113_117179	Tilletia walkeri	117179	7968	Ustilaginomycotina	2551	77.03	74.36	2.67	0	2.67	22.97	64.24	52.82	9.11	2.31	15.91	8.03	5.67	2.21	0	19.84	False	[]	421	217	204	basidiomycota	97.2	95.5	0.6	1.1	2.8	203	ENA/EMBL	GCA_001645055.2	41484	23943196	2019-10-30
UP000323597_34275	Gossypium mustelinum	34275	73065	Malvaceae	16928	99.5	23.66	75.84	54.71	21.13	0.49	95.09	88.93	3.26	2.9	0.73	0.21	0.35	0.17	0	4.19	False	[]	2166	837	1329	eudicots	99.4	9.4	89.5	0.5	0.6	3902	ENA/EMBL	GCA_007990455.1	2312865	2315094184	2019-08-27
UP000278417_2340872	Endogone sp. FLAS-F59071	2340872	9193	Mucoromycota	3216	68.71	64.33	4.38	0	4.38	31.28	51.53	30.59	16.73	4.21	14.12	4.89	7.52	1.71	0	34.35	False	[]	360	157	203	mucoromycota	66.2	58.5	0.7	7	33.8	181	ENA/EMBL	GCA_003990785.1	11261	95552741	2019-01-02
UP000091879_1524831	Pseudogymnoascus sp. 23342-1-I1	1524831	10680	Leotiomycetes	4047	87.65	85.82	1.83	0.02	1.8	12.35	67.92	57.3	9.09	1.53	17.62	9.87	6.72	1.03	0	14.46	False	[]	429	193	236	leotiomycetes	99.5	99.1	0.1	0.3	0.5	483	ENA/EMBL	GCA_001662575.1	175815	32900320	2016-06-24
UP000002173_5865	Babesia bovis	5865	3690	Piroplasmida	1530	99.15	97.39	1.76	0.98	0.78	0.85	75.61	63.01	12.33	0.27	4.66	1.98	2.49	0.19	0	19.73	False	[]	251	95	156	aconoidasida	97.1	93.8	0.4	2.9	2.9	73	ENA/EMBL	GCA_000165395.1	1797577	8138594	2007-09-06
UP000189702_3635	Gossypium hirsutum	3635	60813	Malvaceae	16928	97.48	33.31	64.17	53.53	10.64	2.53	98.33	87.9	5.66	4.77	0.6	0.18	0.3	0.12	0.04	0.84	True	['Pelagibacterium halotolerans (strain DSM 22347 / JCM 15775 / CGMCC 1.7692 / B2)']	1563	762	801	eudicots	98.6	23.5	74.9	0.2	1.4	3399	Refseq	GCF_000987745.1	78260	2188311125	2015-05-05
UP000018050_5801	Eimeria acervulina	5801	6867	Eimeriorina	541	96.49	92.05	4.44	1.48	2.96	3.51	84.07	74.33	3.87	5.87	9.54	4.74	1.51	3.29	0	6.39	False	[]	469	303	166	coccidia	97	90.4	0.4	6.2	3	425	ENA/EMBL	GCA_000499425.1	20787	45830609	2013-11-05
UP000036983_1314962	Perkinsela sp. CCAP 1560/4	1314962	4883	Discoba	659	55.54	52.96	2.58	0	2.58	44.46	23.49	14.29	8.91	0.29	15.15	2.55	10.08	2.52	0	61.36	False	[]	263	88	175	euglenozoa	72.4	66.2	0	6.2	27.6	17	ENA/EMBL	GCA_001235845.1	52610	9477801	2015-08-05
UP000249402_1448316	Aspergillus ibericus CBS 121593	1448316	11680	Aspergillus	6137	97.92	94.87	3.05	1.37	1.68	2.09	87.06	81.15	4.45	1.46	2.29	0.81	1.25	0.23	0	10.65	False	[]	466	209	257	eurotiales	98.7	98.1	0.2	0.4	1.3	684	ENA/EMBL	GCA_003184845.1	283478	33437983	2018-06-04
UP000009136_9913	Bos taurus	9913	23847	Artiodactyla	13050	99.53	86.32	13.21	1.94	11.27	0.47	99.03	96.13	2.13	0.77	0.37	0.2	0.08	0.09	0	0.6	False	[]	799	376	423	cetartiodactyla	97.9	85	11.8	1.1	2.1	7371	Ensembl	GCA_002263795.2	25896116	2715837454	2018-04-11
UP000444721_5763	Naegleria fowleri	5763	13588	Discoba	659	89.68	78.3	11.38	3.03	8.35	10.32	38.06	27.61	8.83	1.62	20.43	8.05	9.93	2.45	0	41.51	False	[]	448	251	197	eukaryota	88.6	85.5	0.4	2.7	11.4	58	ENA/EMBL	GCA_008403515.1	238855	29500442	2019-09-17
UP000517892_1118519	Centropus unirufus	1118519	13993	Neognathae	10994	92.19	88.92	3.27	0.07	3.2	7.8	99.04	80.85	0.94	17.25	0.79	0.37	0.06	0.36	0	0.16	False	[]	595	246	349	aves	86	79.5	0.3	6.2	14	2619	ENA/EMBL	GCA_013397695.1	79469	1048837197	2020-07-10
UP000233100_9541	Macaca fascicularis	9541	23286	Cercopithecinae	16372	92.85	87.18	5.67	0.46	5.2	7.15	96.05	81	13.02	2.03	1.64	1.14	0.32	0.18	0	2.31	False	[]	737	345	392	primates	90.5	83.6	4.8	2.1	9.5	8626	Ensembl	GCA_011100615.1	21344639	2906138557	2020-03-10
UP000310108_1306861	Colletotrichum tanaceti	1306861	12168	Glomerellales	6516	91.67	89.61	2.06	0.35	1.7	8.33	81.89	70.72	8.93	2.24	6.28	2.69	2.58	1.01	0	11.83	False	[]	455	222	233	glomerellales	91.8	91	0.1	0.7	8.2	1162	ENA/EMBL	GCA_005350895.1	36517	57912474	2019-05-14
UP000002279_9258	Ornithorhynchus anatinus	9258	17390	Mammalia	13212	90.27	88.93	1.34	0.59	0.75	9.73	99.01	91.97	6.11	0.93	0.62	0.37	0.12	0.13	0	0.37	False	[]	871	335	536	mammalia	87.2	83.1	0.8	3.3	12.8	5462	Ensembl	GCA_004115215.2	15146802	1858535571	2019-05-17
UP000422442_64606	Sparganum proliferum	64606	22389	Lophotrochozoa	2373	89.42	79.18	10.24	0.97	9.27	10.58	43.6	20.75	18.46	4.39	24.2	4.5	16.27	3.43	0	32.2	False	[]	610	336	274	metazoa	70.2	56.8	1.9	11.5	29.8	184	ENA/EMBL	GCA_902702955.1	28292	653387223	2019-12-05
UP000243015_5551	Trichophyton rubrum	5551	7033	Arthrodermataceae	6864	90.13	89.61	0.52	0.15	0.38	9.86	95.81	89.37	5.6	0.84	0.9	0.13	0.61	0.16	0	3.3	False	[]	377	158	219	onygenales	92	91	0	1	8	592	ENA/EMBL	GCA_001651445.1	142228	22301977	2016-05-19
UP000192639_1081671	Enterospora canceri	1081671	2147	Apansporoblastina	920	58.16	56.09	2.07	0	2.07	41.85	32.18	18.34	12.72	1.12	8.29	2.37	4.94	0.98	0	59.52	False	[]	209	51	158	microsporidia	55	52.3	1.2	1.5	45	23	ENA/EMBL	GCA_002087915.1	26533	3095385	2017-04-12
UP000053029_1442368	Fonsecaea pedrosoi CBS 271.37	1442368	12525	Eurotiomycetes	4565	91.76	90.16	1.6	0.11	1.49	8.24	78.46	66.65	11.23	0.58	7.94	4.73	2.67	0.54	0	13.6	False	[]	525	284	241	chaetothyriales	99.6	99.1	0.2	0.3	0.4	1079	ENA/EMBL	GCA_000835455.1	973377	34688880	2015-02-23
UP000271241_78915	Thamnocephalis sphaerospora	78915	6769	Fungi incertae sedis	443	80.36	77.43	2.93	0	2.93	19.64	54.13	39.49	10.08	4.56	17.71	9.43	6.18	2.1	0	28.16	False	[]	358	138	220	fungi	81.2	72.3	0.9	8	18.8	78	ENA/EMBL	GCA_003614735.1	22678	18203817	2018-10-04
UP000543287_8790	Dromaius novaehollandiae	8790	13744	Archosauria	10701	91.25	88.58	2.67	0.13	2.54	8.75	98.63	80.96	1.02	16.65	1.24	0.62	0.15	0.47	0	0.13	False	[]	588	214	374	aves	85.6	79.4	0.4	5.8	14.4	2207	ENA/EMBL	GCA_013396795.1	86977	1200670988	2020-07-10
UP000027361_1037660	Tilletiaria anomala UBC 951	1037660	6806	Ustilaginomycotina	2551	94.83	93.61	1.22	0.71	0.51	5.17	74.89	71.64	2.32	0.93	5.26	2.19	2.34	0.73	0	19.85	False	[]	369	168	201	basidiomycota	96.5	95.6	0.1	0.8	3.5	173	ENA/EMBL	GCA_000711695.1	127254	18704010	2014-05-23
UP000075714_33097	Gonium pectorale	33097	16224	Chlorophyta	1807	90.76	83.07	7.69	2.1	5.59	9.24	58.14	45.87	8	4.27	28.63	20.11	3.03	5.49	0	13.23	False	[]	617	388	229	chlorophyta	96.6	91.4	0.7	4.5	3.4	345	ENA/EMBL	GCA_001584585.1	16298	148806073	2016-03-09
UP000095085_984485	Hyphopichia burtonii NRRL Y-1933	984485	5993	Debaryomycetaceae	4348	94.6	93.22	1.38	0	1.38	5.4	86.27	73.86	11.08	1.33	2.89	0.95	1.47	0.47	0	10.85	False	[]	304	123	181	saccharomycetes	98.8	97.1	0.2	1.5	1.2	208	ENA/EMBL	GCA_001661395.1	114103	12403110	2016-09-15
UP000054563_396776	Coccidioides immitis H538.4	396776	10535	Onygenales	4774	97.05	88.19	8.86	0.34	8.53	2.95	77.26	61.46	5.24	10.56	1.01	0.19	0.69	0.13	0	21.74	False	[]	397	168	229	onygenales	85.6	74.8	0.1	10.7	14.4	492	ENA/EMBL	GCA_000149815.1	11853	27732018	2006-09-25
UP000002009_296587	Micromonas commoda	296587	10077	Chlorophyta	1807	98.34	95.3	3.04	2.49	0.55	1.66	78.87	75.62	2.54	0.71	9.97	6.72	1.85	1.4	0	11.15	False	[]	440	236	204	chlorophyta	99.1	97.5	0.5	1.1	0.9	205	ENA/EMBL	GCA_000090985.2	1394110	20989326	2009-04-10
UP000179179_109264	Aspergillus bombycis	109264	12265	Aspergillus	6137	97.1	92.6	4.5	1.71	2.79	2.9	93.13	85.38	6.07	1.68	2.86	1.52	1.21	0.13	0	4	False	[]	489	236	253	eurotiales	97.8	96.5	0.3	1	2.2	692	ENA/EMBL	GCA_001792695.1	240792	37474605	2016-10-19
UP000053709_68888	Trichuris suis	68888	3288	Nematoda	2223	29.64	28.16	1.48	0.04	1.44	70.36	52.1	26.13	21.23	4.74	8.79	1.76	6.33	0.7	0	39.11	False	[]	291	95	196	nematoda	16.6	15.3	0.2	1.1	83.4	160	ENA/EMBL	GCA_000797535.1	37020	63839715	2014-12-09
UP000492821_6233	Panagrellus redivivus	6233	26288	Rhabditida	2960	86.93	73.82	13.11	0	13.11	13.07	39.52	23.27	14.61	1.64	6.98	1.68	4.55	0.75	0	53.5	False	[]	589	311	278	nematoda	77.6	64.5	11.8	1.3	22.4	990	WormBase	GCA_000341325.1	19707	65093147	2013-02-22
UP000008181_578455	Thermothielavioides terrestris NRRL 8126	578455	9760	Sordariales	5053	92.88	91.67	1.21	0.04	1.17	7.12	79.64	70.9	6.69	2.05	10.19	5.98	2.82	1.39	0	10.16	False	[]	439	206	233	sordariomycetes	97.5	95.3	0.3	1.9	2.5	495	ENA/EMBL	GCA_000226115.1	9477512	36912256	2011-09-16
UP000030693_691883	Fonticula alba	691883	5901	Opisthokonta	1432	75.62	69.27	6.35	5.03	1.33	24.37	65.23	59.84	3.85	1.54	21.1	17.44	1.34	2.32	0	13.68	False	[]	744	195	549	eukaryota	81.6	71	0	10.6	18.4	31	ENA/EMBL	GCA_000388065.2	7563	31216622	2014-04-24
UP000322482_1883078	Dentipellis sp. KUC8613	1883078	14287	Agaricomycetes incertae sedis	4436	93.67	86.93	6.74	0.25	6.49	6.33	63.91	51.67	10.09	2.15	8.7	4.34	2.94	1.42	0	27.39	False	[]	465	238	227	agaricomycetes	99.1	98.4	0.3	0.4	0.9	404	ENA/EMBL	GCA_002286715.1	204824	36706823	2017-09-06
UP000410492_64391	Callosobruchus maculatus	64391	20551	Endopterygota	4840	86.94	73.16	13.78	0.06	13.72	13.06	54.67	31.32	14.85	8.5	3.24	0.62	2.3	0.32	0.43	40.14	True	['Enterobacter']	497	231	266	endopterygota	86.1	75	3.5	7.6	13.9	417	ENA/EMBL	GCA_900659725.1	212245	1007816681	2019-11-08
UP000449547_5481	Diutina rugosa	5481	5811	Saccharomycetales	3020	97.02	92.85	4.17	3.77	0.4	2.98	85.67	82.07	3.27	0.33	1.88	0.54	0.72	0.62	0	12.46	False	[]	343	132	211	saccharomycetes	97.6	96.1	0.2	1.3	2.4	207	ENA/EMBL	GCA_008704595.1	109683	13445959	2019-09-26
UP000007350_85056	Trypanosoma cruzi marinkellei	85056	10052	Trypanosoma	1045	87.66	81.63	6.03	1.24	4.78	12.34	80.49	57.55	3.59	19.35	6.27	1.78	3.8	0.69	0	13.24	False	[]	361	193	168	euglenozoa	99.3	98.5	0	0.8	0.7	38	ENA/EMBL	GCA_000300495.1	2846	34226154	2012-10-01
UP000281406_495550	Anabarilius grahami	495550	23663	Otophysi	16357	68.43	64.38	4.05	0.56	3.49	31.56	77.5	56.51	15.73	5.26	4.5	1.26	2.61	0.63	0	18.01	False	[]	780	390	390	actinopterygii	66.6	60.3	1.8	4.5	33.4	1641	ENA/EMBL	GCA_003731715.1	36058	991887266	2018-11-15
UP000538515_73324	Sylvia borin	73324	13496	Passeriformes	11596	88.53	84.93	3.6	0.09	3.51	11.46	98.46	78.56	0.69	19.21	1.33	0.56	0.16	0.61	0	0.21	False	[]	555	207	348	passeriformes	79.2	73.8	0.2	5.2	20.8	3060	ENA/EMBL	GCA_013400015.1	55510	1036635967	2020-07-10
UP000537522_30388	Chauna torquata	30388	13466	Galloanserae	11388	86.27	83.35	2.92	0.03	2.89	13.73	97.1	78.29	0.71	18.1	2.75	1.21	0.26	1.28	0	0.16	False	[]	526	207	319	aves	80	72.9	0.3	6.8	20	2060	ENA/EMBL	GCA_013399475.1	39550	1162596281	2020-07-10
UP000002488_598745	Giardia intestinalis ATCC 50581	598745	4466	Eukaryota	995	44.93	39.1	5.83	5.73	0.1	55.08	98.01	96.71	0.58	0.72	0.34	0.25	0.07	0.02	0	1.66	False	[]	798	117	681	eukaryota	30.2	22.7	0.4	7.1	69.8	25	ENA/EMBL	GCA_000182405.1	34141	11001532	2009-07-13
UP000571567_225398	Himantopus himantopus	225398	14268	Neognathae	10994	91.85	88.71	3.14	0.1	3.04	8.15	99.07	79.99	0.65	18.43	0.73	0.37	0.1	0.26	0	0.2	False	[]	569	212	357	aves	85.6	79	0.4	6.2	14.4	2249	ENA/EMBL	GCA_013400095.1	79248	1196502159	2020-07-10
UP000271889_71465	Cylicostephanus goldi	71465	13786	Strongylida	5500	63.25	41.67	21.58	0.15	21.44	36.75	71.93	12.72	23.58	35.63	3.8	0.27	2.78	0.75	0.37	23.15	True	['Acinetobacter']	345	138	207	nematoda	22.2	12	0.6	9.6	77.8	303	ENA/EMBL	GCA_900617965.1	864	173362437	2018-12-05
UP000188318_602072	Aspergillus carbonarius ITEM 5010	602072	11034	Aspergillus	6137	94.1	90.32	3.78	2.97	0.81	5.9	91.34	88.72	1.49	1.13	1.01	0.21	0.68	0.12	0	7.66	False	[]	433	189	244	eurotiales	93.6	90.6	1.2	1.8	6.4	583	ENA/EMBL	GCA_001990825.1	118896	36149134	2017-02-15
UP000037505_1509407	Aspergillus nomiae NRRL 13137	1509407	11914	Aspergillus	6137	95.76	91.33	4.43	1.81	2.62	4.24	92.97	84.33	6.71	1.93	2.72	1.48	1.04	0.2	0	4.31	False	[]	461	210	251	eurotiales	97.4	95	0.4	2	2.6	838	ENA/EMBL	GCA_001204775.2	66657	36137300	2015-08-04
UP000288954_143630	Paroedura picta	143630	26691	Lepidosauria	12331	94.95	77.39	17.56	0.06	17.5	5.05	89.22	54.67	16.33	18.22	5.28	1.63	2.41	1.24	0	5.51	False	[]	882	358	524	sauropsida	89.5	82.4	1	6.1	10.5	4370	ENA/EMBL	GCA_003118565.1	15225	1694157353	2018-03-22
UP000583164_237438	Rhabdornis inornatus	237438	14339	Passeriformes	11596	91.22	87.63	3.59	0.12	3.47	8.79	98.18	79.37	0.54	18.27	1.56	0.6	0.24	0.72	0	0.27	False	[]	558	227	331	passeriformes	82.3	76.9	0.3	5.1	17.7	3344	ENA/EMBL	GCA_013397075.1	152176	1038144357	2020-07-10
UP000070168_5078	Penicillium griseofulvum	5078	9628	Penicillium	6386	98.16	96.77	1.39	0.96	0.44	1.83	96.25	93.81	1.87	0.57	1.44	0.56	0.77	0.11	0	2.31	False	[]	391	166	225	eurotiales	98.3	97.5	0.2	0.6	1.7	598	ENA/EMBL	GCA_001561935.1	2267136	29140916	2016-02-16
UP000515154_6645	Octopus vulgaris	6645	18617	Lophotrochozoa	2373	96.25	83.86	12.39	6.15	6.24	3.75	74.77	55.46	14.94	4.37	9.41	2.25	6.05	1.11	0	15.82	False	[]	590	302	288	mollusca	92.2	89.3	1.4	1.5	7.8	4258	Refseq	GCF_006345805.1	490217	2719136158	2019-06-17
UP000217790_47427	Armillaria gallica	47427	25522	Agaricales	4521	99.33	83.32	16.01	11.52	4.49	0.66	77.58	63.72	9.11	4.75	1.19	0.2	0.79	0.2	0	21.24	False	[]	630	366	264	agaricales	99.6	98	1	0.6	0.4	723	ENA/EMBL	GCA_002307695.1	146437	85336812	2017-09-18
UP000541605_254446	Chaetorhynchus papuensis	254446	14303	Passeriformes	11596	91.86	87.69	4.17	0.1	4.07	8.14	98.39	79.45	0.59	18.35	1.43	0.57	0.21	0.65	0	0.17	False	[]	573	224	349	passeriformes	82.1	76.3	0.3	5.5	17.9	3324	ENA/EMBL	GCA_013396525.1	96574	1045122515	2020-07-10
UP000488831_2598192	Halicephalobus sp. NKZ332	2598192	10967	Rhabditida	2960	79.97	76.15	3.82	0	3.82	20.03	63.62	35.91	24.43	3.28	7.11	1.69	4.54	0.88	0	29.27	False	[]	445	184	261	nematoda	72.8	69.3	1.5	2	27.2	589	ENA/EMBL	GCA_009761265.1	38251	47438423	2019-12-17
UP000236630_55188	Citrus unshiu	55188	28786	malvids	11718	96.03	78.49	17.54	8.3	9.23	3.98	87.37	70.28	9.93	7.16	2.28	0.66	1.2	0.42	0	10.36	False	[]	890	411	479	eudicots	95.8	86.4	6.2	3.2	4.2	1981	ENA/EMBL	GCA_002897195.1	25953	359652061	2017-12-21
UP000000741_554373	Moniliophthora perniciosa FA553	554373	13649	Agaricales	4521	70.43	48.84	21.59	1.33	20.26	29.57	70.22	26.24	17.19	26.79	5.9	0.39	3.22	2.29	0	23.88	False	[]	428	144	284	agaricales	24.9	9.9	0	15	75.1	243	ENA/EMBL	GCA_000183025.1	1342	26663261	2008-12-02
UP000192356_1081669	Hepatospora eriocheir	1081669	2687	Apansporoblastina	920	45.87	44.46	1.41	0	1.41	54.13	21.29	9.35	10.49	1.45	7.89	1.34	5.02	1.53	0	70.82	False	[]	270	73	197	microsporidia	46.7	43.8	0.2	2.7	53.3	24	ENA/EMBL	GCA_002087885.1	4304	4570278	2017-04-12
UP000198287_158441	Folsomia candida	158441	28565	Hexapoda	4209	70.23	64.84	5.39	3.4	2	29.77	56.66	43.85	10.54	2.27	4.47	0.96	3.03	0.48	0	38.87	False	[]	701	398	303	arthropoda	80.3	76.1	1.6	2.6	19.7	274	ENA/EMBL	GCA_002217175.1	4885648	221702752	2017-07-12
UP000550142_99802	Spirometra erinaceieuropaei	99802	27605	Lophotrochozoa	2373	90.18	73.83	16.35	1.18	15.17	9.82	44.5	20.41	18.88	5.21	27.95	5.35	18.8	3.8	0	27.55	False	[]	707	414	293	metazoa	73.8	59.1	5.6	9.1	26.2	186	ENA/EMBL	GCA_902702965.1	29589	796029360	2020-09-02
UP000054776_6334	Trichinella spiralis	6334	14258	Nematoda	2223	71.62	68.74	2.88	1.26	1.62	28.39	38.5	24.63	10.84	3.03	4.4	0.77	3.17	0.46	0	57.09	False	[]	397	191	206	nematoda	67.2	65.3	1.1	0.8	32.8	511	ENA/EMBL	GCA_001447595.1	132086	50025957	2015-11-24
UP000187209_5963	Stentor coeruleus	5963	30969	Alveolata	514	86.96	60.7	26.26	0	26.26	13.04	29.36	16.35	12	1.01	12.54	4.45	6.65	1.44	0	58.11	False	[]	543	341	202	alveolata	94.7	47.4	45	2.3	5.3	86	ENA/EMBL	GCA_001970955.1	55114	77789515	2017-01-25
UP000016922_1116229	Glarea lozoyensis ATCC 20868	1116229	13082	Leotiomycetes	4047	95.33	93.85	1.48	0.02	1.46	4.67	63.38	53.47	9.1	0.81	13.94	6.15	7.06	0.73	0	22.67	False	[]	459	227	232	helotiales	98.4	97.2	0.1	1.1	1.6	812	ENA/EMBL	GCA_000409485.1	327677	39509734	2013-06-14
UP000000598_284590	Kluyveromyces lactis NRRL Y-1140	284590	5071	Saccharomycetaceae	3653	98.31	96.69	1.62	1.37	0.25	1.7	93.24	91.15	1.87	0.22	0.83	0.2	0.49	0.14	0	5.94	False	[]	299	106	193	saccharomycetes	99.7	99.4	0.1	0.2	0.3	165	ENA/EMBL	GCA_000002515.1	1753957	10689156	2004-07-02
UP000007646_9785	Loxodonta africana	9785	20017	Eutheria	13858	95.85	94.19	1.66	1.1	0.56	4.15	99.55	97.36	0.54	1.65	0.09	0.03	0.01	0.05	0	0.36	False	[]	841	379	462	eutheria	94.5	90.5	0.7	3.3	5.5	5434	Ensembl	GCA_000001905.1	69023	3196738035	2009-07-15
UP000034350_40302	Vairimorpha ceranae	40302	3200	Apansporoblastina	920	96.19	94.78	1.41	1.3	0.11	3.8	45.5	40.72	4.22	0.56	3.56	0.37	2.38	0.81	0	50.94	False	[]	223	73	150	microsporidia	98.2	97	0.2	1	1.8	27	ENA/EMBL	GCA_000988165.1	42592	5690748	2015-05-05
UP000005203_7460	Apis mellifera	7460	9955	Aculeata	6495	97.54	96.17	1.37	0.34	1.03	2.46	96.29	91.16	3.68	1.45	0.79	0.21	0.43	0.15	0	2.91	False	[]	409	192	217	hymenoptera	99.1	98.6	0.2	0.3	0.9	1612	EnsemblMetazoa	GCA_003254395.2	5382476	225234541	2018-09-10
UP000023152_46433	Reticulomyxa filosa	46433	39903	Sar	466	81.76	56.87	24.89	8.37	16.52	18.24	37.11	17.44	12.94	6.73	11.44	1.45	8.26	1.73	0	51.45	False	[]	719	437	282	eukaryota	65.5	36.5	5.1	23.9	34.5	293	ENA/EMBL	GCA_000512085.1	3609	101867045	2013-12-30
UP000077248_5599	Alternaria alternata	5599	13463	Pleosporaceae	8651	98.25	96.81	1.44	0.67	0.77	1.75	82.36	80.14	1.95	0.27	2.75	0.55	2.04	0.16	0	14.89	False	[]	457	223	234	pleosporales	99.1	98.6	0.1	0.4	0.9	1125	ENA/EMBL	GCA_001642055.1	1097884	32990834	2016-05-11
UP000504611_8208	Notothenia coriiceps	8208	24776	Eupercaria	15616	91.03	74.07	16.96	0.05	16.91	8.97	95.74	61.39	6.99	27.36	3.29	1.66	0.77	0.86	0	0.98	False	[]	806	442	364	actinopterygii	94.8	77.3	1	16.5	5.2	1581	Refseq	GCF_000735185.1	17487	636595335	2014-07-29
UP000017861_1416333	Trypanosoma cruzi Dm28c	1416333	11346	Trypanosoma	1045	86.03	80.67	5.36	2.97	2.39	13.97	67.94	53.47	4.96	9.51	6.72	1.56	4.35	0.81	0	25.34	False	[]	376	199	177	euglenozoa	99.2	91.5	0	7.7	0.8	32	ENA/EMBL	GCA_000496795.1	78389	27347664	2013-11-13
UP000249989_7160	Aedes albopictus	7160	16616	Culicidae	7163	87.01	65.25	21.76	1.19	20.58	12.98	82.39	64.73	10.76	6.9	5.74	1.58	2.97	1.19	0	11.87	False	[]	494	268	226	diptera	87.2	69.9	11.9	5.4	12.8	1005	ENA/EMBL	GCA_001444175.2	18430	1923476627	2016-02-23
UP000007014_280699	Cyanidioschyzon merolae strain 10D	280699	4995	Eukaryota	995	77.79	63.82	13.97	13.27	0.7	22.21	96.64	95.1	1.32	0.22	0.84	0.58	0.22	0.04	0	2.52	False	[]	788	126	662	eukaryota	79.3	71.4	1.2	6.7	20.7	22	ENA/EMBL	GCA_000091205.1	859119	16546747	2007-07-11
UP000074855_5823	Plasmodium berghei ANKA	5823	4927	Plasmodium	3618	96.55	96.08	0.47	0.3	0.17	3.45	98.92	97.38	1.32	0.22	0.08	0.02	0.04	0.02	0	0.99	False	[]	275	114	161	plasmodium	99.1	99	0.1	0	0.9	769	ENA/EMBL	GCA_900002375.2	1640193	18740246	2019-06-14
UP000030669_670483	Gloeophyllum trabeum ATCC 11539	670483	11735	Agaricomycetes incertae sedis	4436	99.35	90.85	8.5	8	0.5	0.65	97.94	95.69	1.35	0.9	0.71	0.2	0.37	0.14	0	1.35	False	[]	453	221	232	agaricomycetes	99.3	98.1	0.4	0.8	0.7	356	ENA/EMBL	GCA_000344685.1	58165	37178225	2013-03-21
UP000234474_1392255	Aspergillus novofumigatus IBT 16806	1392255	11478	Aspergillus	6137	99.19	95.23	3.96	3.21	0.75	0.81	88.88	85.05	2.47	1.36	1.23	0.21	0.85	0.17	0	9.89	False	[]	441	194	247	eurotiales	98.7	97.5	0.3	0.9	1.3	616	ENA/EMBL	GCA_002847465.1	3768347	32440129	2017-12-27
UP000256645_1849047	Coleophoma cylindrospora	1849047	14176	Leotiomycetes	4047	95.13	92.78	2.35	0	2.35	4.87	69.07	58.87	9.45	0.75	18.64	10.55	7.27	0.82	0	12.29	False	[]	485	249	236	helotiales	94.1	92.5	0.8	0.8	5.9	1005	ENA/EMBL	GCA_003369665.1	410638	42480816	2018-08-10
UP000018201_51316	Eimeria praecox	51316	7635	Eimeriorina	541	57.49	51.76	5.73	0.74	4.99	42.51	71.63	45.77	7.41	18.45	24.39	8.25	2.36	13.78	0	3.98	False	[]	509	348	161	coccidia	62.8	51	0.4	11.4	37.2	830	ENA/EMBL	GCA_000499445.1	1971	60083328	2013-11-08
UP000029445_294750	Cryptococcus gattii VGII R265	294750	2942	Tremellomycetes	4146	54.13	53.45	0.68	0.68	0	45.88	97.55	97.07	0.34	0.14	0.68	0.07	0.51	0.1	0	1.77	False	[]	293	92	201	tremellomycetes	48.4	48.4	0	0	51.6	211	ENA/EMBL	GCA_000149475.3	131893	17440771	2015-08-05
UP000001300_284591	Yarrowia lipolytica CLIB122	284591	6449	Saccharomycetales	3020	92.48	88.84	3.64	2.88	0.76	7.52	76.59	73.29	2.62	0.68	5.41	1.78	3.04	0.59	0	18	False	[]	351	138	213	saccharomycetes	97.1	95.4	0.5	1.2	2.9	192	ENA/EMBL	GCA_000002525.1	2069334	20502981	2004-07-02
UP000092154_1314800	Rhizopogon vinicolor AM-OR11-026	1314800	14447	Agaricomycetidae	3811	94.57	86.33	8.24	0.03	8.21	5.43	61.31	45.53	11.95	3.83	8.85	2.99	4.88	0.98	0	29.85	False	[]	435	203	232	boletales	99.6	97.8	0.9	0.9	0.4	952	ENA/EMBL	GCA_001658105.1	33087	36102320	2016-06-07
UP000275846_70667	Schistocephalus solidus	70667	20172	Lophotrochozoa	2373	90.14	78.85	11.29	0.76	10.54	9.86	44.07	18.62	19.4	6.05	14.97	2.09	10.35	2.53	0	40.96	False	[]	529	265	264	metazoa	71.8	59.2	0.8	11.8	28.2	148	ENA/EMBL	GCA_900618435.1	16241	539424504	2018-12-05
UP000467841_1685480	Microthlaspi erraticum	1685480	45482	Brassicaceae	17998	96.12	82.89	13.23	0.48	12.75	3.88	74.99	56.09	12.99	5.91	4.27	0.69	2.67	0.91	0	20.73	False	[]	1187	748	439	brassicales	97.9	93.5	3.8	0.6	2.1	3914	ENA/EMBL	GCA_902728155.2	323264	170422779	2020-02-13
UP000029288_1420907	Pseudogymnoascus sp. VKM F-4513 (FW-928)	1420907	8667	Leotiomycetes	4047	79.05	77.22	1.83	0.02	1.8	20.95	69.91	55.74	11.3	2.87	16.36	8.29	6.75	1.32	0	13.73	False	[]	403	178	225	leotiomycetes	92	87	0.1	4.9	8	427	ENA/EMBL	GCA_000750755.1	22824	26440682	2014-09-09
UP000192758_646526	Enterocytozoon hepatopenaei	646526	2431	Apansporoblastina	920	60.87	57.61	3.26	0	3.26	39.13	32.83	17.86	13.41	1.56	12.96	1.89	7.86	3.21	0	54.22	False	[]	233	71	162	microsporidia	58.1	55.3	1.3	1.5	41.9	29	ENA/EMBL	GCA_002081675.1	125008	3253521	2017-04-06
UP000243081_2714763	Akanthomyces lecanii	2714763	8125	Hypocreales	5813	83.51	81.82	1.69	1.39	0.29	16.5	96.54	91.61	3.02	1.91	1.01	0.32	0.46	0.23	0	2.45	False	[]	380	154	226	hypocreales	86.5	79.7	0.3	6.5	13.5	556	ENA/EMBL	GCA_001653215.1	9866	32603708	2016-05-27
UP000242913_387005	Onchocerca flexuosa	387005	8122	Spiruromorpha	6517	72.81	67.49	5.32	0.2	5.13	27.19	85.83	64.03	10.81	10.99	1.55	0.26	0.98	0.31	0	12.62	False	[]	317	133	184	nematoda	69.8	66.2	0.4	3.2	30.2	368	ENA/EMBL	GCA_002249935.1	57473	67740367	2017-08-09
UP000572325_2585820	Sterrhoptilus dennistouni	2585820	13232	Passeriformes	11596	86.01	82.55	3.46	0.06	3.4	13.99	98.24	77.79	0.69	19.76	1.51	0.63	0.18	0.7	0	0.25	False	[]	537	200	337	passeriformes	76.6	71.2	0.2	5.2	23.4	2988	ENA/EMBL	GCA_013397095.1	50778	1050381639	2020-07-10
UP000037510_104452	Operophtera brumata	104452	16814	Obtectomera	6779	91.65	72.24	19.41	0.03	19.38	8.35	86.98	45.18	21.52	20.28	1.92	0.44	1.18	0.3	0	11.1	False	[]	438	211	227	lepidoptera	94.8	83	2	9.8	5.2	1354	ENA/EMBL	GCA_001266575.1	28848	638207720	2015-08-11
UP000191024_1230905	Lachancea mirantina	1230905	5053	Saccharomycetaceae	3653	96.36	95.48	0.88	0.08	0.79	3.64	92.28	79.02	12.86	0.4	2.04	1.01	0.85	0.18	0	5.68	False	[]	308	116	192	saccharomycetes	99.8	99.8	0	0	0.2	154	ENA/EMBL	GCA_900074745.1	1114975	10117267	2016-10-25
UP000292447_2163413	Metschnikowia aff. pulcherrima	2163413	5795	Saccharomycetales	3020	94.17	91.85	2.32	0.13	2.19	5.83	83.33	66.52	16.15	0.66	1.95	0.69	1.09	0.17	0	14.72	False	[]	322	119	203	saccharomycetes	96.1	94.7	0	1.4	3.9	166	ENA/EMBL	GCA_004217705.1	2688662	15801215	2019-02-20
UP000092600_4615	Ananas comosus	4615	23192	commelinids	11155	83.37	67.23	16.14	0.15	15.98	16.64	81.88	63.1	13.25	5.53	12.19	6.13	3.97	2.09	0	5.92	False	[]	794	392	402	poales	82.7	68.2	10.9	3.6	17.3	2348	ENA/EMBL	GCA_001661175.1	57301	524069662	2016-06-10
UP000002281_9796	Equus caballus	9796	20865	Laurasiatheria	14093	97.36	94.49	2.87	1.78	1.09	2.65	99.16	95.01	3.82	0.33	0.31	0.17	0.08	0.06	0	0.53	False	[]	878	444	434	laurasiatheria	96.9	94.6	1.3	1	3.1	7287	Ensembl	GCA_002863925.1	1502753	2506949475	2018-01-05
UP000327468_310915	Pangasianodon hypophthalmus	310915	21221	Otophysi	16357	91.09	86.5	4.59	0.86	3.72	8.92	94.38	84.84	5.31	4.23	1.19	0.36	0.62	0.21	0	4.43	False	[]	743	351	392	actinopterygii	93.5	90.2	1.3	2	6.5	1817	ENA/EMBL	GCA_009078355.1	16187036	758973678	2019-10-22
UP000226192_1399860	Ophiocordyceps australis	1399860	8168	Hypocreales	5813	87.29	86.12	1.17	0	1.17	12.71	83.73	70.97	10.68	2.08	5.11	2.41	1.82	0.88	0	11.17	False	[]	405	166	239	hypocreales	97.8	96	0	1.8	2.2	504	ENA/EMBL	GCA_002591415.1	60409	23324075	2017-10-18
UP000326198_1226010	Aspergillus bertholletiae	1226010	12944	Aspergillus	6137	97.11	93.69	3.42	1.48	1.94	2.88	84.48	77.78	5.45	1.25	3.54	1.83	1.45	0.26	0	11.98	False	[]	442	207	235	eurotiales	98.9	97.7	0.4	0.8	1.1	687	ENA/EMBL	GCA_009193595.1	127941	37014000	2019-10-18
UP000269793_425264	Malassezia restricta CBS 7877	425264	4096	Ustilaginomycotina	2551	91.88	91.57	0.31	0.12	0.2	8.11	89.97	76.12	13.26	0.59	4.27	2.19	1.76	0.32	0	5.76	False	[]	315	110	205	basidiomycota	88.1	86.2	0	1.9	11.9	155	ENA/EMBL	GCA_003691605.1	1107729	7263187	2018-10-29
UP000009082_578460	Vairimorpha ceranae BRL01	578460	2060	Apansporoblastina	920	92.71	91.3	1.41	1.3	0.11	7.28	64.95	63.2	1.41	0.34	2.48	0.29	1.75	0.44	0	32.57	False	[]	230	70	160	microsporidia	87.2	84.5	0.2	2.5	12.8	30	ENA/EMBL	GCA_000182985.1	2902	7860219	2009-06-09
UP000001631_447093	Histoplasma capsulatum G186AR	447093	9214	Onygenales	4774	98.63	96.98	1.65	0.34	1.32	1.36	84.38	76.23	6.4	1.75	1.48	0.2	1.14	0.14	0	14.14	False	[]	397	171	226	onygenales	98.1	96.3	0.1	1.7	1.9	575	ENA/EMBL	GCA_000150115.1	191715	30438878	2009-03-23
UP000019804_1388766	Aspergillus ruber CBS 135680	1388766	10053	Aspergillus	6137	94.54	91.66	2.88	2.25	0.64	5.46	87.74	84.27	2.47	1	1.53	0.13	1.15	0.25	0	10.72	False	[]	412	176	236	eurotiales	98.1	97	0.2	0.9	1.9	684	ENA/EMBL	GCA_000600275.1	155194	26209327	2014-03-27
UP000011081_948595	Vavraia culicis subsp. floridensis	948595	2768	Microsporidia	614	98.86	95.44	3.42	2.77	0.65	1.14	72.8	68.94	2.31	1.55	1.26	0.21	0.98	0.07	0	25.94	False	[]	236	79	157	microsporidia	97.8	95.3	0.7	1.8	2.2	28	ENA/EMBL	GCA_000192795.1	54534	6118689	2011-03-22
UP000005426_452589	Trichoderma atroviride IMI 206040	452589	11770	Hypocreales	5813	98.87	96.58	2.29	1.91	0.38	1.14	88.56	86	1.67	0.89	1.14	0.27	0.71	0.16	0	10.3	False	[]	477	226	251	hypocreales	99.1	97.7	0.1	1.3	0.9	831	ENA/EMBL	GCA_000171015.2	2007903	36143664	2011-11-29
UP000188533_5353	Lentinula edodes	5353	12046	Agaricales	4521	81.13	68.83	12.3	0.02	12.28	18.87	66.69	45.79	17.72	3.18	9.17	3.61	4.78	0.78	0	24.14	False	[]	419	200	219	agaricales	89.1	73.7	7.1	8.3	10.9	506	ENA/EMBL	GCA_002003045.1	44704	39922873	2017-02-02
UP000028999_3708	Brassica napus	3708	60180	Brassicaceae	17998	87.78	42.33	45.45	40.63	4.82	12.22	93.93	83.41	5.05	5.47	0.25	0.03	0.16	0.06	0	5.82	False	[]	1330	648	682	brassicales	80.1	44.6	34.1	1.4	19.9	5556	ENA/EMBL	GCA_000751015.1	37901	848200303	2014-08-26
UP000289886_7906	Acipenser ruthenus	7906	22004	Euteleostomi	9903	77.91	46.76	31.15	0.42	30.73	22.08	90.46	60.68	18.79	10.99	1.15	0.25	0.65	0.25	0	8.39	False	[]	985	333	652	actinopterygii	63.8	38.5	17.9	7.4	36.2	1899	ENA/EMBL	GCA_004119895.1	24377	1732545901	2019-01-30
UP000515153_148305	Pyricularia grisea	148305	12446	Sordariomycetidae	4821	98.19	96.66	1.53	0.87	0.66	1.8	79.63	72.04	6.18	1.41	3.39	1.1	1.75	0.54	0	16.98	False	[]	489	249	240	sordariomycetes	98.3	97.8	0.2	0.3	1.7	565	Refseq	GCF_004355905.1	298533	44557582	2019-03-19
UP000053424_686832	Hebeloma cylindrosporum h7	686832	15324	Agaricales	4521	94.25	86.09	8.16	0.18	7.98	5.75	60.08	46.46	11.69	1.93	6.08	2.03	3.23	0.82	0	33.85	False	[]	441	224	217	agaricales	99.2	97	0.8	1.4	0.8	570	ENA/EMBL	GCA_000827355.1	276350	38226047	2015-01-30
UP000085678_7574	Lingula anatina	7574	26679	Lophotrochozoa	2373	97.64	68.48	29.16	15.17	13.99	2.36	73.57	55.39	12.19	5.99	8.25	2.41	5.24	0.6	0	18.18	False	[]	690	390	300	metazoa	99.1	80.3	18.2	0.6	0.9	334	Refseq	GCF_001039355.2	56068	406282338	2018-01-26
UP000015103_13249	Rhodnius prolixus	13249	14757	Paraneoptera	4588	94.44	87.01	7.43	2.86	4.58	5.56	73.13	59.24	8.71	5.18	3.58	0.43	2.72	0.43	0.38	22.02	True	['Sodalis glossinidius (strain morsitans)', 'Rickettsiales', 'Ambiguous contaminant']	439	220	219	hemiptera	94.8	89.6	1.3	3.9	5.2	404	EnsemblMetazoa	GCA_000181055.3	35751	706824083	2015-04-08
UP000035681_6248	Strongyloides stercoralis	6248	12823	Rhabditida	2960	91.32	83.89	7.43	4.97	2.47	8.68	64.9	52.73	10.63	1.54	5.1	0.84	3.63	0.63	0	30	False	[]	390	182	208	nematoda	70.6	67.2	2.6	0.8	29.4	530	WormBase	GCA_000947215.1	419556	42674647	2014-11-13
UP000068243_5061	Aspergillus niger	5061	10373	Aspergillus subgen. Circumdati	6738	93.59	91.84	1.75	1.34	0.42	6.41	95.26	92.46	2.44	0.36	1.94	0.52	1.1	0.32	0	2.81	False	[]	440	204	236	eurotiales	96.9	96.6	0.1	0.2	3.1	654	ENA/EMBL	GCA_001515345.1	1782630	34880193	2015-12-19
UP000030656_1036724	Plasmodium falciparum FCH/4	1036724	5744	Plasmodium falciparum	4041	92.48	79.36	13.12	0.1	13.02	7.52	97.18	74.2	4.28	18.7	0.28	0.05	0.16	0.07	0	2.54	False	[]	283	126	157	plasmodium	76.9	69.4	0.1	7.4	23.1	1245	ENA/EMBL	GCA_000521155.1	2798	24694513	2014-01-17
UP000557271_227182	Chionis minor	227182	14280	Neognathae	10994	92.41	89.18	3.23	0.05	3.17	7.6	99.11	79.91	0.7	18.5	0.75	0.38	0.12	0.25	0	0.14	False	[]	601	258	343	aves	86.2	79.7	0.3	6.2	13.8	2632	ENA/EMBL	GCA_013398295.1	128427	1174003224	2020-07-10
UP000327013_176857	Carpinus fangiana	176857	27308	fabids	10551	86.92	76.48	10.44	0.41	10.04	13.08	70.04	57.1	9.82	3.12	3.58	2.07	1.15	0.36	0.3	13.9	True	['Pezizomycotina']	804	391	413	eudicots	86.8	81	2.9	2.9	13.2	1713	ENA/EMBL	GCA_006937295.1	127053	381948906	2019-07-29
UP000006141_1001064	Rhodotorula toruloides ATCC 204091	1001064	2816	Pucciniomycotina	2460	35.86	35.53	0.33	0.2	0.12	64.15	85.58	77.87	6.61	1.1	4.19	1.92	1.7	0.57	0	10.23	False	[]	300	108	192	basidiomycota	37	36.2	0.2	0.6	63	102	ENA/EMBL	GCA_000222205.2	238419	20478880	2013-12-03
UP000188354_3871	Lupinus angustifolius	3871	31096	50 kb inversion clade	11367	93.08	53.48	39.6	9.37	30.23	6.92	94.45	85.68	6.17	2.6	1.35	0.53	0.62	0.2	0	4.2	False	[]	833	414	419	fabales	90.7	69.5	19.4	1.8	9.3	3399	ENA/EMBL	GCA_001865875.1	48365	609203021	2016-11-16
UP000237144_741276	Rhodotorula taiwanensis	741276	7012	Pucciniomycotina	2460	86.95	84.51	2.44	0.33	2.11	13.05	80.38	68.5	10.34	1.54	9.71	6.76	1.84	1.11	0	9.91	False	[]	404	198	206	basidiomycota	96	95	0.1	0.9	4	222	ENA/EMBL	GCA_002922495.1	345821	19568495	2018-02-07
UP000030689_72664	Eutrema salsugineum	72664	26426	Brassicaceae	17998	97.95	90.25	7.7	5.2	2.5	2.05	96.9	92.46	2.71	1.73	0.3	0.08	0.17	0.05	0	2.8	False	[]	750	371	379	brassicales	98.4	95.6	2	0.8	1.6	3286	ENA/EMBL	GCA_000478725.1	222588	243110105	2013-11-05
UP000001645_9103	Meleagris gallopavo	9103	16213	Galloanserae	11388	96.06	88.72	7.34	0.22	7.12	3.94	96.29	74.03	14.43	7.83	1.99	0.7	1.02	0.27	0	1.72	False	[]	619	253	366	aves	92.2	86.2	0.5	5.5	7.8	2621	Ensembl	GCA_000146605.4	27076	1115457962	2019-10-21
UP000556200_456388	Neopipo cinnamomea	456388	13978	Passeriformes	11596	88.76	85.38	3.38	0	3.38	11.24	97.22	77.91	0.81	18.5	2.63	1.22	0.29	1.12	0	0.16	False	[]	547	206	341	passeriformes	78.2	72.3	0.2	5.7	21.8	3226	ENA/EMBL	GCA_013397415.1	43146	1046027905	2020-07-10
UP000030665_36087	Trichuris trichiura	36087	9625	Nematoda	2223	82.55	78.5	4.05	0.09	3.96	17.45	53.13	33.6	16.87	2.66	8.01	2.22	5.14	0.65	0.31	29.7	True	['Enterococcaceae', 'Escherichia coli O81 (strain ED1a)', 'Shigella', 'Ambiguous contaminant']	368	157	211	nematoda	59.2	54.8	1.4	3	40.8	444	ENA/EMBL	GCA_000613005.1	65229	75496394	2014-03-26
UP000001067_861557	Pyrenophora teres f. teres 0-1	861557	11705	Pleosporaceae	8651	92.59	90.51	2.08	0.2	1.88	7.41	83.12	75.06	4.65	3.41	4.25	0.99	2.41	0.85	0	12.63	False	[]	440	200	240	pleosporales	98.7	97.4	0.1	1.2	1.3	988	ENA/EMBL	GCA_000166005.1	30037	33583335	2010-11-05
UP000291022_9643	Ursus americanus	9643	20406	Caniformia	14728	93.72	90.45	3.27	1.15	2.12	6.27	98.91	91.65	4.07	3.19	0.56	0.19	0.22	0.15	0	0.52	False	[]	681	303	378	carnivora	82.7	77.8	0.5	4.4	17.3	6441	Ensembl	GCA_003344425.1	27247	2588393916	2018-07-27
UP000323011_33653	Cafeteria roenbergensis	33653	8424	Stramenopiles	969	59.55	58.62	0.93	0	0.93	40.45	42.31	37.34	3.98	0.99	45.29	36.3	3.79	5.2	0	12.41	False	[]	446	263	183	stramenopiles	91	87	2	2	9	23	ENA/EMBL	GCA_008330645.1	464771	36283887	2019-09-09
UP000515129_7957	Carassius auratus	7957	51370	Otophysi	16357	98.22	47.26	50.96	24.56	26.4	1.77	94.57	85.1	6.08	3.39	3.21	1.45	1.42	0.34	0	2.23	False	[]	1587	788	799	actinopterygii	99.4	37.1	62.1	0.2	0.6	4686	Refseq	GCF_003368295.1	821153	1820618472	2018-08-09
UP000008783_418459	Puccinia graminis f. sp. tritici CRL 75-36-700-3	418459	15688	Pucciniomycotina	2460	99.91	87.15	12.76	7.2	5.57	0.08	95.9	81.24	8.1	6.56	0.64	0.18	0.37	0.09	0	3.46	False	[]	518	287	231	basidiomycota	93.8	85.3	6.5	2	6.2	262	ENA/EMBL	GCA_000149925.1	39496	88644628	2008-08-26
UP000532437_107208	Erythrocercus mccallii	107208	14010	Passeriformes	11596	89.5	84.63	4.87	0.04	4.83	10.49	98.4	78.02	0.49	19.89	1.41	0.52	0.2	0.69	0	0.19	False	[]	563	214	349	passeriformes	78	71.2	0.3	6.5	22	3045	ENA/EMBL	GCA_013397435.1	83996	1030110820	2020-07-10
UP000286045_363999	Xylaria grammica	363999	12125	Sordariomycetes	4804	94.86	91.86	3	0.15	2.85	5.14	84.26	68.49	12.8	2.97	4.52	1.88	2.02	0.62	0	11.22	False	[]	456	212	244	sordariomycetes	95.6	92.1	0.3	3.2	4.4	536	ENA/EMBL	GCA_004014815.1	82024	47039127	2019-01-14
UP000594263_63787	Kalanchoe fedtschenkoi	63787	30817	Pentapetalae	9983	95.59	57.04	38.55	30.9	7.64	4.42	90.26	79.16	7.94	3.16	0.79	0.12	0.43	0.24	0	8.96	False	[]	1134	480	654	eudicots	93.8	81.6	8.9	3.3	6.2	1764	EnsemblPlants	GCA_002312845.1	37149	256351415	2017-09-19
UP000185944_1805483	Nematocida displodere	1805483	2241	Microsporidia	614	84.04	83.71	0.33	0.33	0	15.96	47.75	28.92	18.47	0.36	7.9	3.39	3.48	1.03	0	44.36	False	[]	227	72	155	microsporidia	100	99.5	0	0.5	0	28	ENA/EMBL	GCA_001642395.1	238168	3066400	2016-05-11
UP000529852_463165	Furnarius figulus	463165	13848	Passeriformes	11596	89.11	85.8	3.31	0.02	3.29	10.89	97.5	78.44	0.77	18.29	2.35	1.2	0.26	0.89	0	0.14	False	[]	563	214	349	passeriformes	79.1	73.9	0.2	5	20.9	3186	ENA/EMBL	GCA_013397465.1	55547	1020012445	2020-07-10
UP000027456_1423351	Rhizoctonia solani 123E	1423351	10990	Agaricomycetes incertae sedis	4436	77.16	73.15	4.01	0	4.01	22.84	68.43	50.06	16.12	2.25	7.99	3.51	3.96	0.52	0	23.59	False	[]	430	205	225	agaricomycetes	89	87.2	0.7	1.1	11	489	ENA/EMBL	GCA_000715385.1	30933	39418891	2014-06-27
UP000053958_1408163	Rasamsonia emersonii CBS 393.64	1408163	9842	Eurotiales	5450	88.18	85.61	2.57	0.02	2.55	11.82	79.12	63.24	13.46	2.42	5.23	2.13	2.33	0.77	0	15.65	False	[]	433	197	236	eurotiales	93.8	89.8	0.1	3.9	6.2	589	ENA/EMBL	GCA_000968595.1	65650	28248805	2015-04-03
UP000002624_544712	Histoplasma capsulatum H143	544712	9545	Onygenales	4774	95.81	91.66	4.15	0.46	3.69	4.19	90.12	81.79	2.63	5.7	1.01	0.11	0.75	0.15	0	8.87	False	[]	393	164	229	onygenales	89.4	80.1	0	9.3	10.6	502	ENA/EMBL	GCA_000151035.1	15855	38922587	2009-06-19
UP000051574_1629725	Oryctes borbonicus	1629725	8820	Endopterygota	4840	73.45	64.15	9.3	0.04	9.26	26.55	86.44	48.77	17.09	20.58	2.38	0.65	1.3	0.43	0	11.18	False	[]	441	145	296	endopterygota	75.4	59.3	0.5	15.6	24.6	249	ENA/EMBL	GCA_001443705.1	33367	423765647	2015-11-13
UP000030143_27334	Penicillium expansum	27334	11060	Penicillium	6386	97.97	96.04	1.93	0.42	1.5	2.04	89.2	83.4	4.3	1.5	6.08	4.16	1.78	0.14	0	4.73	False	[]	451	215	236	eurotiales	99.1	98.4	0.2	0.5	0.9	645	ENA/EMBL	GCA_000769745.1	301353	32356048	2014-10-28
UP000534407_181099	Oriolus oriolus	181099	13920	Passeriformes	11596	90.49	86.77	3.72	0.12	3.6	9.51	98.44	78.92	0.56	18.96	1.36	0.55	0.09	0.72	0	0.2	False	[]	569	218	351	passeriformes	81	75.5	0.2	5.3	19	3230	ENA/EMBL	GCA_013400235.1	97892	1038866468	2020-07-10
UP000534634_201329	Illadopsis cleaveri	201329	13397	Passeriformes	11596	88.22	84.41	3.81	0.08	3.73	11.78	98.52	78.06	0.55	19.91	1.24	0.57	0.15	0.52	0	0.24	False	[]	648	222	426	passeriformes	78.2	72.5	0.2	5.5	21.8	3094	ENA/EMBL	GCA_013399915.1	45419	1054200279	2020-07-10
UP000037751_77020	Malassezia pachydermatis	77020	4201	Ustilaginomycotina	2551	91.34	90.83	0.51	0.04	0.47	8.66	88.65	74.7	12.69	1.26	4.95	2.76	1.74	0.45	0	6.4	False	[]	313	114	199	basidiomycota	89.4	88.1	0	1.3	10.6	133	ENA/EMBL	GCA_001278385.1	642545	8150648	2015-09-02
UP000545435_118793	Rostratula benghalensis	118793	14195	Neognathae	10994	92.5	89.46	3.04	0.04	3	7.5	99.17	81.62	0.86	16.69	0.68	0.29	0.11	0.28	0	0.15	False	[]	582	221	361	aves	86.6	80.5	0.3	5.8	13.4	2706	ENA/EMBL	GCA_013399305.1	78725	1103097556	2020-07-10
UP000510647_2792677	Torulaspora sp. CBS 2947	2792677	4924	Saccharomycetaceae	3653	97.51	96.25	1.26	0.03	1.23	2.49	94.11	80.2	13.44	0.47	0.95	0.36	0.41	0.18	0	4.94	False	[]	314	114	200	saccharomycetes	99.8	99.3	0	0.5	0.2	156	ENA/EMBL	GCA_013694445.1	1146439	9264691	2020-07-26
UP000033647_1047168	Zymoseptoria brevis	1047168	10566	Mycosphaerellales	6466	92.96	90.81	2.15	0.7	1.45	7.04	80.92	70.59	8.57	1.76	3.66	1.1	2.12	0.44	0	15.42	False	[]	423	196	227	dothideomycetes	98.4	97.5	0.1	0.8	1.6	523	ENA/EMBL	GCA_000966595.1	46571	31914300	2015-03-31
UP000515135_7741	Branchiostoma belcheri	7741	23850	Chordata	7184	81.07	72.41	8.66	3.52	5.14	18.93	90.85	69.54	16.08	5.23	2.19	0.78	1.14	0.27	0	6.96	False	[]	986	363	623	metazoa	99.5	97.3	1.4	0.8	0.5	267	Refseq	GCF_001625305.1	47280	426108443	2016-04-21
UP000002872_935791	Nematocida parisii ERTm3	935791	2724	Microsporidia	614	91.7	90.23	1.47	1.3	0.16	8.31	74.56	69.94	2.97	1.65	1.32	0.22	0.84	0.26	0	24.12	False	[]	239	76	163	microsporidia	97.8	95	0	2.8	2.2	27	ENA/EMBL	GCA_000190615.1	157555	4147597	2011-03-01
UP000228934_8400	Lithobates catesbeianus	8400	13	Tetrapoda	11140	0	0	0	0	0	100	92.31	92.31	0	0	0	0	0	0	0	7.69	False	[]	462	51	411	tetrapoda	0	0	0	0	100	66	ENA/EMBL	GCA_002284835.2	5415	6250335504	2017-09-01
UP000029302_1420909	Pseudogymnoascus sp. VKM F-4515 (FW-2607)	1420909	10675	Leotiomycetes	4047	80.85	78.7	2.15	0.02	2.13	19.15	62.87	49.21	11.87	1.79	18.03	8.38	8.39	1.26	0	19.1	False	[]	430	214	216	leotiomycetes	95.2	91.7	0.2	3.3	4.8	481	ENA/EMBL	GCA_000750805.1	36636	32006932	2014-09-09
UP000000707_590646	Yamadazyma tenuis ATCC 10573	590646	5540	Debaryomycetaceae	4348	94.46	92.32	2.14	1.98	0.16	5.54	91.61	89.37	1.43	0.81	1.23	0.13	0.88	0.22	0	7.17	False	[]	298	110	188	saccharomycetes	96.9	95.5	0.1	1.3	3.1	200	ENA/EMBL	GCA_000223465.1	382504	10747050	2011-08-25
UP000566454_670356	Prunella himalayana	670356	13876	Passeriformes	11596	90.22	86.6	3.62	0.14	3.48	9.78	98.5	79.02	0.48	19	1.28	0.53	0.1	0.65	0	0.22	False	[]	553	227	326	passeriformes	80.4	74.8	0.2	5.4	19.6	3366	ENA/EMBL	GCA_013398875.1	38296	1024611247	2020-07-10
UP000525565_75869	Asarcornis scutulata	75869	14696	Galloanserae	11388	92.12	89.62	2.5	0.07	2.43	7.88	97.52	82.03	0.71	14.78	2.3	0.92	0.28	1.1	0	0.18	False	[]	604	243	361	aves	87.5	81.9	0.3	5.3	12.5	2352	ENA/EMBL	GCA_013398475.1	91211	1117983497	2020-07-10
UP000053927_721885	Stereum hirsutum FP-91666 SS1	721885	1613	Agaricomycetes incertae sedis	4436	8.52	7.42	1.1	0.86	0.25	91.48	66.27	57.4	5.83	3.04	4.09	1.24	2.48	0.37	0	29.63	False	[]	274	71	203	agaricomycetes	5.7	5.5	0.1	0.1	94.3	71	ENA/EMBL	GCA_000264905.1	245271	46511623	2012-06-04
UP000324629_34504	Paragonimus westermani	34504	12535	Lophotrochozoa	2373	91.24	78.51	12.73	0.67	12.05	8.77	61.08	29.42	24.77	6.89	6.76	1.95	4.06	0.75	0	32.17	False	[]	446	196	250	metazoa	74.1	60.2	1	12.9	25.9	133	ENA/EMBL	GCA_008508345.1	42170	922829509	2019-09-18
UP000386466_191816	Lynx pardinus	191816	21097	Carnivora	13728	94.6	90.72	3.88	0.31	3.57	5.41	94.26	80.04	6.66	7.56	2.39	0.88	0.74	0.77	0	3.35	False	[]	740	341	399	carnivora	90	86.3	0.5	3.2	10	7270	ENA/EMBL	GCA_900661375.1	99542	2413208909	2019-03-28
UP000239899_3076	Chlorella sorokiniana	3076	9482	Chlorophyta	1807	77.36	75.26	2.1	0.61	1.49	22.63	55.07	45.23	8.82	1.02	35.39	27.68	3.44	4.27	0	9.53	False	[]	493	291	202	chlorophyta	98.2	96.8	0.8	0.6	1.8	241	ENA/EMBL	GCA_002245835.2	2592956	59371605	2018-03-16
UP000522331_127929	Leucopsar rothschildi	127929	13433	Passeriformes	11596	87.79	84.24	3.55	0.05	3.5	12.21	98.46	78.78	0.59	19.09	1.38	0.57	0.13	0.68	0	0.16	False	[]	552	225	327	passeriformes	78.5	73	0.1	5.4	21.5	2975	ENA/EMBL	GCA_013397325.1	93565	1019064604	2020-07-10
UP000183809_236234	Diplodia corticola	236234	10836	Dothideomycetes	5124	91.74	90.24	1.5	0.33	1.17	8.26	81.22	71.46	8.71	1.05	9.64	5.21	3.23	1.2	0	9.14	False	[]	478	230	248	dothideomycetes	99.3	99	0.1	0.2	0.7	570	ENA/EMBL	GCA_001883845.1	271374	34986079	2016-11-18
UP000235371_1095630	Hyaloscypha bicolor E	1095630	18610	Leotiomycetes	4047	95.82	91.77	4.05	0.1	3.95	4.18	54.08	44.69	7.8	1.59	17.03	7.3	8.4	1.33	0	28.89	False	[]	494	257	237	helotiales	99	97.7	0.2	1.1	1	1039	ENA/EMBL	GCA_002865645.1	1166752	82384847	2018-01-08
UP000062823_1305733	Rhodotorula sp. JG-1b	1305733	6678	Pucciniomycotina	2460	87.72	85.73	1.99	0.41	1.59	12.28	83.36	70.83	8.97	3.56	8.6	5.59	1.9	1.11	0	8.04	False	[]	381	173	208	basidiomycota	95.8	94.6	0.2	1	4.2	170	ENA/EMBL	GCA_001541205.1	280417	19393393	2016-01-26
UP000008153_5671	Leishmania infantum	5671	8045	Leishmania	7532	99.65	98.06	1.59	0.68	0.92	0.35	99.5	98.66	0.22	0.62	0.21	0.13	0.06	0.02	0	0.29	False	[]	384	212	172	euglenozoa	100	100	0	0	0	34	ENA/EMBL	GCA_000002875.2	302093	32122061	2011-11-08
UP000001312_665079	Sclerotinia sclerotiorum 1980 UF-70	665079	14445	Leotiomycetes	4047	99.01	97.31	1.7	0.57	1.14	0.99	64.98	60.06	2.55	2.37	2.79	0.49	1.95	0.35	0	32.23	False	[]	434	199	235	helotiales	93	88.4	0	4.6	7	880	ENA/EMBL	GCA_000146945.2	122550	38330312	2015-07-16
UP000534626_254539	Falcunculus frontatus	254539	14436	Passeriformes	11596	91.82	88.22	3.6	0.11	3.48	8.18	98.09	78.31	0.73	19.05	1.64	0.59	0.18	0.87	0	0.27	False	[]	596	251	345	passeriformes	82	76.6	0.2	5.2	18	3397	ENA/EMBL	GCA_013398115.1	150458	1042685034	2020-07-10
UP000521322_243059	Dasyornis broadbenti	243059	14364	Passeriformes	11596	91	87.47	3.53	0.06	3.47	9	97.89	78.72	0.79	18.38	1.9	0.8	0.17	0.93	0	0.21	False	[]	565	215	350	passeriformes	81.9	77	0.2	4.7	18.1	3406	ENA/EMBL	GCA_013397935.1	67799	1024798037	2020-07-10
UP000269221_333673	Hirundo rustica rustica	333673	34534	Passeriformes	11596	91.07	80.57	10.5	0.03	10.47	8.93	79.08	47.62	19.91	11.55	7.38	1.71	3.97	1.7	0	13.54	False	[]	855	441	414	passeriformes	83.5	76.5	0.9	6.1	16.5	8307	ENA/EMBL	GCA_003692655.1	6124600	1213743879	2018-10-29
UP000277928_42156	Litomosoides sigmodontis	42156	9894	Spiruromorpha	6517	90.79	82.15	8.64	0.09	8.55	9.21	90.04	66.73	15.23	8.08	2.03	0.22	1.33	0.48	0	7.92	False	[]	350	159	191	nematoda	92	88.3	0.5	3.2	8	538	ENA/EMBL	GCA_900537275.1	9771	64813410	2018-12-05
UP000054544_1291518	Metarhizium anisopliae BRIP 53293	1291518	11404	Hypocreales	5813	95.2	91.23	3.97	0.98	2.99	4.8	84.41	73.29	8.19	2.93	4.35	2.07	1.78	0.5	0	11.24	False	[]	449	196	253	hypocreales	98.2	96.5	0.4	1.3	1.8	648	ENA/EMBL	GCA_000426965.1	32194	38672492	2015-03-18
UP000574528_2585815	Psilopogon haemacephalus	2585815	13526	Neognathae	10994	87.44	84.26	3.18	0.03	3.16	12.55	98.59	78.53	1.17	18.89	1.2	0.45	0.17	0.58	0	0.21	False	[]	696	214	482	aves	81.2	74.3	0.3	6.6	18.8	2000	ENA/EMBL	GCA_013396835.1	36269	1204560348	2020-07-10
UP000238479_74649	Rosa chinensis	74649	45026	fabids	10551	99.18	73.04	26.14	14.97	11.17	0.82	80.71	64.7	8.46	7.55	1.1	0.06	0.8	0.24	0	18.19	False	[]	1034	473	561	eudicots	98.3	93.4	3.7	1.2	1.7	2489	ENA/EMBL	GCA_002994745.2	22201688	515118979	2019-01-15
UP000006701_344612	Aspergillus clavatus NRRL 1	344612	9140	Aspergillus	6137	96.92	94.69	2.23	1.94	0.29	3.08	94.68	92.21	1.61	0.86	0.93	0.24	0.54	0.15	0	4.39	False	[]	466	223	243	eurotiales	99.5	98.6	0.1	0.8	0.5	594	ENA/EMBL	GCA_000002715.1	749511	27859441	2006-12-14
UP000504639_219594	Aythya fuligula	219594	15477	Galloanserae	11388	98.3	97.44	0.86	0.11	0.75	1.69	97.69	95.19	1.87	0.63	2.07	1.46	0.37	0.24	0	0.25	False	[]	657	304	353	aves	99.1	98.6	0.4	0.1	0.9	3316	Refseq	GCF_009819795.1	17816505	1126988109	2019-12-31
UP000572057_187437	Locustella ochotensis	187437	13910	Passeriformes	11596	89.94	86.12	3.82	0.07	3.75	10.06	98.4	78.75	0.52	19.13	1.4	0.56	0.22	0.62	0	0.19	False	[]	652	218	434	passeriformes	80.3	75.1	0.2	5	19.7	3445	ENA/EMBL	GCA_013400155.1	58272	1039556136	2020-07-10
UP000006813_10181	Heterocephalus glaber	10181	21446	Hystricomorpha	13573	92.53	86.55	5.98	1.05	4.92	7.48	95.1	82.17	6.42	6.51	3.25	1.79	0.88	0.58	0	1.65	False	[]	725	334	391	glires	88.5	82.7	1.6	4.2	11.5	7765	ENA/EMBL	GCA_000230445.1	21750	2643961837	2011-10-14
UP000562415_141839	Probosciger aterrimus	141839	13967	Neognathae	10994	88.57	84.51	4.06	0.17	3.88	11.43	99.26	78.98	0.56	19.72	0.59	0.25	0.06	0.28	0	0.16	False	[]	562	206	356	aves	82	73.9	0.4	7.7	18	2133	ENA/EMBL	GCA_013397665.1	32274	1061537285	2020-07-10
UP000326268_61420	Aspergillus caelatus	61420	13914	Aspergillus	6137	97.66	93.24	4.42	1.87	2.54	2.35	85.66	79.09	5.15	1.42	3.57	1.91	1.47	0.19	0	10.77	False	[]	464	222	242	eurotiales	98.3	96.9	0.5	0.9	1.7	785	ENA/EMBL	GCA_009193585.1	108564	40016351	2019-10-18
UP000494040_79782	Cimex lectularius	79782	14051	Paraneoptera	4588	95.19	82.59	12.6	3.36	9.24	4.82	74.69	52.83	11.13	10.73	6.49	1.23	4.53	0.73	0.27	14.38	True	['Staphylococcus saprophyticus subsp. saprophyticus (strain ATCC 15305 / DSM 20229 / NCIMB 8711 / NCTC 7292 / S-41)', 'unclassified Wolbachia', 'Enterobacterales', 'Ambiguous contaminant']	419	194	225	hemiptera	95.7	91.4	2	2.3	4.3	443	EnsemblMetazoa	GCA_000648675.1	23511	650477627	2014-05-01
UP000001997_294746	Meyerozyma guilliermondii ATCC 6260	294746	5919	Debaryomycetaceae	4348	96.32	92.64	3.68	2.48	1.2	3.68	92.63	88.1	2.64	1.89	1.13	0.24	0.74	0.15	0	6.23	False	[]	309	122	187	saccharomycetes	97.6	93.1	0.2	4.3	2.4	185	ENA/EMBL	GCA_000149425.1	313225	10609954	2007-05-08
UP000242691_3330	Picea glauca	3330	6155	Spermatophyta	6937	0.58	0.58	0	0	0	99.42	3.74	1.48	1.84	0.42	2.6	0.09	1.58	0.93	0	93.66	False	[]	370	75	295	embryophyta	0.1	0	0	0.1	99.9	39	ENA/EMBL	GCA_000411955.5	6642	24626959291	2016-01-12
UP000567570_54356	Aramus guarauna	54356	14274	Neognathae	10994	91.82	88.5	3.32	0.1	3.22	8.18	99.23	80.65	0.53	18.05	0.62	0.28	0.07	0.27	0	0.15	False	[]	587	219	368	aves	86	79.7	0.4	5.9	14	2763	ENA/EMBL	GCA_013400195.1	62981	1170510309	2020-07-10
UP000016934_665912	Bipolaris sorokiniana ND90Pr	665912	12174	Pleosporaceae	8651	98.97	98.08	0.89	0.54	0.35	1.03	89.31	86.65	1.63	1.03	1.64	0.23	1.13	0.28	0	9.05	False	[]	438	203	235	pleosporales	99.3	98.9	0.1	0.3	0.7	1010	ENA/EMBL	GCA_000338995.1	243393	34409167	2013-02-19
UP000515203_10160	Octodon degus	10160	20498	Hystricomorpha	13573	97.73	93.67	4.06	1.06	3	2.27	96.05	91.05	3.52	1.48	3.55	2.5	0.78	0.27	0	0.4	False	[]	715	334	381	glires	98.9	95.3	2.1	1.5	1.1	9939	Refseq	GCF_000260255.1	19847	2995872505	2012-05-01
UP000002762_655819	Beauveria bassiana ARSEF 2860	655819	10363	Hypocreales	5813	95.74	93.31	2.43	1.51	0.91	4.27	89.09	82.01	5.94	1.14	2.56	0.91	1.3	0.35	0	8.36	False	[]	442	197	245	hypocreales	98.8	98.1	0.2	0.5	1.2	754	ENA/EMBL	GCA_000280675.1	84720	33693936	2012-08-14
UP000030651_1229662	Pestalotiopsis fici W106-1	1229662	15412	Sordariomycetes	4804	98.11	96.32	1.79	0.83	0.96	1.89	86.82	82.53	3.67	0.62	2.5	0.73	1.47	0.3	0	10.69	False	[]	516	249	267	sordariomycetes	98.9	98.1	0.4	0.4	1.1	832	ENA/EMBL	GCA_000516985.1	194414	51910726	2014-01-10
UP000224006_94643	Besnoitia besnoiti	94643	8036	Eimeriorina	541	94.08	90.57	3.51	2.4	1.11	5.91	75	56.33	17.82	0.85	13.39	11	1.37	1.02	0	11.61	False	[]	415	246	169	coccidia	100	99.8	0	0.2	0	101	ENA/EMBL	GCA_002563875.1	4079493	58810784	2017-10-18
UP000053144_3914	Vigna angularis	3914	33730	NPAAA clade	15412	96.84	83.27	13.57	8.69	4.89	3.15	87.4	73.57	9.1	4.73	0.92	0.1	0.61	0.21	0	11.69	False	[]	771	385	386	fabales	90.7	86.2	1.5	3	9.3	2755	ENA/EMBL	GCA_001190045.1	38355	466744453	2015-07-31
UP000039046_1531966	[Torrubiella] hemipterigena	1531966	10771	Hypocreales	5813	92.58	90.57	2.01	0.02	2	7.41	82.53	68.88	12.2	1.45	6.13	3.23	2.29	0.61	0	11.35	False	[]	442	194	248	hypocreales	98.3	97.5	0.3	0.5	1.7	764	ENA/EMBL	GCA_000825705.1	1897739	28476206	2014-12-05
UP000054566_580058	Plasmodium falciparum RAJ116	580058	3177	Plasmodium falciparum	4041	52.29	42.91	9.38	0.05	9.33	47.71	98.14	59.08	2.52	36.54	0.6	-2.77556e-17	0.44	0.16	0	1.26	False	[]	242	97	145	plasmodium	44.3	25.6	0.1	18.6	55.7	943	ENA/EMBL	GCA_000186025.2	9543	14106529	2015-07-23
UP000007174_759273	Colletotrichum higginsianum IMI 349063	759273	16110	Glomerellales	6516	96.05	74.4	21.65	0.57	21.09	3.94	81.24	59.05	7.52	14.67	5.04	1.85	2.19	1	0	13.72	False	[]	476	229	247	glomerellales	90.7	82.3	0.5	7.9	9.3	1083	ENA/EMBL	GCA_000313795.2	6147	49084868	2012-03-15
UP000278627_6280	Brugia pahangi	6280	14545	Spiruromorpha	6517	97.66	81.46	16.2	0.71	15.5	2.33	87.04	59.2	9.2	18.64	1.68	0.17	1.15	0.36	0	11.28	False	[]	383	184	199	nematoda	94.6	90	1.1	3.5	5.4	547	ENA/EMBL	GCA_900618355.1	42155	90545113	2018-12-05
UP000007115_413071	Trichoderma virens Gv29-8	413071	12383	Hypocreales	5813	99.47	96.18	3.29	2.6	0.69	0.53	91.14	88.42	1.7	1.02	1.15	0.33	0.7	0.12	0	7.7	False	[]	453	206	247	hypocreales	99.5	98.3	0.4	0.8	0.5	703	ENA/EMBL	GCA_000170995.2	1836662	39022666	2011-11-29
UP000507470_42192	Mytilus coruscus	42192	58248	Lophotrochozoa	2373	85.97	76.61	9.36	0.21	9.14	14.03	34.76	15.79	16.31	2.66	11.14	2.1	7.84	1.2	0	54.1	False	[]	919	586	333	mollusca	80.9	76.4	2.3	2.2	19.1	4002	ENA/EMBL	GCA_011752425.2	817337	1903825920	2020-07-08
UP000243515_519963	Elaphomyces granulatus	519963	7163	Eurotiales	5450	79.74	77.19	2.55	0	2.55	20.26	85.94	70.97	12.26	2.71	4.34	1.49	2.19	0.66	0.34	8.39	True	['Bacteroidetes']	396	157	239	eurotiales	84.9	81.9	0.9	2.1	15.1	564	ENA/EMBL	GCA_002240705.1	10248	54153615	2017-08-04
UP000566440_1109041	Galbula dea	1109041	14637	Neognathae	10994	92.45	89.08	3.37	0.06	3.3	7.56	98.93	80.3	1.02	17.61	0.85	0.31	0.12	0.42	0	0.21	False	[]	585	227	358	aves	86.3	80.2	0.3	5.8	13.7	2246	ENA/EMBL	GCA_013399015.1	251170	1006681283	2020-07-10
UP000236621_45235	Tolypocladium capitatum	45235	7532	Hypocreales	5813	86.47	84.35	2.12	0	2.12	13.54	89.9	76.4	11.36	2.14	4.26	2.25	1.12	0.89	0	5.84	False	[]	399	164	235	hypocreales	95	93	0.2	1.8	5	600	ENA/EMBL	GCA_002901185.1	21128	22985095	2018-01-26
UP000252040_1706337	Neophocaena asiaeorientalis asiaeorientalis	1706337	18229	Artiodactyla	13050	98.54	96.38	2.16	0.27	1.89	1.46	98.28	91.95	4.39	1.94	1.23	0.83	0.2	0.2	0	0.49	False	[]	687	314	373	cetartiodactyla	98.5	96.9	0.6	1	1.5	7050	Refseq	GCF_003031525.1	86003	2284611699	2018-04-03
UP000555649_56343	Herpetotheres cachinnans	56343	14321	Neognathae	10994	91.96	88.87	3.09	0.1	2.99	8.04	99.16	80.45	0.63	18.08	0.68	0.33	0.09	0.26	0	0.16	False	[]	602	233	369	aves	86.1	80	0.2	5.9	13.9	2262	ENA/EMBL	GCA_013399355.1	61768	1175298361	2020-07-10
UP000274756_318479	Dracunculus medinensis	318479	10868	Spirurina	5276	83.96	78.75	5.21	0	5.21	16.03	70.53	43.53	21.31	5.69	5.62	1.29	3.89	0.44	0	23.85	False	[]	344	148	196	nematoda	83.9	77.5	0.6	5.8	16.1	442	ENA/EMBL	GCA_900625125.1	359924	103750625	2018-12-13
UP000485383_867726	Ectocarpus sp. CCAP 1310/34	867726	25329	Ochrophyta	943	90.88	75.82	15.06	7.53	7.53	9.12	35.22	25.64	6.15	3.43	22.57	11.13	8.65	2.79	0	42.21	False	[]	777	585	192	stramenopiles	87	82	2	3	13	30	ENA/EMBL	GCA_902602495.3	11922	242356113	2020-03-23
UP000276834_44316	Chloebia gouldiae	44316	18273	Passeriformes	11596	89.96	81.79	8.17	0.36	7.8	10.05	86.7	65.86	9.54	11.3	2.85	0.99	0.89	0.97	0	10.45	False	[]	781	321	460	passeriformes	81.7	75.8	1	4.9	18.3	4044	ENA/EMBL	GCA_003676055.1	137954	1070785140	2018-10-23
UP000030744_44415	Eimeria mitis	44415	10057	Eimeriorina	541	61.55	48.43	13.12	1.29	11.83	38.45	70.54	43.45	8.33	18.76	23.9	8.97	2.23	12.7	0	5.56	False	[]	558	389	169	coccidia	71.7	55.4	1.2	15.1	28.3	771	ENA/EMBL	GCA_000499745.2	1897	72240319	2013-11-06
UP000017559_1381753	Moniliophthora roreri MCA 2997	1381753	17972	Agaricales	4521	92.04	82.11	9.93	0.82	9.11	7.96	62.9	44.93	14.75	3.22	8.17	3.21	4.16	0.8	0	28.92	False	[]	486	263	223	agaricales	99.4	97.2	1.1	1.1	0.6	793	ENA/EMBL	GCA_000488995.1	48176	52204869	2013-10-30
UP000038010_1664694	Phialophora attinorum	1664694	11848	Eurotiomycetes	4565	85.82	82.56	3.26	0	3.26	14.17	72.69	56.67	14.21	1.81	8.66	4.47	3.45	0.74	0	18.65	False	[]	465	215	250	chaetothyriales	91.9	86.8	0.4	4.7	8.1	995	ENA/EMBL	GCA_001299255.1	959784	30363635	2015-09-25
UP000232875_2020962	Malassezia vespertilionis	2020962	3791	Ustilaginomycotina	2551	83.3	82.67	0.63	0	0.63	16.7	84.83	63.05	21.31	0.47	7.49	4.75	2.29	0.45	0	7.68	False	[]	314	113	201	basidiomycota	85.7	84	0	1.7	14.3	154	ENA/EMBL	GCA_002818225.1	844276	7581597	2017-12-08
UP000526889_2585810	Edolisoma coerulescens	2585810	13645	Passeriformes	11596	88.1	84.62	3.48	0.13	3.35	11.91	98.31	78.52	0.6	19.19	1.43	0.5	0.18	0.75	0	0.26	False	[]	581	235	346	passeriformes	78.8	73.3	0.2	5.3	21.2	3217	ENA/EMBL	GCA_013397115.1	131175	1042448157	2020-07-10
UP000005237_281687	Caenorhabditis japonica	281687	28999	Caenorhabditis	11568	87.86	58.2	29.66	2.26	27.4	12.15	81.66	44.72	15.78	21.16	1.27	0.09	0.96	0.22	0.09	16.69	True	['Paenibacillus', 'Micrococcales', 'Ambiguous contaminant']	568	311	257	nematoda	88.9	79.3	1.8	7.8	11.1	794	EnsemblMetazoa	GCA_000147155.1	10166	166256191	2010-09-24
UP000314987_29139	Vombatus ursinus	29139	19870	Metatheria	14033	98.09	94.26	3.83	2.48	1.35	1.92	98.97	95.63	2.49	0.85	0.55	0.17	0.29	0.09	0	0.48	False	[]	803	384	419	mammalia	93.1	88.4	2.4	2.3	6.9	5164	Ensembl	GCA_900497805.2	113054	3486580222	2018-12-10
UP000292795_1081914	Monosporascus sp. mg162	1081914	11877	Sordariomycetes	4804	93.47	91.74	1.73	0.1	1.62	6.54	80.82	66	12.73	2.09	5.66	2.52	2.15	0.99	0	13.52	False	[]	480	222	258	sordariomycetes	97.5	95.8	0.3	1.4	2.5	606	ENA/EMBL	GCA_004155945.1	112285	89458944	2019-02-11
UP000005238_164328	Phytophthora ramorum	164328	15349	Phytophthora	9670	90.46	81.07	9.39	4.82	4.57	9.54	97.09	85.31	5.32	6.46	0.9	0.38	0.24	0.28	0	2.01	False	[]	505	295	210	stramenopiles	99	94	3	2	1	23	EnsemblProtists	GCA_000149735.1	47511	66652401	2008-03-03
UP000001554_7739	Branchiostoma floridae	7739	28542	Chordata	7184	76.31	61.69	14.62	4.96	9.66	23.69	87.23	57.06	15.33	14.84	1.98	0.47	1.12	0.39	0	10.79	False	[]	1009	358	651	metazoa	95.1	88.5	3	3.6	4.9	257	ENA/EMBL	GCA_000003815.1	27925	521895125	2009-05-01
UP000054564_1165861	Puccinia striiformis f. sp. tritici PST-78	1165861	19368	Pucciniomycotina	2460	98.9	76.75	22.15	2.11	20.04	1.1	65.18	33.64	24.97	6.57	3.22	0.59	1.96	0.67	0.48	30.31	True	['Enterobacterales']	479	257	222	basidiomycota	96.5	91.4	3.5	1.6	3.5	260	ENA/EMBL	GCA_001191645.1	17361	117311690	2015-07-31
UP000092096_1622149	Pseudogymnoascus sp. 05NY08	1622149	10300	Leotiomycetes	4047	88.06	86.63	1.43	0	1.43	11.93	69.83	59.71	8.83	1.29	17.81	9.85	6.78	1.18	0	12.37	False	[]	424	191	233	leotiomycetes	99.6	99	0.2	0.4	0.4	461	ENA/EMBL	GCA_001662605.1	150378	32206309	2016-06-24
UP000054095_3562	Spinacia oleracea	3562	91	Pentapetalae	9983	0	0	0	0	0	100	80.22	74.72	4.4	1.1	3.3	2.2	1.1	0	0	16.48	False	[]	319	57	262	eudicots	0	0	0	0	100	31	ENA/EMBL	GCA_000510995.2	5971	493771890	2015-07-22
UP000325492_1571157	Coniochaeta sp. 2T2.1	1571157	24540	Sordariomycetidae	4821	94.26	9.69	84.57	0	84.57	5.75	70.27	59.64	9.43	1.2	13.01	6.73	5.24	1.04	0	16.72	False	[]	639	387	252	sordariomycetes	98.9	6.6	91.9	0.4	1.1	1283	ENA/EMBL	GCA_009194965.1	2673199	74351065	2019-10-15
UP000532545_125297	Bombycilla garrulus	125297	13775	Passeriformes	11596	89.51	85.67	3.84	0.04	3.79	10.49	98.24	78.3	0.67	19.27	1.45	0.55	0.17	0.73	0	0.3	False	[]	555	210	345	passeriformes	79.2	73.6	0.2	5.4	20.8	3266	ENA/EMBL	GCA_013400315.1	64047	1032116443	2020-07-10
UP000030673_5843	Plasmodium falciparum NF54	5843	5887	Plasmodium falciparum	4041	97.7	89.56	8.14	0.42	7.72	2.3	96.43	84.62	2.06	9.75	0.32	0.05	0.24	0.03	0	3.24	False	[]	293	132	161	plasmodium	85.6	79.8	0.2	5.6	14.4	1237	ENA/EMBL	GCA_000401695.2	3370	25800246	2014-01-17
UP000287144_1325735	Fusarium oligoseptatum	1325735	17739	Fusarium	7922	97.72	88.18	9.54	1.05	8.5	2.27	86.55	70.01	9.7	6.84	3.71	1.51	1.96	0.24	0	9.74	False	[]	572	310	262	hypocreales	97.2	90.9	0.4	5.9	2.8	835	ENA/EMBL	GCA_003946995.1	158082	48655532	2018-12-14
UP000310189_1540922	Wallemia hederae	1540922	4107	Basidiomycota	2348	79.17	77.51	1.66	0.72	0.94	20.83	95.52	79.88	14.71	0.93	1.1	0.35	0.63	0.12	0	3.38	False	[]	342	118	224	basidiomycota	81.7	80.3	0.3	1.1	18.3	164	ENA/EMBL	GCA_004918325.1	113437	10703213	2019-04-26
UP000055024_268475	Trichinella zimbabwensis	268475	14212	Nematoda	2223	68.83	66.4	2.43	0.85	1.57	31.17	35.79	23.19	10.62	1.98	4.88	0.83	3.41	0.64	0	59.32	False	[]	392	183	209	nematoda	62.6	60.9	0.8	0.9	37.4	551	ENA/EMBL	GCA_001447665.1	114936	50795114	2015-11-24
UP000189704_1868482	Carlito syrichta	1868482	19956	Haplorrhini	15960	93.74	88.01	5.73	0.28	5.45	6.27	97.75	85.06	5.19	7.5	1.97	1.48	0.23	0.26	0	0.28	False	[]	725	312	413	primates	93.6	84.9	1.2	7.5	6.4	8848	Refseq	GCF_000164805.1	38165	3453847770	2013-09-18
UP000078046_1819745	Intoshia linei	1819745	8720	Lophotrochozoa	2373	57.69	56.3	1.39	0	1.39	42.31	34.87	17.52	14.69	2.66	6.74	1.59	4.37	0.78	0	58.38	False	[]	342	113	229	metazoa	57	49.4	0.7	6.9	43	91	ENA/EMBL	GCA_001642005.1	25991	41603068	2016-05-10
UP000585317_43150	Hirundo rustica	43150	14412	Passeriformes	11596	91.57	87.85	3.72	0.1	3.61	8.43	98.17	78.86	0.65	18.66	1.57	0.6	0.18	0.79	0	0.26	False	[]	534	204	330	passeriformes	81.3	75.4	0.2	5.7	18.7	3447	ENA/EMBL	GCA_013399815.1	119850	1043753555	2020-07-10
UP000467840_3981	Hevea brasiliensis	3981	43024	fabids	10551	91.12	50	41.12	7.55	33.57	8.88	89.53	59.45	17.89	12.19	2.36	0.66	1.36	0.34	0.15	6.89	True	['Anaplasma']	1027	477	550	eudicots	79.1	54.3	13.8	11	20.9	2374	ENA/EMBL	GCA_010458925.1	152719	1473451759	2020-02-12
UP000235220_51240	Juglans regia	51240	32622	fabids	10551	97.33	53.46	43.87	0.57	43.3	2.66	93.37	81.47	9.44	2.46	3.25	1.85	1.11	0.29	0	3.38	False	[]	948	448	500	eudicots	99.6	83.2	16.2	0.2	0.4	2122	Refseq	GCF_001411555.2	1072962	572786133	2020-07-08
UP000192596_1507870	Rachicladosporium antarcticum	1507870	18598	Dothideomycetidae	5418	91.71	14.8	76.91	0.04	76.87	8.29	77.49	63.71	12.61	1.17	6.96	3.18	2.96	0.82	0	15.56	False	[]	559	311	248	dothideomycetes	98	10.1	87.5	0.4	2	918	ENA/EMBL	GCA_002077065.1	774463	47406531	2017-04-03
UP000298416_180675	Salvia splendens	180675	52672	lamiids	11205	93.78	34.11	59.67	0.19	59.48	6.22	89.42	68.43	16.75	4.24	5.53	2.55	2.48	0.5	0	5.05	False	[]	1336	699	637	eudicots	94.5	32.2	60.8	1.5	5.5	3791	ENA/EMBL	GCA_004379255.1	2370323	808915148	2019-03-26
UP000323000_1000413	Acer yangbiense	1000413	28112	malvids	11718	91.19	79.47	11.72	0.15	11.57	8.82	82.38	62.68	15.52	4.18	10.53	4.97	4.28	1.28	0	7.09	False	[]	866	389	477	eudicots	94.3	88.8	3.7	1.8	5.7	2040	ENA/EMBL	GCA_008009225.1	5864378	664928911	2019-08-23
UP000291404_148818	Hamiltosporidium magnivora	148818	4459	Microsporidia	614	79.97	75.9	4.07	0	4.07	20.03	24.18	13.13	10.27	0.78	11.53	3.12	6.1	2.31	0	64.3	False	[]	243	92	151	microsporidia	91.6	85.8	3.3	2.5	8.4	44	ENA/EMBL	GCA_004325065.1	10347	20734143	2019-03-05
UP000193560_90262	Absidia repens	90262	14767	Mucorales	4450	96.44	68.22	28.22	7.08	21.15	3.55	76.05	61.97	11.43	2.65	6.22	1.55	3.36	1.31	0	17.73	False	[]	452	241	211	mucorales	99.4	88.3	10.2	0.9	0.6	429	ENA/EMBL	GCA_002105175.1	1295254	47422896	2017-04-20
UP000239156_27350	Puccinia striiformis	27350	14973	Pucciniomycotina	2460	89.92	68.33	21.59	1.83	19.76	10.08	65.85	36.9	25.78	3.17	2.83	0.8	1.64	0.39	0	31.32	False	[]	493	216	277	basidiomycota	81.6	71	7.3	3.3	18.4	219	ENA/EMBL	GCA_002920065.1	292391	84525924	2018-02-14
UP000009168_312017	Tetrahymena thermophila SB210	312017	26971	Oligohymenophorea	2612	96.63	73.7	22.93	17.15	5.78	3.37	55.52	43.11	9.34	3.07	5.38	1.56	2.87	0.95	0	39.09	False	[]	632	439	193	alveolata	99.4	98.2	1.2	0	0.6	81	ENA/EMBL	GCA_000189635.1	367094	103014375	2009-03-23
UP000245341_9713	Leptonychotes weddellii	9713	22128	Caniformia	14728	96.69	81.63	15.06	0.07	14.99	3.31	97.25	77.06	5.78	14.41	2.4	1.63	0.38	0.39	0	0.35	False	[]	795	393	402	carnivora	93.9	83.5	0.9	9.5	6.1	6849	Refseq	GCF_000349705.1	23664	3156886159	2013-03-29
UP000004995_4555	Setaria italica	4555	35701	Panicoideae	20501	95.74	87.37	8.37	5.33	3.04	4.26	83.72	77.3	3.09	3.33	1.99	0.5	0.81	0.68	0	14.29	False	[]	900	485	415	poales	96.2	92	2.1	2.1	3.8	2670	EnsemblPlants	GCA_000263155.2	126273	405732883	2015-10-30
UP000028524_1283841	Stachybotrys chlorohalonata IBT 40285	1283841	10676	Hypocreales	5813	94.65	92.72	1.93	1.57	0.36	5.35	87.21	83.14	3.29	0.78	2.4	0.62	1.51	0.27	0	10.39	False	[]	450	203	247	hypocreales	98	97.3	0.3	0.4	2	615	ENA/EMBL	GCA_000732775.1	47022	34390047	2014-07-24
UP000532252_45807	Motacilla alba	45807	13502	Passeriformes	11596	87.99	84.26	3.73	0.22	3.52	12	98.61	78.33	0.48	19.8	1.25	0.48	0.19	0.58	0	0.14	False	[]	548	210	338	passeriformes	79.1	73.3	0.3	5.5	20.9	3144	ENA/EMBL	GCA_013397355.1	87013	1043123529	2020-07-10
UP000216463_1503980	Caenorhabditis latens	1503980	24651	Caenorhabditis	11568	92.17	80.76	11.41	3.22	8.19	7.83	73.31	57.22	9.37	6.72	1.85	0.21	1.3	0.34	0	24.83	False	[]	583	286	297	nematoda	93	88.8	1.2	3	7	813	ENA/EMBL	GCA_002259235.1	27347	117124750	2017-08-18
UP000002497_443226	Coccidioides posadasii str. Silveira	443226	10209	Onygenales	4774	99.33	98.18	1.15	0.36	0.8	0.67	78.8	75.1	2.4	1.3	1.2	0.23	0.89	0.08	0	19.99	False	[]	396	175	221	onygenales	97.4	95.1	0.2	2.1	2.6	579	ENA/EMBL	GCA_000170175.2	136654	27583241	2011-01-25
UP000230249_498019	[Candida] auris	498019	5409	Saccharomycetales	3020	97.12	93.61	3.51	3.11	0.4	2.88	94.27	92.25	1.52	0.5	0.54	0.1	0.33	0.11	0	5.2	False	[]	325	113	212	saccharomycetes	98	97.3	0.1	0.6	2	176	ENA/EMBL	GCA_002759435.2	1033842	12365959	2017-11-15
UP000233060_9531	Cercocebus atys	9531	20883	Cercopithecinae	16372	98.75	97.43	1.32	0.75	0.57	1.25	98.18	97.1	0.79	0.29	0.63	0.46	0.09	0.08	0	1.19	False	[]	736	354	382	primates	96.3	94.9	0.9	0.5	3.7	9006	Ensembl	GCA_000955945.1	112942	2848246356	2015-03-19
UP000078540_520822	Atta colombica	520822	14143	Formicidae	7260	93.14	89.63	3.51	0.76	2.75	6.86	71.51	58.4	11.29	1.82	3.34	0.21	2.76	0.37	0	25.15	False	[]	428	218	210	hymenoptera	93.8	91.2	0.1	2.5	6.2	1819	ENA/EMBL	GCA_001594045.1	15290	291257934	2016-03-25
UP000008864_559305	Trichophyton rubrum CBS 118892	559305	8617	Arthrodermataceae	6864	96.47	93.59	2.88	0.36	2.52	3.53	90	82.62	1.87	5.51	0.89	0.09	0.65	0.15	0	9.11	False	[]	377	157	220	onygenales	92.7	84.2	0.1	8.4	7.3	569	ENA/EMBL	GCA_000151425.1	85371	22502330	2009-11-30
UP000315496_5742	Giardia muris	5742	4560	Eukaryota	995	41.51	37.49	4.02	0.5	3.52	58.49	52.81	31.05	20.09	1.67	12.3	8.46	3.2	0.64	0	34.89	False	[]	717	119	598	eukaryota	29.5	21.6	0.8	7.1	70.5	24	ENA/EMBL	GCA_006247105.1	2398647	9777924	2019-07-03
UP000054350_578462	Allomyces macrogynus ATCC 38327	578462	18611	Fungi incertae sedis	443	97.97	23.93	74.04	65.24	8.8	2.03	67.12	58.84	3.58	4.7	17.66	11.89	2.48	3.29	0	15.23	False	[]	627	377	250	fungi	89	26	60.9	2.1	11	207	ENA/EMBL	GCA_000151295.1	35497	57060573	2010-02-18
UP000231358_656916	Aspergillus arachidicola	656916	12090	Aspergillus	6137	93.03	88.81	4.22	2.3	1.92	6.97	92.43	83.48	6.82	2.13	2.34	1.14	1.11	0.09	0	5.23	False	[]	445	209	236	eurotiales	95.2	93.4	0.4	1.4	4.8	756	ENA/EMBL	GCA_002749805.1	126719	38896857	2017-11-03
UP000321393_1194695	Cucumis melo var. makuwa	1194695	37791	fabids	10551	88.24	70.81	17.43	10.88	6.55	11.76	71.39	44.58	19.65	7.16	4.31	0.53	3.07	0.71	0	24.3	False	[]	1026	549	477	eudicots	85.8	78	1.8	6	14.2	1935	ENA/EMBL	GCA_005549215.1	46411	358480294	2019-05-21
UP000594260_109461	Varroa destructor	109461	10202	Arachnida	2894	96.06	89.56	6.5	5.84	0.66	3.94	74.35	68.09	5.73	0.53	6.55	1.69	4.17	0.69	0	19.1	False	[]	433	219	214	arachnida	98.9	97.8	1	0.1	1.1	610	EnsemblMetazoa	GCA_002443255.1	201886	368925819	2017-09-27
UP000527178_68497	Hippolais icterina	68497	13629	Passeriformes	11596	89.06	85.38	3.68	0.1	3.58	10.93	98.47	78.21	0.49	19.77	1.35	0.5	0.21	0.64	0	0.18	False	[]	549	207	342	passeriformes	79	73.3	0.2	5.5	21	3096	ENA/EMBL	GCA_013400075.1	64762	1048398027	2020-07-10
UP000091997_1622147	Pseudogymnoascus sp. WSF 3629	1622147	11000	Leotiomycetes	4047	88.41	86.51	1.9	0	1.9	11.59	67.29	56.92	9.13	1.24	18.52	10.1	7.14	1.28	0	14.19	False	[]	392	176	216	leotiomycetes	99.8	99.3	0.2	0.3	0.2	485	ENA/EMBL	GCA_001662585.1	124096	35517105	2016-06-24
UP000249218_29058	Helicoverpa armigera	29058	8765	Obtectomera	6779	47.72	42.04	5.68	0.87	4.81	52.28	81.27	60.41	8.64	12.22	2.19	0.49	1.38	0.32	0	16.54	False	[]	412	150	262	lepidoptera	44.3	42.3	1	1	55.7	699	ENA/EMBL	GCA_002156985.1	23479	337072206	2017-05-22
UP000536092_73330	Certhia brachydactyla	73330	13859	Passeriformes	11596	90.21	86.7	3.51	0.05	3.46	9.79	98.45	79.1	0.6	18.75	1.36	0.55	0.18	0.63	0	0.19	False	[]	535	210	325	passeriformes	80.9	75.6	0.2	5.1	19.1	3300	ENA/EMBL	GCA_013400355.1	76317	1028791262	2020-07-10
UP000016800_1279085	Fusarium fujikuroi IMI 58289	1279085	14792	Fusarium	7922	98.47	95.97	2.5	1.3	1.2	1.53	89.03	82.96	5.33	0.74	2.25	0.98	1.16	0.11	0	8.71	False	[]	499	240	259	hypocreales	99.9	99.5	0.2	0.2	0.1	810	ENA/EMBL	GCA_900079805.1	1182607	43832314	2013-08-20
UP000295264_103600	Sousa chinensis	103600	8382	Artiodactyla	13050	41.08	39.75	1.33	0.13	1.2	58.93	86.58	73.89	4.61	8.08	2.7	1.26	0.49	0.95	0	10.73	False	[]	494	155	339	cetartiodactyla	36.8	35.7	0.3	0.8	63.2	2506	ENA/EMBL	GCA_003521335.2	182701	2339085850	2019-02-01
UP000525089_369605	Pachyramphus minor	369605	13717	Passeriformes	11596	88.46	85.22	3.24	0.01	3.23	11.54	97.37	78.32	0.77	18.28	2.48	1.2	0.3	0.98	0	0.15	False	[]	549	205	344	passeriformes	78.7	73.3	0.2	5.2	21.3	3117	ENA/EMBL	GCA_013397135.1	89585	1054898176	2020-07-10
UP000559068_48278	Aegotheles bennettii	48278	13683	Neognathae	10994	90.67	87.05	3.62	0.1	3.52	9.33	99.08	79.7	0.85	18.53	0.79	0.33	0.12	0.34	0	0.13	False	[]	566	205	361	aves	84.9	78.1	0.3	6.5	15.1	2116	ENA/EMBL	GCA_013398125.1	65833	1089119258	2020-07-10
UP000247702_94130	Rhizophagus clarus	94130	27454	Mucoromycota	3216	77.7	72.01	5.69	1.87	3.82	22.29	44.38	28.89	12.21	3.28	6.68	1.14	4.65	0.89	0	48.94	False	[]	522	298	224	mucoromycota	96.3	94.4	0.2	1.7	3.7	382	ENA/EMBL	GCA_003203555.1	26609	116418735	2018-06-01
UP000007015_39946	Oryza sativa Indica Group	39946	37344	Oryza	15089	98.34	85.58	12.76	3.59	9.17	1.66	90	79.94	5.6	4.46	1.37	0.18	0.82	0.37	1.49	6.47	True	['Enterobacterales', 'Comamonadaceae', 'Ambiguous contaminant']	1009	563	446	poales	95.8	90.6	2.9	2.3	4.2	2744	ENA/EMBL	GCA_000004655.2	23203	426337286	2011-02-25
UP000186698_8355	Xenopus laevis	8355	43236	Tetrapoda	11140	93.17	33.73	59.44	53.82	5.62	6.83	80.2	71.92	4.82	3.46	0.92	0.12	0.61	0.19	0	18.88	False	[]	1194	537	657	tetrapoda	95.8	48.6	46.1	1.1	4.2	4940	ENA/EMBL	GCA_001663975.1	19713	2718416252	2016-08-09
UP000274922_1555241	Caulochytrium protostelioides	1555241	6161	Chytridiomycota incertae sedis	2399	64.78	64.28	0.5	0	0.5	35.22	57.9	47.92	7.01	2.97	29.96	22.02	4.27	3.67	0	12.14	False	[]	383	177	206	fungi	75.7	67.2	0.5	8	24.3	106	ENA/EMBL	GCA_003615045.1	88443	21796879	2018-10-05
UP000472260_1608454	Sinocyclocheilus anshuiensis	1608454	43571	Otophysi	16357	98.28	26.34	71.94	49.77	22.17	1.72	98.09	86.19	7.16	4.74	0.89	0.33	0.47	0.09	0	1.01	False	[]	1190	621	569	actinopterygii	96.7	38	56.5	2.2	3.3	4051	Ensembl	GCA_001515605.1	17271	1632701648	2015-12-14
UP000011958_1069680	Pneumocystis murina B123	1069680	3635	Taphrinomycotina	2580	85.66	85.39	0.27	0.16	0.12	14.34	79.83	77.41	2.17	0.25	5.89	1.21	4.46	0.22	0	14.28	False	[]	280	77	203	ascomycota	77.5	75.8	0.1	1.6	22.5	140	ENA/EMBL	GCA_000349005.2	492849	7501343	2015-12-22
UP000579941_9132	Gymnorhina tibicen	9132	14291	Passeriformes	11596	91.28	87.56	3.72	0.1	3.61	8.73	98.46	78.98	0.59	18.89	1.37	0.61	0.12	0.64	0	0.17	False	[]	608	247	361	passeriformes	81.8	76.4	0.3	5.1	18.2	3456	ENA/EMBL	GCA_013399875.1	140542	1052262442	2020-07-10
UP000276215_1336337	Choiromyces venosus 120613-1	1336337	17720	Pezizomycotina	3842	92.32	88.16	4.16	0.47	3.7	7.68	44.66	34.4	7.42	2.84	5.86	1.03	3.63	1.2	0	49.49	False	[]	487	214	273	ascomycota	97.5	95.4	0.6	1.5	2.5	260	ENA/EMBL	GCA_003788595.2	129333	126035033	2018-11-16
UP000002640_1094619	Phytophthora sojae strain P6497	1094619	25721	Phytophthora	9670	96.93	86.55	10.38	4.85	5.53	3.07	84.16	68.29	10.17	5.7	2.05	0.54	0.86	0.65	0	13.79	False	[]	580	342	238	stramenopiles	100	99	0	1	0	30	ENA/EMBL	GCA_000149755.2	385992	82597641	2011-10-03
UP000007800_423536	Perkinsus marinus ATCC 50983	423536	22958	Alveolata	514	96.31	27.63	68.68	46.3	22.37	3.7	46.92	32.36	6.56	8	6.8	1.74	3.77	1.29	0	46.29	False	[]	489	282	207	alveolata	98.3	50.3	46.2	1.8	1.7	40	ENA/EMBL	GCA_000006405.1	9619	86605074	2009-06-12
UP000295070_8167	Perca flavescens	8167	21644	Eupercaria	15616	91.13	86.83	4.3	0.06	4.24	8.86	92.73	82.95	4.14	5.64	4.25	2.53	1.13	0.59	0	3.03	False	[]	764	379	385	actinopterygii	93.5	91	0.9	1.6	6.5	2162	ENA/EMBL	GCA_004354835.1	4268950	877439799	2019-03-19
UP000222788_1035309	Ceratocystis fimbriata CBS 114723	1035309	7264	Hypocreomycetidae	5182	82.25	81.59	0.66	0	0.66	17.75	80.55	66.88	12.65	1.02	4.85	2.08	1.97	0.8	0	14.61	False	[]	389	157	232	sordariomycetes	94.7	93.4	0.3	1	5.3	468	ENA/EMBL	GCA_000389695.3	23089	30011674	2017-10-18
UP000016935_671987	Exserohilum turcica Et28A	671987	11687	Pleosporaceae	8651	94.29	92.39	1.9	0.03	1.86	5.71	84.03	75.61	6.21	2.21	4.12	1.53	2.02	0.57	0	11.84	False	[]	506	203	303	pleosporales	99	97.1	0.1	1.8	1	1019	ENA/EMBL	GCA_000359705.1	50185	43013545	2013-04-25
UP000008493_597362	Agaricus bisporus var. burnettii JB137-S8	597362	11204	Agaricales	4521	97.55	89.52	8.03	7.21	0.82	2.46	92.97	86.85	3.28	2.84	0.79	0.11	0.58	0.1	0	6.25	False	[]	413	185	228	agaricales	94	91.6	0.6	1.8	6	441	ENA/EMBL	GCA_000300555.1	162697	32614392	2012-10-16
UP000580879_47695	Climacteris rufus	47695	14074	Passeriformes	11596	90.43	86.96	3.47	0.03	3.43	9.57	97.92	78.31	0.75	18.86	1.86	0.85	0.2	0.81	0	0.22	False	[]	556	216	340	passeriformes	80.8	75.1	0.2	5.5	19.2	3214	ENA/EMBL	GCA_013398175.1	72434	1058972301	2020-07-10
UP000054681_181606	Trichinella sp. T9	181606	12784	Nematoda	2223	67.34	65.23	2.11	1.03	1.08	32.66	41.65	25.82	12.5	3.33	4.8	0.89	3.43	0.48	0	53.55	False	[]	365	168	197	nematoda	62.4	61.1	0.6	0.7	37.6	555	ENA/EMBL	GCA_001447505.1	113887	49075249	2015-11-24
UP000002254_9615	Canis lupus familiaris	9615	20653	Caniformia	14728	95.47	90.68	4.79	0.91	3.88	4.53	97.55	87.93	7.93	1.69	1.72	1.2	0.35	0.17	0	0.73	False	[]	739	359	380	carnivora	92.9	87.5	3.8	1.6	7.1	7406	Ensembl	GCA_000002285.2	267478	2410960148	2011-11-02
UP000001940_6239	Caenorhabditis elegans	6239	19812	Caenorhabditis	11568	98.59	90.15	8.44	5.84	2.6	1.42	86.61	82.68	3.17	0.76	1.09	0.16	0.82	0.11	0	12.3	False	[]	509	271	238	nematoda	100	99.6	0.4	0	0	771	ENA/EMBL	GCA_000002985.3	17493829	100272607	2013-02-07
UP000014074_1286976	Phaeoacremonium minimum UCRPA7	1286976	8833	Sordariomycetidae	4821	84.32	82.66	1.66	0.02	1.64	15.68	81.77	68.82	7.38	5.57	11.82	7.71	2.86	1.25	0	6.41	False	[]	395	178	217	sordariomycetes	86.8	78.1	0.2	8.5	13.2	382	ENA/EMBL	GCA_000392275.1	183224	47465449	2013-05-16
UP000024635_53326	Ancylostoma ceylanicum	53326	36519	Strongylida	5500	95.73	75.55	20.18	0.47	19.71	4.27	49.25	25.26	19.18	4.81	4.53	0.69	3.37	0.47	0	46.22	False	[]	704	406	298	nematoda	92.4	85.3	1.6	5.5	7.6	858	ENA/EMBL	GCA_000688135.1	25353	313092710	2014-03-25
UP000198372_269621	Microbotryum intermedium	269621	8013	Pucciniomycotina	2460	97.52	92.97	4.55	1.91	2.64	2.48	77.11	69.27	6.13	1.71	6.13	2.49	2.87	0.77	0	16.76	False	[]	412	194	218	basidiomycota	98.4	97.6	0.3	0.5	1.6	248	ENA/EMBL	GCA_900096595.1	1644950	23461035	2017-07-16
UP000030750_51314	Eimeria brunetti	51314	8711	Eimeriorina	541	72.82	66.54	6.28	0.92	5.36	27.17	73.92	51.53	8.09	14.3	21.93	8.97	2.39	10.57	0	4.16	False	[]	525	359	166	coccidia	86.5	78.9	0.4	7.2	13.5	752	ENA/EMBL	GCA_000499725.1	6632	66890165	2013-11-07
UP000070444_796925	Conidiobolus coronatus NRRL 28638	796925	10563	Fungi incertae sedis	443	93.9	80.81	13.09	11.06	2.03	6.09	55.85	49.3	4.12	2.43	6.27	1.06	3.55	1.66	0	37.89	False	[]	363	140	223	fungi	84.5	78.5	1.3	4.7	15.5	110	ENA/EMBL	GCA_001566745.1	5199	39903661	2016-02-24
UP000253664_1330021	Ophiocordyceps polyrhachis-furcata BCC 54312	1330021	8807	Hypocreales	5813	77.1	76.36	0.74	0	0.74	22.9	66.59	55.61	10.12	0.86	7.41	2.38	3.6	1.43	0	25.99	False	[]	405	179	226	hypocreales	89.2	88.1	0.2	0.9	10.8	523	ENA/EMBL	GCA_001633055.2	27154	43252821	2018-07-17
UP000531938_83376	Nothoprocta ornata	83376	13721	Archosauria	10701	91.07	88.16	2.91	0.16	2.75	8.93	98.68	80.59	1.38	16.71	1.16	0.55	0.12	0.49	0	0.16	False	[]	593	244	349	aves	84.6	78.4	0.4	5.8	15.4	2095	ENA/EMBL	GCA_013398335.1	47308	978286010	2020-07-10
UP000184073_1036611	Aspergillus versicolor CBS 583.65	1036611	13222	Aspergillus	6137	96.22	92.55	3.67	0.41	3.26	3.78	84.15	75.6	7.46	1.09	5.69	3.56	1.78	0.35	0	10.16	False	[]	471	220	251	eurotiales	98.6	97.4	0.5	0.7	1.4	741	ENA/EMBL	GCA_001890125.1	695565	33126810	2016-12-06
UP000221130_2004951	Cordyceps sp. RAO-2017	2004951	11255	Hypocreales	5813	85.76	80.03	5.73	0.03	5.69	14.24	69.44	50.81	9.68	8.95	12.1	4.57	3.26	4.27	0	18.46	False	[]	430	199	231	hypocreales	93.2	78.6	0.2	14.4	6.8	533	ENA/EMBL	GCA_002591385.1	15692	32302071	2017-10-18
UP000053411_1442371	Fonsecaea multimorphosa CBS 102226	1442371	12368	Eurotiomycetes	4565	91.87	90.23	1.64	0.09	1.56	8.13	79.29	67.88	10.85	0.56	7.85	4.53	2.74	0.58	0	12.86	False	[]	499	246	253	chaetothyriales	99.8	99.3	0.2	0.3	0.2	1036	ENA/EMBL	GCA_000836435.1	463212	33447075	2015-02-25
UP000078541_34720	Trachymyrmex septentrionalis	34720	15167	Formicidae	7260	95.71	91.63	4.08	0.7	3.37	4.3	72.21	58.8	11.22	2.19	3.66	0.37	2.76	0.53	0	24.13	False	[]	446	227	219	hymenoptera	96	93.8	0.3	1.9	4	1627	ENA/EMBL	GCA_001594115.1	14962	291747019	2016-03-25
UP000008827_3847	Glycine max	3847	55855	NPAAA clade	15412	99.65	23.03	76.62	70.83	5.79	0.34	92.07	84.31	4.35	3.41	0.53	0.08	0.38	0.07	0	7.4	False	[]	1310	619	691	fabales	99.4	39	60.2	0.2	0.6	4704	EnsemblPlants	GCA_000004515.4	182839	978491270	2018-07-24
UP000555367_37079	Pelecanoides urinatrix	37079	14741	Neognathae	10994	91.78	87.81	3.97	0.11	3.86	8.22	98.92	78.37	0.75	19.8	0.88	0.35	0.2	0.33	0	0.2	False	[]	581	218	363	aves	85.2	77.9	0.4	6.9	14.8	2212	ENA/EMBL	GCA_013400755.1	93910	1205479880	2020-07-10
UP000028924_3075	Auxenochlorella protothecoides	3075	6999	Chlorophyta	1807	72.16	71.33	0.83	0	0.83	27.84	46.45	34.32	10.97	1.16	31.75	23.35	4.34	4.06	0	21.8	False	[]	338	155	183	chlorophyta	96.1	93.4	0.5	2.2	3.9	117	ENA/EMBL	GCA_000733215.1	35091	22924637	2014-08-01
UP000030680_130081	Galdieria sulphuraria	130081	6602	Eukaryota	995	87.44	69.15	18.29	15.68	2.61	12.56	65.59	57.79	7.01	0.79	1.67	0.56	1.05	0.06	0	32.75	False	[]	815	118	697	eukaryota	85.9	75.7	1.6	8.6	14.1	27	ENA/EMBL	GCA_000341285.1	116786	13712004	2013-02-25
UP000230233_1611254	Caenorhabditis nigoni	1611254	28846	Caenorhabditis	11568	97.45	82.04	15.41	2.86	12.55	2.55	74.37	57.12	11.79	5.46	2.47	0.4	1.67	0.4	0	23.16	False	[]	594	335	259	nematoda	98.3	95.9	1	1.4	1.7	1072	ENA/EMBL	GCA_002742825.1	3254670	129488540	2017-11-06
UP000006077_1172189	Oxytricha trifallax	1172189	23559	Intramacronucleata	1687	89.98	69.41	20.57	8.24	12.33	10.02	39.5	26.77	11.74	0.99	7.75	2.22	4.91	0.62	0	52.75	False	[]	516	342	174	alveolata	98.8	86.5	10.5	1.8	1.2	72	ENA/EMBL	GCA_000295675.1	3736	67158112	2012-09-07
UP000562322_81907	Alectura lathami	81907	13377	Galloanserae	11388	87.81	84.72	3.09	0.05	3.04	12.19	97.64	79.21	0.74	17.69	2.16	0.93	0.21	1.02	0	0.2	False	[]	541	203	338	aves	83	76	0.3	6.7	17	2077	ENA/EMBL	GCA_013399715.1	18430	1043215352	2020-07-10
UP000250572_33528	Gambusia affinis	33528	19443	Cyprinodontoidei	18451	81.6	76.84	4.76	0.25	4.51	18.39	96.23	72.89	17.13	6.21	0.95	0.29	0.5	0.16	0	2.82	False	[]	778	411	367	cyprinodontiformes	74.3	71.1	0.2	3	25.7	8232	ENA/EMBL	GCA_003097735.1	17511	598663367	2018-05-08
UP000193856_462227	Babesia sp. Xinjiang	462227	2856	Piroplasmida	1530	82.22	80.85	1.37	0.2	1.18	17.78	75.6	51.69	23.35	0.56	3.96	1.4	2.17	0.39	0	20.45	False	[]	242	86	156	aconoidasida	82.6	79.2	1	2.4	17.4	67	ENA/EMBL	GCA_002095265.1	439454	8447544	2017-04-18
UP000472267_181472	Salarias fasciatus	181472	24694	Ovalentaria	16033	95.65	90.29	5.36	4.23	1.14	4.35	98.01	93.43	3.76	0.82	0.36	0.09	0.22	0.05	0	1.64	False	[]	835	408	427	actinopterygii	94.9	88	4.5	2.4	5.1	1978	Ensembl	GCA_902148845.1	2597836	797490645	2019-07-03
UP000266188_2070753	Aspergillus sclerotialis	2070753	11306	Aspergillus	6137	90.52	79.05	11.47	0	11.47	9.48	83.85	66.08	8.7	9.07	5.93	2.66	2.33	0.94	0	10.22	False	[]	436	187	249	eurotiales	93.8	88.9	0.3	4.6	6.2	575	ENA/EMBL	GCA_003589665.1	40988	27975818	2018-09-21
UP000054559_454286	Coccidioides immitis RMSCC 3703	454286	10420	Onygenales	4774	97.11	87.85	9.26	0.31	8.94	2.89	77.82	60.83	5.57	11.42	1.07	0.17	0.74	0.16	0	21.1	False	[]	394	158	236	onygenales	84.2	71	0.1	13.1	15.8	497	ENA/EMBL	GCA_000150085.1	8904	27648536	2007-07-18
UP000006702_331117	Aspergillus fischeri NRRL 181	331117	10409	Aspergillus	6137	99.12	95.76	3.36	2.93	0.42	0.88	94.96	92.15	1.67	1.14	1	0.3	0.57	0.13	0	4.04	False	[]	431	189	242	eurotiales	99.6	98.1	0.2	1.3	0.4	640	ENA/EMBL	GCA_000149645.3	1240190	31665876	2006-12-14
UP000504614_7137	Galleria mellonella	7137	14085	Obtectomera	6779	96.9	86.99	9.91	0.1	9.81	3.1	91.48	65.47	13.14	12.87	2.22	0.67	0.95	0.6	0	6.3	False	[]	437	217	220	lepidoptera	97.9	93.7	1	3.2	2.1	1265	Refseq	GCF_003640425.2	22549	401899506	2019-11-06
UP000256970_3088	Tetradesmus obliquus	3088	17061	Chlorophyta	1807	79.03	74.99	4.04	0.17	3.87	20.97	44.84	35.27	7.04	2.53	41.65	25.7	8.32	7.63	0	13.51	False	[]	744	518	226	chlorophyta	93.1	89.8	3	0.3	6.9	394	ENA/EMBL	GCA_900108755.1	151600	107715903	2016-11-05
UP000504602_48883	Geospiza fortis	48883	8284	Passeriformes	11596	60.33	59.56	0.77	0.1	0.66	39.67	99.07	93.87	2.75	2.45	0.77	0.52	0.14	0.11	0	0.16	False	[]	496	158	338	passeriformes	61	60.1	0.2	0.7	39	2236	Refseq	GCF_000277835.1	30521	1065292181	2012-07-25
UP000030752_1220924	Cyphellophora europaea CBS 101466	1220924	11090	Eurotiomycetes	4565	91.53	90.19	1.34	0.02	1.31	8.48	79.16	65.55	12.75	0.86	7.84	4.18	3.01	0.65	0	13	False	[]	462	200	262	chaetothyriales	97.4	95.5	0.5	1.4	2.6	939	ENA/EMBL	GCA_000365145.2	585176	28781303	2013-12-11
UP000472266_2489341	Strigops habroptila	2489341	16021	Neognathae	10994	97.8	95.49	2.31	1.1	1.21	2.2	98.18	93.78	3.16	1.24	0.69	0.22	0.31	0.16	0	1.14	False	[]	662	294	368	aves	95.6	91.9	1.1	2.6	4.4	3439	Ensembl	GCA_004027225.1	9454100	1165621973	2019-01-18
UP000314980_8187	Lates calcarifer	8187	24715	Percomorphaceae	16316	98.53	92.31	6.22	0.19	6.03	1.47	98.78	86.96	7.89	3.93	0.36	0.15	0.15	0.06	0	0.86	False	[]	823	388	435	actinopterygii	96.2	90.2	2.6	3.4	3.8	1984	Ensembl	GCA_900066035.1	1066117	668464831	2017-03-02
UP000054562_580059	Plasmodium falciparum IGH-CR14	580059	5057	Plasmodium falciparum	4041	90.8	86.96	3.84	0.1	3.74	9.21	98.12	88.7	2.1	7.32	0.77	0.29	0.34	0.14	0	1.11	False	[]	335	126	209	plasmodium	79.4	75.1	0.1	4.2	20.6	1665	ENA/EMBL	GCA_000186055.2	21012	21741172	2015-07-31
UP000009038_380704	Aspergillus niger ATCC 1015	380704	10947	Aspergillus subgen. Circumdati	6738	90.54	88.63	1.91	0.49	1.42	9.45	84.97	80.42	2.35	2.2	10.08	8.49	1.1	0.49	0	4.94	False	[]	499	198	301	eurotiales	95.9	94.4	0.2	1.3	4.1	672	ENA/EMBL	GCA_000230395.2	1937564	34853277	2011-10-12
UP000019763_110365	Gregarina niphandrodes	110365	6341	Conoidasida	678	75.81	70.65	5.16	3.24	1.92	24.19	35.33	28.98	4.54	1.81	12.41	5.14	5.8	1.47	0	52.26	False	[]	294	134	160	apicomplexa	89.1	81.2	1.8	6.1	10.9	38	ENA/EMBL	GCA_000223845.4	14238	14009070	2014-04-11
UP000288739_4639	Ensete ventricosum	4639	58382	commelinids	11155	89.03	48.53	40.5	23.46	17.04	10.96	58.1	27.61	15.41	15.08	5.82	0.91	3.46	1.45	0	36.08	False	[]	1163	546	617	liliopsida	39.7	20.6	2	17.1	60.3	1850	ENA/EMBL	GCA_000818735.3	20944	451279456	2019-01-16
[truncated: 595 more rows]

## Sheet: Supplementary Table 4
file	Clade	Taxid	Species name	Source	Source_Taxid	Gene number	BLAST results	Annotation	Comments	Present in BlobToolkit	Confirmed by Blobtoolkit?	host assembly accession	blob contaminant hits
[truncated: 124 more rows]

## Sheet: Supplementary Table 5
Nature of change between versions	Proteome File	Species name	Ensembl Metazoa version	Protein number	OMArk ancestral lineage	OMArk Completeness	OMArk Single-copy	OMArk Duplicated	OMArk Duplicated (Expected)	OMArk Duplicated (Unexpected)	OMArk Missing	OMArk lineage consistent	OMArk lineage consistent (Full)	OMArk lineage consistent (Partial mapping)	OMArk lineage consistent (Fragment)	OMArk lineage inconsistent	OMArk lineage inconsistent (Full)	OMArk lineage inconsistent (Partial mapping)	OMArk lineage inconsistent (Fragment)	OMArk contamination	OMArk unknown	OMArk Contaminated	OMArk Contaminants	Assembly	Contig N50	Assembly length	Submission date
[truncated: 51 more rows]

[truncated: 1 more sheets: Supplementary Table 6]
