# Supplementary material for: Quality assessment of gene repertoire annotations with OMArk
Source: Nat Biotechnol. 2024 Feb 21;43(1):124–33. doi: 10.1038/s41587-024-02147-w (PMC11738984; doi:10.1038/s41587-024-02147-w)
Supplement: Supplementary file 4 — Table 1. Source data Fig. 1. OMArk results for Danio rerio. Table 2. Source Data Fig. 3. OMArk results for simulation of six species (full results in Supplementary Table 1. Table 3. Source Data Fig. 4. OMArk results for 1,805 UniProt species (full results in Supplementary Table 3). Table 4. Source Data Fig. 5. OMArk and BUSCO results and fragments proportion (full results in Supplementary Table 3). Table 5. Source Data Fig. 6.OMArk results for Myomorpha UniProt proteomes and for Bombus impatiens Ensembl Metazoa proteomes (full results in Supplementary Tables 3 and 5). [file 41587_2024_2147_MOESM4_ESM.xls]

## Sheet: Source Data Figure 1
Danio rerio OMArk results
Protein number	OMArk ancestral lineage	OMArk Number of conserved HOGs	OMArk Completeness	OMArk Single-copy	OMArk Duplicated	OMArk Duplicated (Expected)	OMArk Duplicated (Unexpected)	OMArk Missing	OMArk lineage consistent	OMArk lineage consistent (Full)	OMArk lineage consistent (Partial mapping)	OMArk lineage consistent (Fragment)	OMArk lineage inconsistent	OMArk lineage inconsistent (Full)	OMArk lineage inconsistent (Partial mapping)	OMArk lineage inconsistent (Fragment)	OMArk contamination	OMArk unknown
25706	Otophysi	16357	96.63	91.78	4.85	4.02	0.83	3.37	96.31	92.96	1.87	1.48	0.65	0.22	0.36	0.07	0	3.04

## Sheet: Source Data Figure 3
a)Completeness simulation
Percentage removed	Species name	Sampled clade	Protein number	OMARK	OMArk Single	OMArk Duplicated	OMArk Missing	OMARk Conserved HOGs	BUSCO_Lineage	BUSCO Total	BUSCO Single	BUSCO Duplicated	BUSCO Fragments	BUSCO Missing	Expected OMArk completeness	Expected BUSCO completeness	OMArk Diff to expected	BUSCO Diff to expected
0	Homo sapiens	Hominidae	20585	98.01	96.7	1.31	1.99	17843	primates	99.6	99	0.4	0.2	0.4	98.01	99.6	0	-1.42109e-14
90	Homo sapiens	Hominidae	2058	11.32	11.28	0.04	88.68	17843	mammalia	10.8	10.6	0.1	0.1	89.2	9.801	9.96	-1.519	-0.84
80	Homo sapiens	Hominidae	4116	21.64	21.47	0.17	78.37	17843	mammalia	20.5	20.3	0.1	0.1	79.5	19.602	19.92	-2.038	-0.58
70	Homo sapiens	Hominidae	6174	30.82	30.56	0.26	69.19	17843	mammalia	30.4	30	0.2	0.2	69.6	29.403	29.88	-1.417	-0.52
60	Homo sapiens	Hominidae	8234	41.22	40.83	0.39	58.78	17843	mammalia	41	40.5	0.3	0.2	59	39.204	39.84	-2.016	-1.16
50	Homo sapiens	Hominidae	10292	50.62	50.11	0.51	49.38	17843	mammalia	50.5	49.9	0.4	0.2	49.5	49.005	49.8	-1.615	-0.7
40	Homo sapiens	Hominidae	12350	60.18	59.61	0.57	39.82	17843	mammalia	60.9	60.3	0.4	0.2	39.1	58.806	59.76	-1.374	-1.14
30	Homo sapiens	Hominidae	14409	69.9	69.06	0.84	30.11	17843	mammalia	71.3	70.7	0.4	0.2	28.7	68.607	69.72	-1.293	-1.58
20	Homo sapiens	Hominidae	16467	79.5	78.6	0.9	20.51	17843	mammalia	80.7	80.2	0.3	0.2	19.3	78.408	79.68	-1.092	-1.02
10	Homo sapiens	Hominidae	18526	88.83	87.71	1.12	11.17	17843	mammalia	90.4	89.7	0.5	0.2	9.6	88.209	89.64	-0.621	-0.76
0	Drosophila melanogaster	melanogaster subgroup	13821	96.23	95.02	1.21	3.78	12442	diptera	99.9	99.7	0.2	0	0.1	96.23	99.9	-1.42109e-14	0
90	Drosophila melanogaster	melanogaster subgroup	1382	9.85	9.85	0	90.15	12442	diptera	10.2	9.9	0.1	0.2	89.8	9.623	9.99	-0.227	-0.21
80	Drosophila melanogaster	melanogaster subgroup	2764	20.06	19.96	0.1	79.95	12442	diptera	22.4	21.9	0.3	0.2	77.6	19.246	19.98	-0.814	-2.42
70	Drosophila melanogaster	melanogaster subgroup	4146	29.79	29.64	0.15	70.21	12442	diptera	32.3	31.7	0.4	0.2	67.7	28.869	29.97	-0.921	-2.33
60	Drosophila melanogaster	melanogaster subgroup	5528	39.45	39.23	0.22	60.55	12442	diptera	42.5	41.7	0.5	0.3	57.5	38.492	39.96	-0.958	-2.54
50	Drosophila melanogaster	melanogaster subgroup	6910	49.02	48.62	0.4	50.98	12442	diptera	51.4	50.6	0.5	0.3	48.6	48.115	49.95	-0.905	-1.45
40	Drosophila melanogaster	melanogaster subgroup	8292	58.68	58.25	0.43	41.32	12442	diptera	60.8	59.8	0.6	0.4	39.2	57.738	59.94	-0.942	-0.86
30	Drosophila melanogaster	melanogaster subgroup	9674	68.15	67.46	0.69	31.85	12442	diptera	71.8	70.9	0.6	0.3	28.2	67.361	69.93	-0.789	-1.87
20	Drosophila melanogaster	melanogaster subgroup	11056	77.32	76.47	0.85	22.68	12442	diptera	80.6	79.8	0.5	0.3	19.4	76.984	79.92	-0.336	-0.68
10	Drosophila melanogaster	melanogaster subgroup	12438	86.77	85.81	0.96	13.24	12442	diptera	91.8	91.3	0.3	0.2	8.2	86.607	89.91	-0.163	-1.89
0	Arabidopsis thaliana	Brassicaceae	27468	99.04	91.76	7.28	0.96	17998	brassicales	99.2	98.2	1	0	0.8	99.04	99.2	0	0
90	Arabidopsis thaliana	Brassicaceae	2746	11.24	10.97	0.27	88.76	17998	brassicales	12	11.7	0.2	0.1	88	9.904	9.92	-1.336	-2.08
80	Arabidopsis thaliana	Brassicaceae	5492	23.53	22.87	0.66	76.48	17998	brassicales	23.6	23	0.5	0.1	76.4	19.808	19.84	-3.722	-3.76
70	Arabidopsis thaliana	Brassicaceae	8239	33.64	32.51	1.13	66.36	17998	brassicales	34	33.2	0.6	0.2	66	29.712	29.76	-3.928	-4.24
60	Arabidopsis thaliana	Brassicaceae	10987	44	42.19	1.81	56	17998	brassicales	43.9	42.4	1.2	0.3	56.1	39.616	39.68	-4.384	-4.22
50	Arabidopsis thaliana	Brassicaceae	13734	53.47	50.76	2.71	46.53	17998	brassicales	54.4	52.9	1.2	0.3	45.6	49.52	49.6	-3.95	-4.8
40	Arabidopsis thaliana	Brassicaceae	16480	62.85	59.35	3.5	37.15	17998	brassicales	63.3	61.9	1.3	0.1	36.7	59.424	59.52	-3.426	-3.78
30	Arabidopsis thaliana	Brassicaceae	19227	72.27	68.1	4.17	27.73	17998	brassicales	72.8	71.2	1.4	0.2	27.2	69.328	69.44	-2.942	-3.36
20	Arabidopsis thaliana	Brassicaceae	21974	81.11	75.85	5.26	18.89	17998	brassicales	80.9	79.4	1.3	0.2	19.1	79.232	79.36	-1.878	-1.54
10	Arabidopsis thaliana	Brassicaceae	24721	90.25	83.98	6.27	9.75	17998	brassicales	90.6	89.2	1.3	0.1	9.4	89.136	89.28	-1.114	-1.32
0	Mytilus coruscus	Lophotrochozoa	58248	85.97	76.61	9.36	14.03	2373	mollusca	80.9	76.4	2.3	2.2	19.1	85.97	80.9	0	0
90	Mytilus coruscus	Lophotrochozoa	5824	17.27	16.98	0.29	82.72	2373	mollusca	9.4	9.1	0.1	0.2	90.6	8.597	8.09	-8.673	-1.31
80	Mytilus coruscus	Lophotrochozoa	11649	27.68	26.42	1.26	72.31	2373	mollusca	17.5	16.7	0.2	0.6	82.5	17.194	16.18	-10.486	-1.32
70	Mytilus coruscus	Lophotrochozoa	17474	37.84	36.11	1.73	62.16	2373	mollusca	25.9	24.6	0.5	0.8	74.1	25.791	24.27	-12.049	-1.63
60	Mytilus coruscus	Lophotrochozoa	23299	44.79	42.39	2.4	55.2	2373	mollusca	33.8	32	0.5	1.3	66.2	34.388	32.36	-10.402	-1.44
50	Mytilus coruscus	Lophotrochozoa	29124	53.23	49.73	3.5	46.78	2373	mollusca	41.5	39.5	0.8	1.2	58.5	42.985	40.45	-10.245	-1.05
40	Mytilus coruscus	Lophotrochozoa	34948	60.34	55.79	4.55	39.65	2373	mollusca	50.5	48	1	1.5	49.5	51.582	48.54	-8.758	-1.96
30	Mytilus coruscus	Lophotrochozoa	40773	68.77	62.79	5.98	31.23	2373	mollusca	58.2	54.9	1.5	1.8	41.8	60.179	56.63	-8.591	-1.57
20	Mytilus coruscus	Lophotrochozoa	46598	73.96	67.51	6.45	26.04	2373	mollusca	66.2	62.7	1.5	2	33.8	68.776	64.72	-5.184	-1.48
10	Mytilus coruscus	Lophotrochozoa	52423	79.44	71.39	8.05	20.56	2373	mollusca	72.7	68.7	1.9	2.1	27.3	77.373	72.81	-2.067	0.11
0	Reticulomyxa filosa	Sar	39903	81.76	56.87	24.89	18.24	466	eukaryota	65.5	36.5	5.1	23.9	34.5	81.76	65.5	0	0
90	Reticulomyxa filosa	Sar	3990	22.53	21.89	0.64	77.47	466	eukaryota	11.8	5.5	2.4	3.9	88.2	8.176	6.55	-14.354	-5.25
80	Reticulomyxa filosa	Sar	7980	35.62	31.76	3.86	64.38	466	eukaryota	19.6	9.4	3.1	7.1	80.4	16.352	13.1	-19.268	-6.5
70	Reticulomyxa filosa	Sar	11970	42.06	37.12	4.94	57.94	466	eukaryota	27.4	11.8	3.1	12.5	72.6	24.528	19.65	-17.532	-7.75
60	Reticulomyxa filosa	Sar	15961	51.71	43.56	8.15	48.28	466	eukaryota	40	20.8	3.1	16.1	60	32.704	26.2	-19.006	-13.8
50	Reticulomyxa filosa	Sar	19951	56.01	44.64	11.37	43.99	466	eukaryota	38	18.8	3.1	16.1	62	40.88	32.75	-15.13	-5.25
40	Reticulomyxa filosa	Sar	23941	66.1	53.22	12.88	33.91	466	eukaryota	44.3	22.7	4.3	17.3	55.7	49.056	39.3	-17.044	-5
30	Reticulomyxa filosa	Sar	27932	70.39	54.94	15.45	29.61	466	eukaryota	52.6	27.5	3.9	21.2	47.4	57.232	45.85	-13.158	-6.75
20	Reticulomyxa filosa	Sar	31922	72.96	55.15	17.81	27.04	466	eukaryota	58	30.6	4.7	22.7	42	65.408	52.4	-7.552	-5.6
10	Reticulomyxa filosa	Sar	35912	77.68	56.44	21.24	22.32	466	eukaryota	61.5	32.9	5.1	23.5	38.5	73.584	58.95	-4.096	-2.55
0	Hibiscus syriacus	Malvaceae	82460	94.58	24.75	69.83	5.42	16928	eudicots	91.2	44.4	42.5	4.3	8.8	94.58	91.2	0	0
90	Hibiscus syriacus	Malvaceae	8246	38.26	34.77	3.49	61.74	16928	eudicots	21.4	16.9	1.9	2.6	78.6	9.458	9.12	-28.802	-12.28
80	Hibiscus syriacus	Malvaceae	16492	58.53	47.31	11.22	41.47	16928	eudicots	38.3	28.2	5.2	4.9	61.7	18.916	18.24	-39.614	-20.06
70	Hibiscus syriacus	Malvaceae	24738	69.86	49.43	20.43	30.15	16928	eudicots	48.4	34.6	8.3	5.5	51.6	28.374	27.36	-41.486	-21.04
60	Hibiscus syriacus	Malvaceae	32984	78.1	48.82	29.28	21.9	16928	eudicots	60.2	42.4	12.3	5.5	39.8	37.832	36.48	-40.268	-23.72
50	Hibiscus syriacus	Malvaceae	41230	83.76	45.82	37.94	16.23	16928	eudicots	66.4	44.7	16.6	5.1	33.6	47.29	45.6	-36.47	-20.8
40	Hibiscus syriacus	Malvaceae	49476	87.74	41.62	46.12	12.25	16928	eudicots	74.7	47.4	21.4	5.9	25.3	56.748	54.72	-30.992	-19.98
30	Hibiscus syriacus	Malvaceae	57721	90.37	36.87	53.5	9.62	16928	eudicots	80.6	48	26.6	6	19.4	66.206	63.84	-24.164	-16.76
20	Hibiscus syriacus	Malvaceae	65968	92.35	32.95	59.4	7.66	16928	eudicots	84.1	47.1	31.9	5.1	15.9	75.664	72.96	-16.686	-11.14
10	Hibiscus syriacus	Malvaceae	74214	93.57	28.41	65.16	6.43	16928	eudicots	87.7	46.4	36.4	4.9	12.3	85.122	82.08	-8.448	-5.62
b)Added error simulation
Percentage added error	Species name	Ancestral lineage	Number of proteins	OMArk lineage consistent	OMArk lineage inconsistent	OMArk lineage consistent (Partial mapping)	OMArk lineage consistent (Fragment)	OMArk lineage consistent (Full)	OMArk lineage Inconsistent (Full)	OMArk lineage inconsistent (Partial mapping)	OMArk lineage inconsistent (Fragment)	OMArk Contaminant	OMArk Contaminant (Partial mapping)	OMArk Contaminant (Fragment)	OMArk Contaminant (Full)	OMArk Unknown	Expected lineage Consistent (Full)	Difference to expectation
0	Homo sapiens	Hominidae	20585	96.73	1.08	0.41	0.53	95.79	0.7	0.17	0.21	0	0	0	0	2.2	95.79	0
10	Homo sapiens	Hominidae	22643	87.93	0.99	0.37	0.48	87.08	0.64	0.16	0.19	0	0	0	0	11.08	87.0818	0.00181818
20	Homo sapiens	Hominidae	24702	80.6	0.91	0.34	0.44	79.82	0.58	0.15	0.18	0	0	0	0	18.48	79.825	0.005
30	Homo sapiens	Hominidae	26761	74.41	0.85	0.32	0.41	73.68	0.53	0.14	0.18	0	0	0	0	24.74	73.6846	0.00461538
40	Homo sapiens	Hominidae	28820	69.09	0.81	0.29	0.38	68.42	0.5	0.15	0.16	0	0	0	0	30.1	68.4214	0.00142857
50	Homo sapiens	Hominidae	30879	64.48	0.77	0.27	0.35	63.86	0.45	0.16	0.16	0	0	0	0	34.75	63.86	-7.10543e-15
60	Homo sapiens	Hominidae	32937	60.45	0.71	0.26	0.33	59.86	0.43	0.13	0.15	0	0	0	0	38.83	59.8687	0.00875
70	Homo sapiens	Hominidae	34996	56.9	0.67	0.24	0.31	56.35	0.41	0.13	0.13	0	0	0	0	42.43	56.3471	-0.00294118
80	Homo sapiens	Hominidae	37055	53.73	0.65	0.23	0.29	53.21	0.39	0.12	0.14	0	0	0	0	45.62	53.2167	0.00666667
90	Homo sapiens	Hominidae	39114	50.91	0.6	0.22	0.28	50.41	0.36	0.12	0.12	0	0	0	0	48.49	50.4158	0.00578947
0	Drosophila melanogaster	melanogaster subgroup	13821	96.95	0.48	0.43	0.32	96.2	0.19	0.18	0.11	0	0	0	0	2.57	96.2	0
10	Drosophila melanogaster	melanogaster subgroup	15203	88.14	0.44	0.39	0.29	87.46	0.17	0.17	0.1	0	0	0	0	11.42	87.4545	-0.005455
20	Drosophila melanogaster	melanogaster subgroup	16585	80.8	0.42	0.36	0.27	80.17	0.16	0.15	0.11	0	0	0	0	18.79	80.1667	-0.003333
30	Drosophila melanogaster	melanogaster subgroup	17967	74.58	0.38	0.33	0.24	74.01	0.15	0.15	0.08	0	0	0	0	25.04	74	-0.01
40	Drosophila melanogaster	melanogaster subgroup	19349	69.25	0.36	0.3	0.23	68.72	0.14	0.14	0.08	0	0	0	0	30.39	68.7143	-0.005714
50	Drosophila melanogaster	melanogaster subgroup	20731	64.64	0.36	0.28	0.21	64.15	0.13	0.15	0.08	0	0	0	0	35.01	64.1333	-0.016667
60	Drosophila melanogaster	melanogaster subgroup	22113	60.6	0.31	0.27	0.2	60.13	0.12	0.12	0.07	0	0	0	0	39.09	60.125	-0.005
70	Drosophila melanogaster	melanogaster subgroup	23495	57.03	0.3	0.25	0.19	56.59	0.11	0.12	0.07	0	0	0	0	42.66	56.5882	-0.001765
80	Drosophila melanogaster	melanogaster subgroup	24877	53.87	0.3	0.24	0.18	53.45	0.11	0.13	0.06	0	0	0	0	45.84	53.4444	-0.005556
90	Drosophila melanogaster	melanogaster subgroup	26259	51.03	0.29	0.22	0.17	50.64	0.09	0.13	0.07	0	0	0	0	48.68	50.6316	-0.008421
0	Arabidopsis thaliana	Brassicaceae	27468	94.11	0.5	2.3	0.84	90.97	0.12	0.27	0.11	0	0	0	0	5.38	90.97	0
10	Arabidopsis thaliana	Brassicaceae	30214	85.56	0.47	2.09	0.76	82.71	0.11	0.25	0.11	0	0	0	0	13.97	82.7	-0.01
20	Arabidopsis thaliana	Brassicaceae	32961	78.43	0.43	1.91	0.7	75.82	0.1	0.22	0.11	0	0	0	0	21.14	75.8083	-0.011667
30	Arabidopsis thaliana	Brassicaceae	35708	72.4	0.41	1.77	0.65	69.98	0.09	0.22	0.1	0	0	0	0	27.19	69.9769	-0.003077
40	Arabidopsis thaliana	Brassicaceae	38455	67.22	0.39	1.64	0.6	64.98	0.09	0.21	0.09	0	0	0	0	32.39	64.9786	-0.001429
50	Arabidopsis thaliana	Brassicaceae	41202	62.74	0.36	1.53	0.56	60.65	0.08	0.2	0.08	0	0	0	0	36.89	60.6467	-0.003333
60	Arabidopsis thaliana	Brassicaceae	43949	58.82	0.34	1.44	0.53	56.85	0.07	0.19	0.08	0	0	0	0	40.84	56.8563	0.00625
70	Arabidopsis thaliana	Brassicaceae	46696	55.36	0.33	1.35	0.49	53.52	0.07	0.19	0.07	0	0	0	0	44.3	53.5118	-0.008235
80	Arabidopsis thaliana	Brassicaceae	49443	52.29	0.32	1.28	0.47	50.54	0.08	0.17	0.07	0	0	0	0	47.4	50.5389	-0.001111
90	Arabidopsis thaliana	Brassicaceae	52190	49.53	0.31	1.21	0.44	47.88	0.06	0.18	0.07	0	0	0	0	50.15	47.8789	-0.001053
0	Mytilus coruscus	Lophotrochozoa	58248	34.76	11.14	16.31	2.66	15.79	2.1	7.84	1.2	0	0	0	0	54.1	15.79	-7.10543e-15
10	Mytilus coruscus	Lophotrochozoa	64072	31.6	10.13	14.83	2.42	14.35	1.91	7.13	1.09	0	0	0	0	58.27	14.3545	0.00454546
20	Mytilus coruscus	Lophotrochozoa	69897	28.97	9.3	13.59	2.22	13.16	1.76	6.54	1	0	0	0	0	61.73	13.1583	-0.00166667
30	Mytilus coruscus	Lophotrochozoa	75722	26.74	8.59	12.55	2.05	12.14	1.61	6.05	0.93	0	0	0	0	64.67	12.1462	0.00615385
40	Mytilus coruscus	Lophotrochozoa	81547	24.83	7.97	11.65	1.9	11.28	1.5	5.61	0.86	0	0	0	0	67.2	11.2786	-0.00142857
50	Mytilus coruscus	Lophotrochozoa	87372	23.17	7.46	10.88	1.78	10.51	1.4	5.25	0.81	0	0	0	0	69.37	10.5267	0.0166667
60	Mytilus coruscus	Lophotrochozoa	93196	21.73	7	10.2	1.66	9.87	1.32	4.92	0.76	0	0	0	0	71.27	9.86875	-0.00125
70	Mytilus coruscus	Lophotrochozoa	99021	20.45	6.58	9.6	1.57	9.28	1.24	4.63	0.71	0	0	0	0	72.97	9.28824	0.00823529
80	Mytilus coruscus	Lophotrochozoa	104846	19.31	6.23	9.07	1.48	8.76	1.17	4.38	0.68	0	0	0	0	74.46	8.77222	0.0122222
90	Mytilus coruscus	Lophotrochozoa	110671	18.3	5.91	8.59	1.4	8.31	1.11	4.16	0.64	0	0	0	0	75.79	8.31053	0.000526316
0	Reticulomyxa filosa	Sar	39903	37.11	11.44	12.94	6.73	17.44	1.45	8.26	1.73	0	0	0	0	51.45	17.44	-3.55271e-15
10	Reticulomyxa filosa	Sar	43893	33.74	10.41	11.76	6.12	15.86	1.33	7.51	1.57	0	0	0	0	55.85	15.8545	-0.00545454
20	Reticulomyxa filosa	Sar	47883	30.93	9.55	10.78	5.61	14.54	1.21	6.89	1.45	0	0	0	0	59.52	14.5333	-0.00666667
30	Reticulomyxa filosa	Sar	51873	28.55	8.82	9.96	5.18	13.41	1.12	6.36	1.34	0	0	0	0	62.63	13.4154	0.00538461
40	Reticulomyxa filosa	Sar	55864	26.51	8.2	9.24	4.81	12.46	1.04	5.92	1.24	0	0	0	0	65.29	12.4571	-0.00285714
50	Reticulomyxa filosa	Sar	59854	24.74	7.66	8.63	4.49	11.62	0.97	5.53	1.16	0	0	0	0	67.59	11.6267	0.00666667
60	Reticulomyxa filosa	Sar	63844	23.2	7.17	8.09	4.21	10.9	0.91	5.18	1.08	0	0	0	0	69.63	10.9	7.10543e-15
70	Reticulomyxa filosa	Sar	67835	21.84	6.76	7.61	3.96	10.27	0.85	4.88	1.03	0	0	0	0	71.41	10.2588	-0.0111765
80	Reticulomyxa filosa	Sar	71825	20.62	6.39	7.19	3.74	9.69	0.81	4.61	0.97	0	0	0	0	72.98	9.68889	-0.00111111
90	Reticulomyxa filosa	Sar	75815	19.53	6.06	6.81	3.54	9.18	0.77	4.37	0.92	0	0	0	0	74.41	9.17895	-0.00105263
0	Hibiscus syriacus	Malvaceae	82460	94.67	2.55	14.24	9.01	71.42	1.18	1.08	0.29	0	0	0	0	2.77	71.42	0
10	Hibiscus syriacus	Malvaceae	90706	86.07	2.33	12.95	8.19	64.93	1.08	0.98	0.27	0	0	0	0	11.6	64.9273	-0.002727
20	Hibiscus syriacus	Malvaceae	98952	78.9	2.14	11.87	7.51	59.52	0.99	0.9	0.25	0	0	0	0	18.96	59.5167	-0.003333
30	Hibiscus syriacus	Malvaceae	107198	72.83	1.99	10.96	6.93	54.94	0.91	0.85	0.23	0	0	0	0	25.19	54.9385	-0.001538
40	Hibiscus syriacus	Malvaceae	115444	67.63	1.85	10.18	6.43	51.02	0.85	0.79	0.21	0	0	0	0	30.52	51.0143	-0.005714
50	Hibiscus syriacus	Malvaceae	123690	63.12	1.74	9.5	6.01	47.61	0.79	0.75	0.2	0	0	0	0	35.14	47.6133	0.003333
60	Hibiscus syriacus	Malvaceae	131936	59.17	1.64	8.9	5.63	44.64	0.75	0.7	0.19	0	0	0	0	39.19	44.6375	-0.0025
70	Hibiscus syriacus	Malvaceae	140181	55.69	1.53	8.38	5.3	42.01	0.7	0.65	0.18	0	0	0	0	42.78	42.0118	0.001765
80	Hibiscus syriacus	Malvaceae	148428	52.6	1.46	7.91	5	39.69	0.66	0.63	0.17	0	0	0	0	45.95	39.6778	-0.012222
90	Hibiscus syriacus	Malvaceae	156674	49.83	1.41	7.5	4.74	37.59	0.63	0.61	0.17	0	0	0	0	48.76	37.5895	-0.000526
c)Fragment simulation
Percentage protein fragmented	Species name	Ancestral lineage	Number of proteins (longer than 6 aa)	OMArk lineage consistent	OMArk lineage inconsistent	OMArk lineage consistent (Partial mapping)	OMArk lineage consistent (Fragment)	OMArk lineage consistent (Full)	OMArk lineage Inconsistent (Full)	OMArk lineage inconsistent (Partial mapping)	OMArk lineage inconsistent (Fragment)	OMArk Contaminant	OMArk Contaminant (Partial mapping)	OMArk Contaminant (Fragment)	OMArk Contaminant (Full)	OMArk Unknown	Expected Consistent non-fragment with Half Fragments	Half fragment Diff
0	Homo sapiens	Hominidae	20585	96.73	1.08	0.41	0.53	95.79	0.7	0.17	0.21	0	0	0	0	2.2	96.2	-3.38618e-15
10	Homo sapiens	Hominidae	20581	96.36	1.21	0.38	4.86	91.12	0.74	0.17	0.3	0	0	0	0	2.42	91.39	-0.11
20	Homo sapiens	Hominidae	20579	96.06	1.31	0.41	9.37	86.28	0.79	0.14	0.38	0	0	0	0	2.63	86.58	-0.11
30	Homo sapiens	Hominidae	20574	95.49	1.53	0.35	13.93	81.21	0.82	0.17	0.54	0	0	0	0	2.98	81.77	0.21
40	Homo sapiens	Hominidae	20568	95.46	1.54	0.35	18.22	76.89	0.83	0.18	0.53	0	0	0	0	3	76.96	-0.28
50	Homo sapiens	Hominidae	20567	94.99	1.76	0.31	21.93	72.75	0.91	0.14	0.71	0	0	0	0	3.25	72.15	-0.91
60	Homo sapiens	Hominidae	20565	94.7	1.79	0.33	26.83	67.54	0.81	0.14	0.84	0	0	0	0	3.5	67.34	-0.53
70	Homo sapiens	Hominidae	20554	94.3	1.86	0.34	31.53	62.43	0.92	0.16	0.78	0	0	0	0	3.83	62.53	-0.24
80	Homo sapiens	Hominidae	20562	93.97	2.05	0.28	35.45	58.24	1.02	0.13	0.9	0	0	0	0	3.98	57.72	-0.8
90	Homo sapiens	Hominidae	20541	93.62	2.22	0.31	39.61	53.7	1.02	0.13	1.07	0	0	0	0	4.16	52.91	-1.1
0	Drosophila melanogaster	melanogaster subgroup	13821	96.95	0.48	0.43	0.32	96.2	0.19	0.18	0.11	0	0	0	0	2.57	96.63	6.82787e-15
10	Drosophila melanogaster	melanogaster subgroup	13820	96.63	0.49	0.37	4.52	91.74	0.16	0.18	0.15	0	0	0	0	2.88	91.7985	-0.3115
20	Drosophila melanogaster	melanogaster subgroup	13819	96.29	0.53	0.36	9.06	86.87	0.2	0.16	0.17	0	0	0	0	3.18	86.967	-0.263
30	Drosophila melanogaster	melanogaster subgroup	13819	96.03	0.48	0.4	13.66	81.97	0.19	0.15	0.14	0	0	0	0	3.49	82.1355	-0.2345
40	Drosophila melanogaster	melanogaster subgroup	13818	95.85	0.47	0.37	18.16	77.32	0.16	0.17	0.14	0	0	0	0	3.68	77.304	-0.386
50	Drosophila melanogaster	melanogaster subgroup	13820	95.52	0.55	0.35	22.55	72.62	0.21	0.14	0.2	0	0	0	0	3.93	72.4725	-0.4975
60	Drosophila melanogaster	melanogaster subgroup	13820	95.23	0.54	0.3	26.91	68.02	0.2	0.11	0.23	0	0	0	0	4.23	67.641	-0.679
70	Drosophila melanogaster	melanogaster subgroup	13812	95.05	0.51	0.35	31.39	63.31	0.17	0.12	0.22	0	0	0	0	4.44	62.8095	-0.8505
80	Drosophila melanogaster	melanogaster subgroup	13816	94.47	0.62	0.3	35.86	58.31	0.17	0.16	0.29	0	0	0	0	4.91	57.978	-0.632
90	Drosophila melanogaster	melanogaster subgroup	13807	94.48	0.54	0.34	40.34	53.8	0.16	0.12	0.26	0	0	0	0	4.98	53.1465	-0.9935
0	Arabidopsis thaliana	Brassicaceae	27468	94.11	0.5	2.3	0.84	90.97	0.12	0.27	0.11	0	0	0	0	5.38	93.27	-2.66453e-15
10	Arabidopsis thaliana	Brassicaceae	27464	93.81	0.53	2.23	5.04	86.54	0.14	0.26	0.13	0	0	0	0	5.66	88.6065	-0.1635
20	Arabidopsis thaliana	Brassicaceae	27467	93.27	0.48	2.15	9.12	82	0.11	0.25	0.12	0	0	0	0	6.24	83.943	-0.207
30	Arabidopsis thaliana	Brassicaceae	27462	92.98	0.48	2.12	13.33	77.53	0.12	0.23	0.13	0	0	0	0	6.55	79.2795	-0.3705
40	Arabidopsis thaliana	Brassicaceae	27453	92.53	0.48	1.99	17.37	73.17	0.09	0.23	0.16	0	0	0	0	6.98	74.616	-0.544
50	Arabidopsis thaliana	Brassicaceae	27458	92.37	0.42	1.96	21.82	68.59	0.09	0.17	0.16	0	0	0	0	7.2	69.9525	-0.5975
60	Arabidopsis thaliana	Brassicaceae	27452	91.91	0.46	1.75	26.21	63.95	0.07	0.2	0.19	0	0	0	0	7.64	65.289	-0.411
70	Arabidopsis thaliana	Brassicaceae	27456	91.4	0.45	1.73	29.83	59.84	0.08	0.19	0.18	0	0	0	0	8.15	60.6255	-0.9445
80	Arabidopsis thaliana	Brassicaceae	27454	91.22	0.45	1.73	33.91	55.58	0.09	0.2	0.16	0	0	0	0	8.33	55.962	-1.348
90	Arabidopsis thaliana	Brassicaceae	27446	90.85	0.43	1.71	38.16	50.98	0.09	0.2	0.14	0	0	0	0	8.72	51.2985	-1.3915
0	Mytilus coruscus	Lophotrochozoa	58248	34.76	11.14	16.31	2.66	15.79	2.1	7.84	1.2	0	0	0	0	54.1	32.1	-3.55271e-15
10	Mytilus coruscus	Lophotrochozoa	58248	33.75	10.82	15.79	2.96	15	2.02	7.56	1.24	0	0	0	0	55.43	30.495	-0.295
20	Mytilus coruscus	Lophotrochozoa	58248	32.89	10.43	15.47	3.38	14.04	1.91	7.29	1.23	0	0	0	0	56.68	28.89	-0.62
30	Mytilus coruscus	Lophotrochozoa	58248	31.76	10.1	14.94	3.57	13.25	1.73	7.07	1.3	0	0	0	0	58.14	27.285	-0.905
40	Mytilus coruscus	Lophotrochozoa	58248	30.59	9.76	14.23	4.02	12.34	1.64	6.77	1.35	0	0	0	0	59.65	25.68	-0.89
50	Mytilus coruscus	Lophotrochozoa	58248	29.61	9.53	13.74	4.39	11.48	1.54	6.66	1.33	0	0	0	0	60.85	24.075	-1.145
60	Mytilus coruscus	Lophotrochozoa	58248	28.71	9.09	13.3	4.67	10.74	1.37	6.34	1.38	0	0	0	0	62.2	22.47	-1.57
70	Mytilus coruscus	Lophotrochozoa	58248	27.67	8.75	12.77	5.04	9.86	1.29	6	1.46	0	0	0	0	63.58	20.865	-1.765
80	Mytilus coruscus	Lophotrochozoa	58248	26.69	8.5	12.22	5.51	8.96	1.15	5.99	1.36	0	0	0	0	64.81	19.26	-1.92
90	Mytilus coruscus	Lophotrochozoa	58248	25.59	5.23	11.56	6	8.03	0.76	3.4	1.07	3.09	2.35	0.47	0.27	66.09	17.655	-1.935
0	Reticulomyxa filosa	Sar	39903	37.11	11.44	12.94	6.73	17.44	1.45	8.26	1.73	0	0	0	0	51.45	30.38	1.77636e-15
10	Reticulomyxa filosa	Sar	39903	36.2	11.01	12.51	7.19	16.5	1.38	7.91	1.72	0	0	0	0	52.79	28.861	-0.149
20	Reticulomyxa filosa	Sar	39903	35.14	10.68	11.95	7.62	15.57	1.25	7.74	1.69	0	0	0	0	54.18	27.342	-0.178
30	Reticulomyxa filosa	Sar	39902	34.1	10.41	11.38	8.32	14.4	1.2	7.52	1.69	0	0	0	0	55.49	25.823	0.043
40	Reticulomyxa filosa	Sar	39902	33.32	9.66	11.04	8.78	13.5	1.06	6.96	1.64	0	0	0	0	57.02	24.304	-0.236
50	Reticulomyxa filosa	Sar	39903	32.35	9.38	10.49	9.23	12.63	0.97	6.74	1.67	0	0	0	0	58.27	22.785	-0.335
60	Reticulomyxa filosa	Sar	39901	31.12	9.09	9.79	9.83	11.5	0.87	6.49	1.73	0	0	0	0	59.79	21.266	-0.024
70	Reticulomyxa filosa	Sar	39903	30.38	8.6	9.45	10.42	10.51	0.8	6.11	1.69	0	0	0	0	61.02	19.747	-0.213
80	Reticulomyxa filosa	Sar	39902	29.23	8.21	8.92	10.98	9.33	0.67	5.91	1.63	0	0	0	0	62.56	18.228	-0.022
90	Reticulomyxa filosa	Sar	39900	28.39	7.66	8.61	11.24	8.54	0.59	5.39	1.68	0	0	0	0	63.96	16.709	-0.441
0	Hibiscus syriacus	Malvaceae	82460	94.67	2.55	14.24	9.01	71.42	1.18	1.08	0.29	0	0	0	0	2.77	85.66	-5.32907e-15
10	Hibiscus syriacus	Malvaceae	82460	93.58	2.69	14.25	12.03	67.3	1.16	1.08	0.45	0	0	0	0	3.73	81.377	-0.173
20	Hibiscus syriacus	Malvaceae	82459	92.45	2.84	14.18	14.96	63.31	1.12	1.11	0.61	0	0	0	0	4.71	77.094	-0.396
30	Hibiscus syriacus	Malvaceae	82459	91.37	2.95	14.05	17.98	59.34	1.09	1.12	0.74	0	0	0	0	5.68	72.811	-0.579
40	Hibiscus syriacus	Malvaceae	82460	90.21	3.11	14.02	20.82	55.37	1.04	1.15	0.92	0	0	0	0	6.67	68.528	-0.862
50	Hibiscus syriacus	Malvaceae	82458	89.01	3.32	14.01	23.67	51.33	0.98	1.21	1.13	0	0	0	0	7.66	64.245	-1.095
60	Hibiscus syriacus	Malvaceae	82460	88.13	3.36	14.08	26.77	47.28	0.95	1.2	1.21	0	0	0	0	8.51	59.962	-1.398
70	Hibiscus syriacus	Malvaceae	82459	86.96	3.62	14.07	29.63	43.26	0.97	1.23	1.42	0	0	0	0	9.43	55.679	-1.651
80	Hibiscus syriacus	Malvaceae	82459	85.81	3.69	13.76	32.68	39.37	0.94	1.22	1.53	0	0	0	0	10.5	51.396	-1.734
90	Hibiscus syriacus	Malvaceae	82457	84.83	3.85	13.72	35.9	35.21	0.89	1.29	1.67	0	0	0	0	11.32	47.113	-1.817
d)Fused proteins simulation
Percentage protein fused	Species name	Ancestral lineage	Number of proteins	OMArk lineage consistent	OMArk lineage inconsistent	OMArk lineage consistent (Partial mapping)	OMArk lineage consistent (Fragment)	OMArk lineage consistent (Full)	OMArk lineage Inconsistent (Full)	OMArk lineage inconsistent (Partial mapping)	OMArk lineage inconsistent (Fragment)	OMArk Contaminant	OMArk Contaminant (Partial mapping)	OMArk Contaminant (Fragment)	OMArk Contaminant (Full)	OMArk Unknown	Expected Consistent (Full)	Difference to expectation
0	Homo sapiens	Hominidae	20585	96.73	1.08	0.41	0.53	95.79	0.7	0.17	0.21	0	0	0	0	2.2	95.79	0
10	Homo sapiens	Hominidae	19556	96.86	1.07	3.02	0.5	93.34	0.69	0.17	0.21	0	0	0	0	2.07	90.7484	-2.59158
20	Homo sapiens	Hominidae	18527	96.98	1.01	5.59	0.5	90.89	0.64	0.19	0.18	0	0	0	0	2.01	85.1467	-5.74333
30	Homo sapiens	Hominidae	17499	97.14	1.02	8.56	0.44	88.14	0.63	0.22	0.17	0	0	0	0	1.84	78.8859	-9.25412
40	Homo sapiens	Hominidae	16468	97.38	1	11.57	0.38	85.43	0.6	0.26	0.14	0	0	0	0	1.62	71.8425	-13.5875
50	Homo sapiens	Hominidae	15440	97.47	0.98	15.8	0.36	81.31	0.57	0.25	0.16	0	0	0	0	1.55	63.86	-17.45
60	Homo sapiens	Hominidae	14411	97.82	0.87	20.69	0.35	76.78	0.58	0.15	0.14	0	0	0	0	1.3	54.7371	-22.0429
70	Homo sapiens	Hominidae	13382	98.07	0.84	25.96	0.26	71.85	0.52	0.22	0.1	0	0	0	0	1.09	44.2108	-27.6392
80	Homo sapiens	Hominidae	12352	98.48	0.75	31.57	0.23	66.68	0.43	0.26	0.06	0	0	0	0	0.77	31.93	-34.75
90	Homo sapiens	Hominidae	11323	98.8	0.72	38.41	0.17	60.22	0.32	0.34	0.06	0	0	0	0	0.49	17.4164	-42.8036
0	Drosophila melanogaster	melanogaster subgroup	13821	96.95	0.48	0.43	0.32	96.2	0.19	0.18	0.11	0	0	0	0	2.57	96.2	0
10	Drosophila melanogaster	melanogaster subgroup	13130	97	0.46	3.13	0.32	93.55	0.18	0.17	0.11	0	0	0	0	2.54	91.1368	-2.41316
20	Drosophila melanogaster	melanogaster subgroup	12439	97.31	0.42	6	0.31	91	0.18	0.15	0.09	0	0	0	0	2.27	85.5111	-5.48889
30	Drosophila melanogaster	melanogaster subgroup	11748	97.49	0.46	9.41	0.27	87.81	0.18	0.16	0.12	0	0	0	0	2.05	79.2235	-8.58647
40	Drosophila melanogaster	melanogaster subgroup	11057	97.44	0.43	13.44	0.27	83.73	0.18	0.17	0.08	0	0	0	0	2.13	72.15	-11.58
50	Drosophila melanogaster	melanogaster subgroup	10366	97.88	0.4	17.68	0.23	79.97	0.12	0.18	0.1	0	0	0	0	1.73	64.1333	-15.8367
60	Drosophila melanogaster	melanogaster subgroup	9675	98.18	0.34	22.5	0.21	75.47	0.15	0.14	0.05	0	0	0	0	1.48	54.9714	-20.4986
70	Drosophila melanogaster	melanogaster subgroup	8984	98.49	0.33	27.52	0.18	70.79	0.13	0.11	0.09	0	0	0	0	1.18	44.4	-26.39
80	Drosophila melanogaster	melanogaster subgroup	8293	98.67	0.27	34.13	0.02	64.52	0.12	0.1	0.05	0	0	0	0	1.06	32.0667	-32.4533
90	Drosophila melanogaster	melanogaster subgroup	7602	99.18	0.26	42.17	0.08	56.93	0.12	0.11	0.03	0	0	0	0	0.55	17.4909	-39.4391
0	Arabidopsis thaliana	Brassicaceae	27468	94.11	0.5	2.3	0.84	90.97	0.12	0.27	0.11	0	0	0	0	5.38	90.97	0
10	Arabidopsis thaliana	Brassicaceae	26095	94.41	0.48	5.04	0.8	88.57	0.12	0.25	0.11	0	0	0	0	5.11	86.1821	-2.38789
20	Arabidopsis thaliana	Brassicaceae	24722	94.68	0.47	8.4	0.71	85.57	0.11	0.25	0.11	0	0	0	0	4.85	80.8622	-4.70778
30	Arabidopsis thaliana	Brassicaceae	23349	94.94	0.42	11.57	0.71	82.66	0.09	0.24	0.09	0	0	0	0	4.64	74.9165	-7.74353
40	Arabidopsis thaliana	Brassicaceae	21976	95.56	0.43	15.64	0.59	79.33	0.09	0.25	0.09	0	0	0	0	4.01	68.2275	-11.1025
50	Arabidopsis thaliana	Brassicaceae	20601	95.87	0.37	20.34	0.51	75.02	0.07	0.22	0.08	0	0	0	0	3.76	60.6467	-14.3733
60	Arabidopsis thaliana	Brassicaceae	19229	96.29	0.33	25.35	0.46	70.48	0.07	0.19	0.07	0	0	0	0	3.38	51.9829	-18.4971
70	Arabidopsis thaliana	Brassicaceae	17854	97.07	0.32	30.98	0.41	65.68	0.09	0.18	0.05	0	0	0	0	2.62	41.9862	-23.6938
80	Arabidopsis thaliana	Brassicaceae	16482	97.8	0.2	38.49	0.27	59.04	0.03	0.15	0.02	0	0	0	0	2	30.3233	-28.7167
90	Arabidopsis thaliana	Brassicaceae	15108	98.64	0.14	46.58	0.21	51.85	0.03	0.09	0.02	0	0	0	0	1.22	16.54	-35.31
0	Mytilus coruscus	Lophotrochozoa	58248	34.76	11.14	16.31	2.66	15.79	2.1	7.84	1.2	0	0	0	0	54.1	15.79	0
10	Mytilus coruscus	Lophotrochozoa	55336	35.72	11.27	17.35	2.63	15.74	2.09	8.05	1.13	0	0	0	0	53.01	14.9589	-0.781053
20	Mytilus coruscus	Lophotrochozoa	52424	36.66	11.42	18.46	2.5	15.7	2.1	8.2	1.12	0	0	0	0	51.92	14.0356	-1.66444
30	Mytilus coruscus	Lophotrochozoa	49511	37.76	11.6	19.64	2.41	15.71	2.11	8.46	1.03	0	0	0	0	50.65	13.0035	-2.70647
40	Mytilus coruscus	Lophotrochozoa	46599	39.01	11.75	21.25	2.22	15.54	2.03	8.78	0.94	0	0	0	0	49.25	11.8425	-3.6975
50	Mytilus coruscus	Lophotrochozoa	43686	40.44	11.96	22.89	2.12	15.43	2.12	8.9	0.94	0	0	0	0	47.61	10.5267	-4.90333
60	Mytilus coruscus	Lophotrochozoa	40774	42.21	12.13	25.03	1.99	15.19	2.03	9.24	0.86	0	0	0	0	45.65	9.02286	-6.16714
70	Mytilus coruscus	Lophotrochozoa	37862	43.88	12.57	26.91	1.81	15.16	2.17	9.65	0.75	0	0	0	0	43.55	7.28769	-7.87231
80	Mytilus coruscus	Lophotrochozoa	34949	46.07	12.52	29.17	1.71	15.19	1.95	9.94	0.63	0	0	0	0	41.41	5.26333	-9.92667
90	Mytilus coruscus	Lophotrochozoa	32037	48.58	12.85	32.35	1.39	14.84	2.05	10.27	0.53	0	0	0	0	38.56	2.87091	-11.9691
0	Reticulomyxa filosa	Sar	39903	37.11	11.44	12.94	6.73	17.44	1.45	8.26	1.73	0	0	0	0	51.45	17.44	0
10	Reticulomyxa filosa	Sar	37908	38.11	11.54	14.06	6.51	17.54	1.43	8.38	1.73	0	0	0	0	50.36	16.5221	-1.01789
20	Reticulomyxa filosa	Sar	35913	39.29	11.54	15.33	6.38	17.58	1.57	8.34	1.63	0	0	0	0	49.17	15.5022	-2.07778
30	Reticulomyxa filosa	Sar	33918	40.35	11.63	16.54	6.08	17.73	1.63	8.39	1.61	0	0	0	0	48.02	14.3624	-3.36765
40	Reticulomyxa filosa	Sar	31923	41.82	11.5	18.21	5.66	17.95	1.67	8.28	1.55	0	0	0	0	46.68	13.08	-4.87
50	Reticulomyxa filosa	Sar	29928	42.98	11.77	19.94	5.44	17.6	1.82	8.48	1.47	0	0	0	0	45.25	11.6267	-5.97333
60	Reticulomyxa filosa	Sar	27933	45.04	11.81	21.9	4.98	18.16	1.82	8.59	1.4	0	0	0	0	43.15	9.96571	-8.19429
70	Reticulomyxa filosa	Sar	25937	46.87	12.15	23.97	4.58	18.32	2.01	8.73	1.41	0	0	0	0	40.98	8.04923	-10.2708
80	Reticulomyxa filosa	Sar	23942	49.19	12.01	26.47	4.14	18.58	1.96	8.8	1.25	0	0	0	0	38.8	5.81333	-12.7667
90	Reticulomyxa filosa	Sar	21947	52.07	12.38	29.78	3.28	19.01	2.21	9.11	1.06	0	0	0	0	35.55	3.17091	-15.8391
0	Hibiscus syriacus	Malvaceae	82460	94.67	2.55	14.24	9.01	71.42	1.18	1.08	0.29	0	0	0	0	2.77	71.42	0
10	Hibiscus syriacus	Malvaceae	78337	94.94	2.43	16.64	8.56	69.74	1.12	1.04	0.27	0	0	0	0	2.63	67.6611	-2.07895
20	Hibiscus syriacus	Malvaceae	74214	95.14	2.38	19.42	8.09	67.63	1.08	1.03	0.27	0	0	0	0	2.48	63.4844	-4.14556
30	Hibiscus syriacus	Malvaceae	70091	95.42	2.25	22.6	7.48	65.34	1	1	0.25	0	0	0	0	2.33	58.8165	-6.52353
40	Hibiscus syriacus	Malvaceae	65968	95.8	2.12	26.02	6.98	62.8	0.94	0.96	0.22	0	0	0	0	2.09	53.565	-9.235
50	Hibiscus syriacus	Malvaceae	61845	96.12	2.04	30.2	6.24	59.68	0.89	0.96	0.19	0	0	0	0	1.84	47.6133	-12.0667
60	Hibiscus syriacus	Malvaceae	57722	96.65	1.72	34.6	5.47	56.58	0.72	0.82	0.18	0	0	0	0	1.63	40.8114	-15.7686
70	Hibiscus syriacus	Malvaceae	53600	97.02	1.64	39.7	4.57	52.75	0.64	0.85	0.15	0	0	0	0	1.35	32.9631	-19.7869
80	Hibiscus syriacus	Malvaceae	49476	97.71	1.38	45.73	3.55	48.43	0.54	0.73	0.11	0	0	0	0	0.92	23.8067	-24.6233
90	Hibiscus syriacus	Malvaceae	45353	98.35	1.1	52.63	2.37	43.35	0.38	0.65	0.07	0	0	0	0	0.55	12.9855	-30.3645

## Sheet: Source Data Figure 4
1805 UniProt Reference proteomes (Taxonomical Order)
Uniprot proteome ID	Species name	NCBI taxid	Protein number	OMArk ancestral lineage	OMArk Completeness	OMArk Single-copy	OMArk Duplicated	OMArk Duplicated (Expected)	OMArk Duplicated (Unexpected)	OMArk Missing	OMArk lineage consistent	OMArk lineage consistent (Full)	OMArk lineage consistent (Partial mapping)	OMArk lineage consistent (Fragment)	OMArk lineage inconsistent	OMArk lineage inconsistent (Full)	OMArk lineage inconsistent (Partial mapping)	OMArk lineage inconsistent (Fragment)	OMArk contamination	OMArk unknown	OMArk Contaminated	OMArk Contaminants
UP000001514_88036	Selaginella moellendorffii	88036	33119	Tracheophyta	81.63	21.52	60.11	52.21	7.89	18.37	80.61	67.23	8.58	4.8	2.65	0.93	1.17	0.55	0	16.74	False	[]
UP000326396_192012	Mikania micrantha	192012	45070	asterids	92.23	59.97	32.26	12.67	19.59	7.77	80.57	56	18.05	6.52	2.88	0.59	1.85	0.44	0	16.54	False	[]
UP000245207_35608	Artemisia annua	35608	62376	asterids	95.2	50.78	44.42	6.79	37.63	4.8	76.77	46.8	23.6	6.37	3.85	0.98	2.44	0.43	0	19.38	False	[]
UP000077755_79200	Daucus carota subsp. sativus	79200	31771	asterids	93.63	62.27	31.36	26.57	4.8	6.37	84.58	74.1	7.49	2.99	2.38	0.58	1.53	0.27	0	13.04	False	[]
UP000306102_542762	Camellia sinensis var. sinensis	542762	30052	asterids	87.12	57.8	29.32	0.16	29.16	12.89	87.87	58.74	22.78	6.35	8.91	4.84	2.96	1.11	0	3.21	False	[]
UP000593564_4442	Camellia sinensis	4442	32310	asterids	88.39	60.22	28.17	0.31	27.85	11.62	81.87	54.4	18.66	8.81	7.27	3.41	2.88	0.98	0	10.86	False	[]
UP000585474_165716	Actinidia rufa	165716	51678	asterids	95.19	35.52	59.67	38.31	21.36	4.8	82.16	56.31	15.33	10.52	3.6	0.86	2.2	0.54	0	14.24	False	[]
UP000241394_1590841	Actinidia chinensis var. chinensis	1590841	32853	asterids	98.06	38.11	59.95	54.1	5.85	1.94	96.87	92.06	2.3	2.51	1.71	0.68	0.91	0.12	0	1.42	False	[]
UP000325577_561372	Nyssa sinensis	561372	36118	asterids	93.26	59.41	33.85	0.49	33.36	6.73	77.03	56.69	14.54	5.8	11.76	6.88	3.64	1.24	0	11.2	False	[]
UP000594263_63787	Kalanchoe fedtschenkoi	63787	30817	Pentapetalae	95.59	57.04	38.55	30.9	7.64	4.42	90.26	79.16	7.94	3.16	0.79	0.12	0.43	0.24	0	8.96	False	[]
UP000054095_3562	Spinacia oleracea	3562	91	Pentapetalae	0	0	0	0	0	100	80.22	74.72	4.4	1.1	3.3	2.2	1.1	0	0	16.48	False	[]
UP000035740_3555	Beta vulgaris subsp. vulgaris	3555	7157	Pentapetalae	23.34	22.09	1.25	0.77	0.48	76.66	60.05	50.17	5.88	4	5.67	0.85	2.72	2.1	0	34.27	False	[]
UP000215914_4232	Helianthus annuus	4232	51240	asterids	97.23	49.79	47.44	40.53	6.9	2.78	82.28	69.77	7.62	4.89	1.15	0.19	0.78	0.18	0	16.57	False	[]
UP000554482_46969	Thalictrum thalictroides	46969	33511	Mesangiospermae	96.07	72.06	24.01	0.9	23.11	3.94	70.89	43.44	16.99	10.46	1.36	0.25	0.77	0.34	0	27.75	False	[]
UP000316621_3469	Papaver somniferum	3469	41351	Mesangiospermae	91.3	34	57.3	44.48	12.82	8.7	81.91	67.39	10.73	3.79	0.65	0.07	0.48	0.1	0	17.45	False	[]
UP000195402_56857	Macleaya cordata	56857	21697	Mesangiospermae	96.11	79.92	16.19	1.7	14.49	3.89	89.85	73.08	13.47	3.3	1.14	0.21	0.57	0.36	0	9.01	False	[]
UP000541444_39325	Kingdonia uniflora	39325	42606	Mesangiospermae	95.62	65.95	29.67	0.5	29.16	4.38	70.21	36.26	23.41	10.54	1.24	0.3	0.57	0.37	0	28.55	False	[]
UP000189703_4432	Nelumbo nucifera	4432	24001	Mesangiospermae	98.73	71.12	27.61	2.23	25.38	1.27	96.72	80.45	13.37	2.9	0.72	0.29	0.18	0.25	0	2.56	False	[]
UP000283530_337451	Cinnamomum micranthum f. kanehirae	337451	26414	Mesangiospermae	93.48	68.5	24.98	0.91	24.07	6.52	93.09	68.66	19.87	4.56	1.01	0.4	0.38	0.23	0	5.89	False	[]
UP000317650_52838	Musa balbisiana	52838	32103	commelinids	83.94	51.41	32.53	27.38	5.15	16.06	83.4	67.04	12.05	4.31	5.81	1.72	3.14	0.95	0	10.79	False	[]
UP000012960_214687	Musa acuminata subsp. malaccensis	214687	34928	commelinids	89.16	50.63	38.53	34.68	3.85	10.84	87.52	80	5.29	2.23	4.44	1.27	2.66	0.51	0	8.05	False	[]
UP000288739_4639	Ensete ventricosum	4639	58382	commelinids	89.03	48.53	40.5	23.46	17.04	10.96	58.1	27.61	15.41	15.08	5.82	0.91	3.46	1.45	0	36.08	False	[]
UP000244336_1504633	Panicum hallii var. hallii	1504633	33011	Panicoideae	94.97	89.16	5.81	0.72	5.09	5.03	80.05	72.52	5.16	2.37	6.92	1.65	1.89	3.38	0	13.03	False	[]
UP000275267_4540	Panicum miliaceum	4540	55732	Panicoideae	94.88	24.64	70.24	0.63	69.61	5.12	87.53	70.75	10.88	5.9	5.62	1.66	1.8	2.16	0	6.85	False	[]
UP000095767_888268	Dichanthelium oligosanthes	888268	26451	Panicoideae	82.27	76.96	5.31	0.31	4.99	17.73	88.29	70.42	10.85	7.02	4.84	1.39	1.53	1.92	0	6.87	False	[]
UP000230069_218851	Aquilegia coerulea	218851	24680	Mesangiospermae	97.44	80.66	16.78	0.91	15.87	2.56	87.21	69.81	14.4	3	0.88	0.28	0.44	0.16	0	11.91	False	[]
UP000298652_4556	Setaria viridis	4556	38120	Panicoideae	99.47	91.15	8.32	5.57	2.75	0.54	82.16	76.61	3.49	2.06	3.81	0.67	1.2	1.94	0	14.03	False	[]
UP000243975_59895	Cynara cardunculus var. scolymus	59895	26434	asterids	95.51	68.04	27.47	23.58	3.89	4.49	94.02	82.21	8.32	3.49	1.05	0.18	0.68	0.19	0	4.93	False	[]
UP000235145_4236	Lactuca sativa	4236	37926	asterids	96.62	70.87	25.75	10.48	15.27	3.38	80.47	59.98	14.57	5.92	2.98	0.85	1.6	0.53	0	16.55	False	[]
UP000504603_3673	Momordica charantia	3673	19393	fabids	93.72	82.05	11.67	6.7	4.97	6.28	94.75	83.54	8.79	2.42	2.61	0.83	1.36	0.42	0	2.64	False	[]
UP000504608_3661	Cucurbita maxima	3661	26917	fabids	95.86	45.35	50.51	7.99	42.52	4.14	97.37	89.57	6.83	0.97	1.57	0.72	0.65	0.2	0	1.06	False	[]
UP000029981_3659	Cucumis sativus	3659	23744	fabids	96.22	77.79	18.43	15.14	3.3	3.77	84.41	77.63	4.59	2.19	1.45	0.12	1.04	0.29	0	14.14	False	[]
UP000321393_1194695	Cucumis melo var. makuwa	1194695	37791	fabids	88.24	70.81	17.43	10.88	6.55	11.76	71.39	44.58	19.65	7.16	4.31	0.53	3.07	0.71	0	24.3	False	[]
UP000089565_3656	Cucumis melo	3656	19526	fabids	95.34	78.9	16.44	13.33	3.12	4.65	96.79	89.11	5.45	2.23	1.37	0.41	0.81	0.15	0	1.84	False	[]
UP000593562_458696	Tripterygium wilfordii	458696	27709	fabids	92.99	53.7	39.29	0.27	39.03	7	91.49	74.73	12.5	4.26	3.9	2.18	1.35	0.37	0	4.62	False	[]
UP000011115_4113	Solanum tuberosum	4113	39134	Solanaceae	95.11	84.05	11.06	6.51	4.55	4.89	80.45	66.27	9.33	4.85	1.02	0.12	0.71	0.19	0	18.53	False	[]
UP000004994_4081	Solanum lycopersicum	4081	34651	Solanaceae	96.46	87.66	8.8	4.87	3.93	3.54	86.12	71.84	9.17	5.11	1.42	0.19	0.9	0.33	0	12.46	False	[]
UP000224522_80379	Capsicum chinense	80379	34757	Solanaceae	91.24	77.15	14.09	4.47	9.62	8.76	95.52	64.98	19.99	10.55	1.36	0.3	0.84	0.22	0	3.12	False	[]
UP000224567_33114	Capsicum baccatum	33114	35641	Solanaceae	89.49	76.57	12.92	4.16	8.76	10.51	95.11	64.75	19.49	10.87	2.04	0.55	1.05	0.44	0	2.85	False	[]
UP000222542_4072	Capsicum annuum	4072	35548	Solanaceae	93.33	79.5	13.83	5.98	7.85	6.67	96.4	73.99	14.47	7.94	0.83	0.16	0.54	0.13	0	2.77	False	[]
UP000509530_75948	Lactuca saligna	75948	41650	asterids	92.75	71.31	21.44	8.72	12.72	7.25	72.09	50.01	17.48	4.6	3.29	0.69	2.15	0.45	0	24.61	False	[]
UP000084051_4097	Nicotiana tabacum	4097	61674	Solanaceae	99.23	16.84	82.39	76.1	6.29	0.77	97.36	86.23	6.54	4.59	0.96	0.19	0.46	0.31	0	1.68	False	[]
UP000187609_49451	Nicotiana attenuata	49451	32839	Solanaceae	96.74	88.5	8.24	4.98	3.27	3.26	91.71	80.54	6.5	4.67	0.77	0.15	0.52	0.1	0	7.52	False	[]
UP000243839_35883	Ipomoea nil	35883	103	lamiids	0.03	0.03	0	0	0	99.97	83.5	80.59	1.94	0.97	10.68	6.8	2.91	0.97	0	5.83	False	[]
UP000249390_267555	Cuscuta australis	267555	18107	lamiids	79.66	74.19	5.47	0.03	5.44	20.34	79.43	62.89	14.91	1.63	6.81	2.68	3.52	0.61	0	13.76	False	[]
UP000504604_4182	Sesamum indicum	4182	21266	lamiids	90.82	74.07	16.75	1.24	15.51	9.18	93.9	84.52	8.23	1.15	4.37	2.47	1.66	0.24	0	1.73	False	[]
UP000325081_4170	Striga asiatica	4170	33322	lamiids	88.29	68.93	19.36	0.12	19.23	11.71	65.18	47.81	14.98	2.39	5.92	1.94	3.27	0.71	0	28.9	False	[]
UP000015453_192259	Genlisea aurea	192259	17675	lamiids	77.6	68.97	8.63	0.06	8.57	22.4	84.63	57.92	10.57	16.14	6.56	2.32	2.42	1.82	0	8.8	False	[]
UP000298416_180675	Salvia splendens	180675	52672	lamiids	93.78	34.11	59.67	0.19	59.48	6.22	89.42	68.43	16.75	4.24	5.53	2.55	2.48	0.5	0	5.05	False	[]
UP000250235_472368	Dorcoceras hygrometricum	472368	45898	lamiids	78.24	69.33	8.91	0.09	8.82	21.77	35.84	26.66	7.14	2.04	7.01	1.49	4.49	1.03	0.47	55.12	True	['Xanthomonadales', 'Acidobacteria', 'Ambiguous contaminant']
UP000231279_429701	Handroanthus impetiginosus	429701	29726	lamiids	89.36	63.82	25.54	0.95	24.59	10.64	84.4	67.85	10.6	5.95	6.58	3.1	2.76	0.72	0	9.02	False	[]
UP000295252_49390	Coffea canephora	49390	25401	lamiids	97.4	84.5	12.9	8.09	4.81	2.6	91.58	81.85	5.61	4.12	1.75	0.37	1.14	0.24	0	6.67	False	[]
UP000515148_13443	Coffea arabica	13443	42253	lamiids	96.47	37.37	59.1	6.54	52.56	3.53	90.94	77.21	9.12	4.61	4.72	1.37	2.72	0.63	0	4.34	False	[]
UP000189701_4096	Nicotiana sylvestris	4096	33640	Solanaceae	96.9	90.09	6.81	5.04	1.77	3.1	95.52	79.72	10.56	5.24	1.32	0.25	0.67	0.4	0	3.15	False	[]
UP000004995_4555	Setaria italica	4555	35701	Panicoideae	95.74	87.37	8.37	5.33	3.04	4.26	83.72	77.3	3.09	3.33	1.99	0.5	0.81	0.68	0	14.29	False	[]
UP000007305_4577	Zea mays	4577	39206	Panicoideae	90.68	64.08	26.6	17.57	9.03	9.32	89.09	70.81	11.21	7.07	3.89	1.47	0.9	1.52	0	7.02	False	[]
UP000324897_38414	Eragrostis curvula	38414	53658	PACMAD clade	88.1	67.25	20.85	1.32	19.53	11.9	76.24	56.59	14.98	4.67	7.28	2.49	2.94	1.85	0	16.48	False	[]
UP000265515_69332	Chara braunii	69332	34644	Streptophytina	68.11	60.05	8.06	3.82	4.24	31.89	67.62	43.37	17.54	6.71	11.73	5.12	4.12	2.49	0	20.65	False	[]
UP000054558_105231	Klebsormidium nitens	105231	128	Streptophyta	0.1	0.1	0	0	0	99.9	71.88	66.41	4.69	0.78	5.47	3.13	0.78	1.56	0	22.66	False	[]
UP000007264_574566	Coccomyxa subellipsoidea C-169	574566	9785	Chlorophyta	83.34	81.74	1.6	0	1.6	16.66	49.17	36.66	11.13	1.38	25.83	16.42	7.04	2.37	0	25.01	False	[]
UP000026042_1291522	Helicosporidium sp. ATCC 50920	1291522	6029	Chlorophyta	62.64	58.38	4.26	0.06	4.21	37.35	47.29	25.61	12.36	9.32	28.35	14.15	4.73	9.47	0	24.37	False	[]
UP000239649_554055	Micractinium conductrix	554055	9122	Chlorophyta	74.71	71.72	2.99	0.39	2.6	25.29	56.86	47.82	8.13	0.91	35.12	27.45	2.69	4.98	0	8.01	False	[]
UP000008141_554065	Chlorella variabilis	554065	9831	Chlorophyta	92.75	87.55	5.2	3.71	1.49	7.25	70.73	65.14	3.41	2.18	19.41	12.99	3.16	3.26	0	9.87	False	[]
UP000239899_3076	Chlorella sorokiniana	3076	9482	Chlorophyta	77.36	75.26	2.1	0.61	1.49	22.63	55.07	45.23	8.82	1.02	35.39	27.68	3.44	4.27	0	9.53	False	[]
UP000028924_3075	Auxenochlorella protothecoides	3075	6999	Chlorophyta	72.16	71.33	0.83	0	0.83	27.84	46.45	34.32	10.97	1.16	31.75	23.35	4.34	4.06	0	21.8	False	[]
UP000247498_307507	Raphidocelis subcapitata	307507	13347	Chlorophyta	70.17	65.74	4.43	0.28	4.15	29.83	51.6	44.91	4.76	1.93	42.33	32.33	2.62	7.38	0	6.07	False	[]
UP000054498_145388	Monoraphidium neglectum	145388	16738	Chlorophyta	76.21	63.09	13.12	0.17	12.95	23.8	43.39	26.99	8.01	8.39	42.26	22.54	5.91	13.81	0	14.35	False	[]
UP000256970_3088	Tetradesmus obliquus	3088	17061	Chlorophyta	79.03	74.99	4.04	0.17	3.87	20.97	44.84	35.27	7.04	2.53	41.65	25.7	8.32	7.63	0	13.51	False	[]
UP000006727_3218	Physcomitrium patens	3218	31358	Embryophyta	89.03	49.66	39.37	32.53	6.84	10.96	60.27	47.25	11.1	1.92	2.85	0.83	1.57	0.45	0	36.88	False	[]
UP000588193_2650976	Scenedesmus sp. NREL 46B-D3	2650976	17318	Chlorophyta	82.52	78.31	4.21	0.22	3.98	17.49	36	25.7	8.52	1.78	34.55	19.88	8.58	6.09	0	29.44	False	[]
UP000075714_33097	Gonium pectorale	33097	16224	Chlorophyta	90.76	83.07	7.69	2.1	5.59	9.24	58.14	45.87	8	4.27	28.63	20.11	3.03	5.49	0	13.23	False	[]
UP000236333_47790	Tetrabaena socialis	47790	14121	Chlorophyta	76.42	63.75	12.67	1.22	11.46	23.57	53.73	31.38	13.2	9.15	29.25	17.88	4.31	7.06	0	17.02	False	[]
UP000485058_44745	Haematococcus lacustris	44745	28121	Chlorophyta	75.98	49.03	26.95	0.22	26.73	24.02	26.81	7.14	10.96	8.71	15.44	4.57	5.1	5.77	0	57.75	False	[]
UP000006906_3055	Chlamydomonas reinhardtii	3055	17614	Chlorophyta	98.73	92.2	6.53	4.1	2.43	1.27	72.1	67.19	3.59	1.32	17.46	12.6	2.01	2.85	0	10.44	False	[]
UP000232323_1157962	Chlamydomonas eustigma	1157962	14046	Chlorophyta	88.93	80.35	8.58	0.39	8.19	11.07	47.42	29.99	16.21	1.22	19.98	11.02	7.36	1.6	0	32.6	False	[]
UP000001876_564608	Micromonas pusilla CCMP1545	564608	10246	Chlorophyta	98.12	95.13	2.99	1.94	1.05	1.88	79.51	74.27	3.54	1.7	12.31	6.86	2.27	3.18	0	8.18	False	[]
UP000002009_296587	Micromonas commoda	296587	10077	Chlorophyta	98.34	95.3	3.04	2.49	0.55	1.66	78.87	75.62	2.54	0.71	9.97	6.72	1.85	1.4	0	11.15	False	[]
UP000001568_436017	Ostreococcus lucimarinus CCE9901	436017	7403	Chlorophyta	98.89	96.07	2.82	2.05	0.77	1.11	86.78	83.14	2.32	1.32	4.77	1.85	1.76	1.16	0	8.46	False	[]
UP000009170_70448	Ostreococcus tauri	70448	7743	Chlorophyta	97.06	93.19	3.87	1.11	2.77	2.93	82.51	69.6	10.73	2.18	7.14	3.3	2.04	1.8	0	10.34	False	[]
UP000198341_41875	Bathycoccus prasinos	41875	7886	Chlorophyta	87.6	85.72	1.88	0.22	1.66	12.4	62.66	41.67	18.75	2.24	19.97	7.67	9.42	2.88	0	17.37	False	[]
UP000316726_1764295	Chloropicon primus	1764295	8606	Chlorophyta	78.2	76.54	1.66	0	1.66	21.8	46.69	31.97	14	0.72	23.01	12.17	9.39	1.45	0	30.3	False	[]
UP000001058_3068	Volvox carteri f. nagariensis	3068	14333	Chlorophyta	96.79	91.03	5.76	3.71	2.05	3.21	73.3	64.3	6.75	2.25	12.09	7.31	2.96	1.82	0	14.61	False	[]
UP000244005_3197	Marchantia polymorpha	3197	19120	Embryophyta	86.6	77.61	8.99	6.04	2.95	13.39	63.83	54.56	7.65	1.62	5.53	1.78	2.37	1.38	0	30.64	False	[]
UP000077202_1480154	Marchantia polymorpha subsp. ruderalis	1480154	17951	Embryophyta	82.87	73.48	9.39	5.24	4.15	17.13	63.04	45.92	13.93	3.19	5.84	1.68	2.77	1.39	0	31.11	False	[]
UP000242691_3330	Picea glauca	3330	6155	Spermatophyta	0.58	0.58	0	0	0	99.42	3.74	1.48	1.84	0.42	2.6	0.09	1.58	0.93	0	93.66	False	[]
UP000015106_4572	Triticum urartu	4572	33312	Triticeae	87.79	81.78	6.01	5.05	0.96	12.2	92.42	81.5	6.73	4.19	0.81	0.11	0.51	0.19	0.68	5.83	True	['Enterobacterales']
UP000324705_4567	Triticum turgidum subsp. durum	4567	62645	Triticeae	97.63	38.71	58.92	51.96	6.96	2.37	98.58	94.73	2.03	1.82	0.3	0.08	0.11	0.11	0	1.12	False	[]
UP000019116_4565	Triticum aestivum	4565	105061	Triticeae	99.51	20.05	79.46	65.1	14.37	0.49	98.63	96.13	1.55	0.95	0.51	0.2	0.18	0.13	0	0.86	False	[]
UP000015105_200361	Aegilops tauschii subsp. strangulata	200361	38981	Triticeae	90.07	84.45	5.62	4.03	1.59	9.93	92.03	73.05	12.13	6.85	3.18	0.85	1.18	1.15	0	4.79	False	[]
UP000011116_112509	Hordeum vulgare subsp. vulgare	112509	35965	Triticeae	88.09	78.09	10	2.95	7.05	11.91	92.57	70.63	14.02	7.92	2.19	0.53	0.76	0.9	0	5.24	False	[]
UP000008810_15368	Brachypodium distachyon	15368	34230	Pooideae	94.08	86.01	8.07	4.86	3.21	5.92	78.71	70.58	6.4	1.73	5.79	1.24	2.08	2.47	0	15.51	False	[]
UP000059680_39947	Oryza sativa Japonica Group	39947	43672	Oryza	98.21	88.08	10.13	2.38	7.75	1.79	75.28	63.47	5.41	6.4	8.4	1.13	2.03	5.24	0	16.32	False	[]
UP000007015_39946	Oryza sativa Indica Group	39946	37344	Oryza	98.34	85.58	12.76	3.59	9.17	1.66	90	79.94	5.6	4.46	1.37	0.18	0.82	0.37	1.49	6.47	True	['Enterobacterales', 'Comamonadaceae', 'Ambiguous contaminant']
UP000008022_4529	Oryza rufipogon	4529	37110	Oryza	98.86	89.99	8.87	2.62	6.25	1.14	81.82	72.74	6.49	2.59	4.88	0.68	1.51	2.69	0	13.3	False	[]
UP000026962_4537	Oryza punctata	4537	31311	Oryza	97.9	88.93	8.97	5.2	3.76	2.11	87.27	79.28	5.8	2.19	2.54	0.47	1.04	1.03	0	10.19	False	[]
UP000006591_4536	Oryza nivara	4536	36306	Oryza	98.8	90.03	8.77	2.96	5.81	1.21	82.58	74.16	6.14	2.28	4.77	0.72	1.41	2.64	0	12.66	False	[]
UP000479710_110450	Oryza meyeriana var. granulata	110450	39309	Oryza	91.81	80.77	11.04	0.29	10.75	8.18	69.57	51.61	10.81	7.15	5.94	0.8	2.23	2.91	0	24.49	False	[]
UP000008021_40149	Oryza meridionalis	40149	29137	Oryza	83.9	76.78	7.12	0.91	6.2	16.1	83.22	70.05	9.12	4.05	4.84	0.85	1.4	2.59	0	11.93	False	[]
UP000026961_40148	Oryza glumipatula	40148	35649	Oryza	97.65	88.55	9.1	1	8.1	2.35	82.73	70.61	8.28	3.84	4.48	0.78	1.47	2.23	0	12.79	False	[]
UP000006038_4533	Oryza brachyantha	4533	31989	Oryza	96.86	88.37	8.49	4.71	3.78	3.14	79.15	69.3	6.39	3.46	4.77	0.91	1.73	2.13	0	16.09	False	[]
UP000026960_65489	Oryza barthii	65489	34345	Oryza	97.61	88.28	9.33	1.97	7.36	2.39	84.62	72.04	7.61	4.97	3.18	0.41	1.15	1.62	0	12.2	False	[]
UP000032180_77586	Leersia perrieri	77586	29035	BOP clade	95.67	88.73	6.94	1.19	5.74	4.33	86.38	74.11	9.33	2.94	3.57	0.84	1.09	1.64	0	10.05	False	[]
UP000092600_4615	Ananas comosus	4615	23192	commelinids	83.37	67.23	16.14	0.15	15.98	16.64	81.88	63.1	13.25	5.53	12.19	6.13	3.97	2.09	0	5.92	False	[]
UP000228380_42345	Phoenix dactylifera	42345	3	commelinids	0.02	0.02	0	0	0	99.98	33.33	0	0	33.33	33.33	33.33	0	0	0	33.33	False	[]
UP000504607_51953	Elaeis guineensis	51953	24292	commelinids	85.7	65.78	19.92	0.39	19.52	14.3	83.64	72.48	9.53	1.63	13.49	8.36	4.38	0.75	0.28	2.05	True	['Burkholderiales', 'Sphingomonadales', 'Ambiguous contaminant']
UP000233837_906689	Dendrobium catenatum	906689	29029	Petrosaviidae	84.03	71.57	12.46	0.13	12.33	15.97	61.75	41.93	15.25	4.57	13.45	5.01	6.74	1.7	0	24.8	False	[]
UP000236161_1088818	Apostasia shenzhenica	1088818	21679	Petrosaviidae	81.9	75.62	6.28	0.11	6.17	18.1	66.74	49.11	14.44	3.19	13.79	5.19	6.59	2.01	0	19.47	False	[]
UP000243459_4686	Asparagus officinalis	4686	24059	Petrosaviidae	77.03	58.48	18.55	9.91	8.65	22.97	75.41	55.83	13.67	5.91	7.08	1.41	3.85	1.82	0	17.51	False	[]
UP000036987_29655	Zostera marina	29655	20358	Liliopsida	80.95	63.13	17.82	12.73	5.09	19.05	85.16	73.27	7.53	4.36	5.29	1.31	3.68	0.3	0	9.55	False	[]
UP000017836_13333	Amborella trichopoda	13333	27366	Magnoliopsida	93.27	81.12	12.15	4.43	7.72	6.73	70.39	54.42	10.66	5.31	1.21	0.09	0.77	0.35	0	28.4	False	[]
UP000087171_3827	Cicer arietinum	3827	24756	NPAAA clade	93.37	84.58	8.79	1.27	7.52	6.63	93.62	82.45	8.56	2.61	3.5	1.08	1.89	0.53	0	2.88	False	[]
UP000002051_3880	Medicago truncatula	3880	49956	NPAAA clade	95.92	76.56	19.36	6.89	12.47	4.07	75.4	57.61	13	4.79	1.86	0.35	1.28	0.23	0.1	22.27	True	['Burkholderia cepacia complex']
UP000000768_4558	Sorghum bicolor	4558	34001	Panicoideae	98.58	91.36	7.22	5.22	2	1.41	85.35	81.43	2.92	1	2.47	0.48	1.03	0.96	0	12.18	False	[]
UP000236291_57577	Trifolium pratense	57577	58053	NPAAA clade	91.91	59.73	32.18	1.71	30.46	8.09	71.12	36.09	12.33	22.7	5.04	0.86	2.65	1.53	0	23.83	False	[]
UP000593575_34283	Gossypium armourianum	34283	23385	Malvaceae	71.69	56.46	15.23	13.63	1.59	28.31	93.51	73.65	5.94	13.92	0.47	0.11	0.18	0.18	0	6.02	False	[]
UP000593577_34290	Gossypium aridum	34290	27499	Malvaceae	76.29	57.97	18.32	15.69	2.63	23.71	91.38	66.91	7.75	16.72	0.71	0.17	0.3	0.24	0	7.91	False	[]
UP000032142_29729	Gossypium arboreum	29729	30420	Malvaceae	63.31	49.57	13.74	12.86	0.88	36.69	59.73	53.73	2.55	3.45	0.38	0.07	0.19	0.12	0	39.88	False	[]
UP000515121_66656	Durio zibethinus	66656	35616	Malvaceae	95.59	47.03	48.56	0.54	48.02	4.41	96.64	87.67	6.25	2.72	2.37	1.5	0.56	0.31	0	0.99	False	[]
UP000187203_93759	Corchorus olitorius	93759	35489	Malvaceae	89.68	78.48	11.2	1.84	9.36	10.32	67.9	50.89	8.99	8.02	3.2	1.22	1.47	0.51	0.3	27.96	True	['Enterobacterales', 'Flavobacteriales', 'Ambiguous contaminant']
UP000188268_210143	Corchorus capsularis	210143	29098	Malvaceae	87.17	79.21	7.96	3.55	4.41	12.84	71.54	61.24	6.65	3.65	1.66	0.24	1.09	0.33	0	26.8	False	[]
UP000026915_3641	Theobroma cacao	3641	29159	Malvaceae	98.49	92.11	6.38	3.95	2.43	1.51	82.59	74.09	6.1	2.4	1.45	0.23	0.98	0.24	0	15.96	False	[]
UP000325315_47621	Gossypium australe	47621	34514	Malvaceae	79.35	62.7	16.65	14.54	2.1	20.65	88.66	65.06	15.86	7.74	3.24	0.52	2.15	0.57	0	8.1	False	[]
UP000504621_108875	Herrania umbratica	108875	18898	Malvaceae	91.66	88.84	2.82	1.5	1.32	8.34	97.78	92.78	2.76	2.24	1.46	0.75	0.56	0.15	0	0.76	False	[]
UP000467841_1685480	Microthlaspi erraticum	1685480	45482	Brassicaceae	96.12	82.89	13.23	0.48	12.75	3.88	74.99	56.09	12.99	5.91	4.27	0.69	2.67	0.91	0	20.73	False	[]
UP000006548_3702	Arabidopsis thaliana	3702	27468	Brassicaceae	99.04	91.76	7.28	5.96	1.32	0.96	94.11	90.97	2.3	0.84	0.5	0.12	0.27	0.11	0	5.38	False	[]
UP000008694_81972	Arabidopsis lyrata subsp. lyrata	81972	32097	Brassicaceae	98.14	86.52	11.62	6.78	4.84	1.86	90.49	81.27	5.94	3.28	0.74	0.07	0.46	0.21	0	8.77	False	[]
UP000504610_3726	Raphanus sativus	3726	46820	Brassicaceae	98.21	60.63	37.58	18.19	19.39	1.79	97.48	86.07	6.88	4.53	1.03	0.33	0.55	0.15	0	1.48	False	[]
UP000011750_51351	Brassica rapa subsp. pekinensis	51351	40801	Brassicaceae	98.47	61.17	37.3	35.49	1.81	1.53	98.35	93.65	3.08	1.62	0.15	0.03	0.09	0.03	0	1.5	False	[]
UP000264353_3711	Brassica rapa	3711	40244	Brassicaceae	98.89	60.4	38.49	35.99	2.5	1.11	97.1	89.28	3.83	3.99	0.36	0.08	0.22	0.06	0	2.54	False	[]
UP000032141_109376	Brassica oleracea var. oleracea	109376	58535	Brassicaceae	97.92	59.17	38.75	34.71	4.03	2.08	96.42	82.33	9	5.09	0.37	0.04	0.24	0.09	0	3.21	False	[]
UP000030689_72664	Eutrema salsugineum	72664	26426	Brassicaceae	97.95	90.25	7.7	5.2	2.5	2.05	96.9	92.46	2.71	1.73	0.3	0.08	0.17	0.05	0	2.8	False	[]
UP000028999_3708	Brassica napus	3708	60180	Brassicaceae	87.78	42.33	45.45	40.63	4.82	12.22	93.93	83.41	5.05	5.47	0.25	0.03	0.16	0.06	0	5.82	False	[]
UP000239757_3634	Gossypium barbadense	3634	40045	Malvaceae	91.39	63.99	27.4	23.14	4.26	8.61	89.65	70.61	11.15	7.89	0.79	0.15	0.54	0.1	0	9.56	False	[]
UP000593579_34282	Gossypium gossypioides	34282	22326	Malvaceae	62.41	49.24	13.17	11.71	1.46	37.58	91.66	72.25	8.47	10.94	0.64	0.17	0.28	0.19	0	7.7	False	[]
UP000265520_97028	Trifolium medium	97028	116147	NPAAA clade	75.38	40.49	34.89	1.2	33.69	24.62	37.67	4.04	8.4	25.23	6.64	0.29	3.69	2.66	0	55.68	False	[]
UP000425232_2018007	Vitis riparia x Vitis cinerea	2018007	119	rosids	0	0	0	0	0	100	84.03	75.63	6.72	1.68	8.4	6.72	1.68	0	0	7.56	False	[]
UP000323000_1000413	Acer yangbiense	1000413	28112	malvids	91.19	79.47	11.72	0.15	11.57	8.82	82.38	62.68	15.52	4.18	10.53	4.97	4.28	1.28	0	7.09	False	[]
UP000236630_55188	Citrus unshiu	55188	28786	malvids	96.03	78.49	17.54	8.3	9.23	3.98	87.37	70.28	9.93	7.16	2.28	0.66	1.2	0.42	0	10.36	False	[]
UP000030687_85681	Citrus clementina	85681	24934	malvids	97.55	83.96	13.59	10.53	3.06	2.45	92.74	86.17	3.54	3.03	1.36	0.33	0.79	0.24	0	5.9	False	[]
UP000233551_22663	Punica granatum	22663	50426	malvids	93.95	69.46	24.49	0.35	24.14	6.05	57.85	31.88	12.82	13.15	9.37	2.64	4.41	2.32	0	32.78	False	[]
UP000436088_106335	Hibiscus syriacus	106335	82460	Malvaceae	94.58	24.75	69.83	0.79	69.05	5.42	94.67	71.42	14.24	9.01	2.55	1.18	1.08	0.29	0	2.77	False	[]
UP000593561_34287	Gossypium davidsonii	34287	29885	Malvaceae	78.8	59.09	19.71	17.63	2.08	21.21	91.66	71.83	9	10.83	0.66	0.14	0.32	0.2	0	7.68	False	[]
UP000593568_34281	Gossypium trilobum	34281	28189	Malvaceae	77.04	58.76	18.28	16.6	1.68	22.96	91.76	73.01	8.68	10.07	0.67	0.19	0.31	0.17	0	7.57	False	[]
UP000032304_29730	Gossypium raimondii	29730	38034	Malvaceae	99.55	69.49	30.06	28.29	1.77	0.45	96.7	91.82	2.32	2.56	0.45	0.1	0.25	0.1	0	2.86	False	[]
UP000323597_34275	Gossypium mustelinum	34275	73065	Malvaceae	99.5	23.66	75.84	54.71	21.13	0.49	95.09	88.93	3.26	2.9	0.73	0.21	0.35	0.17	0	4.19	False	[]
UP000593572_34289	Gossypium lobatum	34289	28108	Malvaceae	78.46	59.4	19.06	16.45	2.62	21.54	91.62	68	7.26	16.36	0.71	0.17	0.31	0.23	0	7.67	False	[]
UP000593574_34288	Gossypium laxum	34288	25951	Malvaceae	75.93	58.12	17.81	16.06	1.75	24.07	92.63	75.29	6.64	10.7	0.47	0.12	0.22	0.13	0	6.89	False	[]
UP000593573_34286	Gossypium klotzschianum	34286	29715	Malvaceae	80.03	60.38	19.65	17.77	1.88	19.97	91.84	72.67	8.02	11.15	0.68	0.15	0.31	0.22	0	7.49	False	[]
UP000189702_3635	Gossypium hirsutum	3635	60813	Malvaceae	97.48	33.31	64.17	53.53	10.64	2.53	98.33	87.9	5.66	4.77	0.6	0.18	0.3	0.12	0.04	0.84	True	['Pelagibacterium halotolerans (strain DSM 22347 / JCM 15775 / CGMCC 1.7692 / B2)']
UP000593560_34285	Gossypium harknessii	34285	28410	Malvaceae	77.25	58.48	18.77	15.94	2.84	22.75	91.5	66.52	7.86	17.12	0.65	0.14	0.31	0.2	0	7.85	False	[]
UP000593576_34291	Gossypium schwendimanii	34291	30361	Malvaceae	80.71	59.93	20.78	18.69	2.09	19.29	91.55	73.22	8.66	9.67	0.68	0.17	0.34	0.17	0	7.77	False	[]
UP000266723_69181	Brassica cretica	69181	30345	Brassicaceae	59.89	49.49	10.4	8.61	1.79	40.12	79.19	51.9	17.45	9.84	0.98	0.09	0.68	0.21	0	19.84	False	[]
UP000009183_29760	Vitis vinifera	29760	29873	rosids	95.45	79.27	16.18	6.08	10.1	4.55	86	68.08	9.8	8.12	1.21	0.38	0.52	0.31	0	12.79	False	[]
UP000029120_50452	Arabis alpina	50452	21573	Brassicaceae	75.84	69.44	6.4	3.96	2.44	24.16	90.37	81.42	5.05	3.9	1.42	0.35	0.56	0.51	0	8.21	False	[]
UP000027138_180498	Jatropha curcas	180498	27058	fabids	96.83	89.21	7.62	1.4	6.22	3.17	75.38	64.86	6.86	3.66	3.54	1.18	1.62	0.74	0	21.09	False	[]
UP000008311_3988	Ricinus communis	3988	31219	fabids	96.53	87.98	8.55	1.24	7.31	3.47	66.52	54.18	8.13	4.21	3.38	1.27	1.54	0.57	3.27	20.4	True	['Rhizobiaceae', 'Paraburkholderia phymatum (strain DSM 17167 / CIP 108236 / LMG 21445 / STM815)', 'Xanthomonadales', 'Streptococcus', 'Delftia', 'Methylophilaceae', 'Herbaspirillum seropedicae (strain SmR1)', 'Ambiguous contaminant']
UP000235220_51240	Juglans regia	51240	32622	fabids	97.33	53.46	43.87	0.57	43.3	2.66	93.37	81.47	9.44	2.46	3.25	1.85	1.11	0.29	0	3.38	False	[]
UP000594261_97700	Quercus lobata	97700	38593	fabids	98.08	71.27	26.81	16.64	10.17	1.91	94.7	79	10.57	5.13	0.9	0.16	0.63	0.11	0	4.4	False	[]
UP000327013_176857	Carpinus fangiana	176857	27308	fabids	86.92	76.48	10.44	0.41	10.04	13.08	70.04	57.1	9.82	3.12	3.58	2.07	1.15	0.36	0.3	13.9	True	['Pezizomycotina']
UP000188354_3871	Lupinus angustifolius	3871	31096	50 kb inversion clade	93.08	53.48	39.6	9.37	30.23	6.92	94.45	85.68	6.17	2.6	1.35	0.53	0.62	0.2	0	4.2	False	[]
UP000464885_3870	Lupinus albus	3870	46596	50 kb inversion clade	94.42	56.71	37.71	6.99	30.71	5.59	70.09	57.44	10.19	2.46	3.33	1.12	2.07	0.14	0.44	17.63	True	['Fusarium oxysporum', 'Chryseobacterium sp. (strain P1-3)', 'Enterobacter', 'Agrobacterium fabrum (strain C58 / ATCC 33970)', 'Azospirillum lipoferum (strain 4B)', 'Pseudomonadales', 'Methylobacteriaceae', 'Herbaspirillum seropedicae (strain SmR1)', 'Ralstonia pickettii', 'Agrobacterium sp. (strain H13-3)', 'Ambiguous contaminant']
UP000289738_3818	Arachis hypogaea	3818	71122	50 kb inversion clade	94.81	37.42	57.39	0.74	56.66	5.19	71.27	50.34	16.78	4.15	4.97	0.9	3.63	0.44	0	23.77	False	[]
UP000515211_130453	Arachis duranensis	130453	34312	50 kb inversion clade	95.4	78.47	16.93	1.17	15.76	4.59	82.02	63.51	13.87	4.64	7.06	1.45	4.66	0.95	0	10.92	False	[]
UP000291084_157739	Vigna angularis var. angularis	157739	30270	NPAAA clade	96.37	83.48	12.89	7.88	5.02	3.63	85.03	72.54	6.62	5.87	1.16	0.12	0.79	0.25	0	13.81	False	[]
UP000053144_3914	Vigna angularis	3914	33730	NPAAA clade	96.84	83.27	13.57	8.69	4.89	3.15	87.4	73.57	9.1	4.73	0.92	0.1	0.61	0.21	0	11.69	False	[]
UP000000226_3885	Phaseolus vulgaris	3885	27884	NPAAA clade	99.23	87.41	11.82	9.65	2.17	0.77	96.67	91.84	2.14	2.69	0.43	0.05	0.25	0.13	0	2.9	False	[]
UP000289340_3848	Glycine soja	3848	55104	NPAAA clade	99.18	25.23	73.95	65.86	8.08	0.82	93.58	78.31	10.73	4.54	0.95	0.13	0.71	0.11	0	5.47	False	[]
UP000008827_3847	Glycine max	3847	55855	NPAAA clade	99.65	23.03	76.62	70.83	5.79	0.34	92.07	84.31	4.35	3.41	0.53	0.08	0.38	0.07	0	7.4	False	[]
UP000075243_3821	Cajanus cajan	3821	47180	NPAAA clade	95.84	84.41	11.43	3.34	8.09	4.16	75.53	51.67	13.33	10.53	12.06	1.85	6.99	3.22	0.19	11.89	True	['Moraxellaceae']
UP000242715_3900	Trifolium subterraneum	3900	959	NPAAA clade	2.04	1.98	0.06	0	0.06	97.96	47.24	10.54	21.58	15.12	18.04	2.19	10.43	5.42	0.21	33.58	True	['Rosa chinensis']
UP000489600_586526	Arabis nemorensis	586526	28762	Brassicaceae	93.48	83.91	9.57	0.91	8.66	6.52	86.48	71.45	9.16	5.87	1	0.18	0.59	0.23	0	12.53	False	[]
UP000091857_3983	Manihot esculenta	3983	32935	fabids	98.51	53.07	45.44	39.96	5.48	1.5	87.31	81.21	4.06	2.04	1.19	0.24	0.77	0.18	0	11.5	False	[]
UP000467840_3981	Hevea brasiliensis	3981	43024	fabids	91.12	50	41.12	7.55	33.57	8.88	89.53	59.45	17.89	12.19	2.36	0.66	1.36	0.34	0.15	6.89	True	['Anaplasma']
UP000087766_3916	Vigna radiata var. radiata	3916	26968	NPAAA clade	96.77	85.69	11.08	6.86	4.22	3.23	96.44	86.99	6.23	3.22	1.69	0.52	0.84	0.33	0	1.87	False	[]
UP000006729_3694	Populus trichocarpa	3694	42532	fabids	98.82	36.35	62.47	55.26	7.2	1.18	86.23	75.3	5.73	5.2	1.02	0.16	0.67	0.19	0	12.76	False	[]
UP000515124_42229	Prunus avium	42229	25598	fabids	98.66	80.89	17.77	11.1	6.67	1.34	97.81	86.03	5.8	5.98	0.74	0.27	0.32	0.15	0	1.45	False	[]
UP000327085_3755	Prunus dulcis	3755	27410	fabids	98.36	82.66	15.7	12.61	3.1	1.64	92.77	83.88	5.17	3.72	0.67	0.08	0.39	0.2	0	6.56	False	[]
UP000006882_3760	Prunus persica	3760	26847	fabids	99.56	82.99	16.57	13.54	3.02	0.45	91.2	84.26	4.7	2.24	0.73	0.13	0.47	0.13	0	8.07	False	[]
UP000250321_2094558	Prunus yedoensis var. nudiflora	2094558	40375	fabids	91.04	46.28	44.76	9.3	35.47	8.96	87.61	59.55	9.95	18.11	0.8	0.11	0.48	0.21	0	11.59	False	[]
UP000315295_106549	Malus baccata	106549	45510	fabids	97.48	34.03	63.45	3.73	59.72	2.52	84.27	61.78	12.63	9.86	1.92	0.42	1.04	0.46	0	13.81	False	[]
UP000290289_3750	Malus domestica	3750	42388	fabids	93.71	37.42	56.29	2.78	53.51	6.29	80.89	56.46	17.89	6.54	1.83	0.36	1.1	0.37	0	17.29	False	[]
UP000327157_2448454	Pyrus ussuriensis x Pyrus communis	2448454	41937	fabids	95.32	44.58	50.74	3.81	46.93	4.67	84.56	68.24	12.41	3.91	1.68	0.46	0.92	0.3	0	13.76	False	[]
UP000507245_36596	Prunus armeniaca	36596	30031	fabids	97.55	78.49	19.06	10.92	8.14	2.45	83.67	65.67	9.55	8.45	1.56	0.18	1.01	0.37	0	14.77	False	[]
UP000309997_43335	Populus alba	43335	32718	fabids	96.48	41.94	54.54	48.61	5.93	3.52	94.24	81.37	7.26	5.61	1.08	0.3	0.61	0.17	0	4.68	False	[]
UP000030645_981085	Morus notabilis	981085	26760	fabids	94.6	82.77	11.83	0.34	11.49	5.4	76.8	57.73	14.2	4.87	2.99	0.96	1.64	0.39	0	20.21	False	[]
UP000237000_63057	Trema orientale	63057	35798	fabids	97.59	84.95	12.64	1.61	11.03	2.41	65.86	50.74	9.5	5.62	4.13	0.95	2.29	0.89	0	30	False	[]
UP000237105_3476	Parasponia andersonii	3476	37178	fabids	97.75	86.67	11.08	1.39	9.69	2.25	61.29	46.76	9.2	5.33	3.89	0.89	2.12	0.88	0	34.82	False	[]
UP000583929_3483	Cannabis sativa	3483	30194	fabids	91.5	61.84	29.66	5.5	24.16	8.5	87.73	66.41	16.8	4.52	2.3	0.51	1.57	0.22	0	9.98	False	[]
UP000187406_3775	Cephalotus follicularis	3775	36277	fabids	91.06	82.46	8.6	0.09	8.5	8.95	68.32	44.36	16.53	7.43	9.76	2.13	6.6	1.03	0	21.93	False	[]
UP000238479_74649	Rosa chinensis	74649	45026	fabids	99.18	73.04	26.14	14.97	11.17	0.82	80.71	64.7	8.46	7.55	1.1	0.06	0.8	0.24	0	18.19	False	[]
UP000326939_2182728	Salix brachista	2182728	29803	fabids	94.55	56.71	37.84	29.83	8.01	5.46	94.34	75.4	14.42	4.52	1.16	0.35	0.67	0.14	0	4.5	False	[]
UP000515210_326968	Ziziphus jujuba	326968	28045	fabids	95.52	76.42	19.1	0.37	18.73	4.48	93.09	74.91	10.86	7.32	3.14	1.65	1.11	0.38	0.18	2.44	True	['Moraxellaceae']
UP000324585_35688	Porphyridium purpureum	35688	9673	Eukaryota	83.51	66.93	16.58	0.3	16.28	16.48	45.68	26.73	18	0.95	11.8	8.8	2.45	0.55	0	42.52	False	[]
UP000247409_448386	Gracilariopsis chorda	448386	10593	Eukaryota	86.03	70.35	15.68	3.02	12.66	13.97	42.67	25.17	15.35	2.15	6.16	3.8	1.8	0.56	0	51.17	False	[]
UP000007014_280699	Cyanidioschyzon merolae strain 10D	280699	4995	Eukaryota	77.79	63.82	13.97	13.27	0.7	22.21	96.64	95.1	1.32	0.22	0.84	0.58	0.22	0.04	0	2.52	False	[]
UP000530660_2690220	Cyanidiococcus yangmingshanensis	2690220	5170	Eukaryota	74.37	62.81	11.56	6.83	4.72	25.63	82.9	43.98	32.42	6.5	4.99	3.71	0.7	0.58	0	12.11	False	[]
UP000012073_2769	Chondrus crispus	2769	9598	Eukaryota	81.3	64.32	16.98	13.37	3.62	18.69	50.29	42.94	5.61	1.74	3.07	1.47	0.85	0.75	0	46.63	False	[]
UP000030680_130081	Galdieria sulphuraria	130081	6602	Eukaryota	87.44	69.15	18.29	15.68	2.61	12.56	65.59	57.79	7.01	0.79	1.67	0.56	1.05	0.06	0	32.75	False	[]
UP000218209_2786	Porphyra umbilicalis	2786	13291	Eukaryota	55.18	45.73	9.45	0.7	8.74	44.82	47.84	37.68	4.71	5.45	36.73	26.25	0.85	9.63	0	15.42	False	[]
UP000001548_184922	Giardia lamblia ATCC 50803	184922	4900	Eukaryota	45.63	39.8	5.83	5.73	0.1	54.37	97.71	96.39	0.73	0.59	0.55	0.31	0.12	0.12	0	1.73	False	[]
UP000179807_1144522	Tritrichomonas foetus	1144522	24634	Eukaryota	63.62	32.26	31.36	0.5	30.85	36.38	39.3	19.13	17.54	2.63	3.4	1.94	1.28	0.18	0	57.29	False	[]
UP000001542_5722	Trichomonas vaginalis	5722	50190	Eukaryota	72.06	36.88	35.18	24.62	10.55	27.94	36.56	21.35	11.26	3.95	2.64	0.66	1.62	0.36	0	60.8	False	[]
UP000018208_348837	Spironucleus salmonicida	348837	8098	Eukaryota	34.57	28.84	5.73	0.1	5.63	65.43	21.86	10.54	9.16	2.16	3.57	2.13	0.95	0.49	0	74.57	False	[]
UP000315496_5742	Giardia muris	5742	4560	Eukaryota	41.51	37.49	4.02	0.5	3.52	58.49	52.81	31.05	20.09	1.67	12.3	8.46	3.2	0.64	0	34.89	False	[]
UP000002488_598745	Giardia intestinalis ATCC 50581	598745	4466	Eukaryota	44.93	39.1	5.83	5.73	0.1	55.08	98.01	96.71	0.58	0.72	0.34	0.25	0.07	0.02	0	1.66	False	[]
UP000265618_797122	Kipferlia bialata	797122	3513	Eukaryota	16.08	13.37	2.71	0	2.71	83.92	17.85	5.07	7.83	4.95	4.84	2.11	1.31	1.42	0	77.31	False	[]
UP000002296_353153	Trypanosoma cruzi strain CL Brener	353153	19242	Trypanosoma	100	20.96	79.04	67.94	11.1	0	82.1	72.27	2.23	7.6	5.32	1.43	3.44	0.45	0	12.58	False	[]
UP000006671_5762	Naegleria gruberi	5762	15634	Discoba	90.44	76.02	14.42	10.02	4.4	9.56	41.98	36.66	4.14	1.18	14.57	4.43	8.35	1.79	0	43.45	False	[]
UP000444721_5763	Naegleria fowleri	5763	13588	Discoba	89.68	78.3	11.38	3.03	8.35	10.32	38.06	27.61	8.83	1.62	20.43	8.05	9.93	2.45	0	41.51	False	[]
UP000036983_1314962	Perkinsela sp. CCAP 1560/4	1314962	4883	Discoba	55.54	52.96	2.58	0	2.58	44.46	23.49	14.29	8.91	0.29	15.15	2.55	10.08	2.52	0	61.36	False	[]
UP000008524_185431	Trypanosoma brucei brucei TREU927	185431	8561	Trypanosoma	99.34	89.67	9.67	6.03	3.64	0.67	75.19	70.99	4.01	0.19	5.74	1.49	3.81	0.44	0	19.07	False	[]
UP000192257_67003	Trypanosoma theileri	67003	11236	Trypanosoma	86.51	80.48	6.03	0.1	5.93	13.49	61.29	47.94	11.48	1.87	19.31	6.71	8.49	4.11	0	19.39	False	[]
UP000284403_83891	Trypanosoma conorhini	83891	10134	Trypanosoma	91.58	81.63	9.95	0.96	9	8.42	72.04	61.52	6.03	4.49	13.26	6.74	3.41	3.11	0	14.69	False	[]
UP000007350_85056	Trypanosoma cruzi marinkellei	85056	10052	Trypanosoma	87.66	81.63	6.03	1.24	4.78	12.34	80.49	57.55	3.59	19.35	6.27	1.78	3.8	0.69	0	13.24	False	[]
UP000015354_28005	Strigomonas culicis	28005	9986	Trypanosomatidae	68.26	35.35	32.91	0	32.91	31.74	67.5	45.22	18.65	3.63	4.84	1.9	2.06	0.88	1.68	16.29	True	['Betaproteobacteria']
UP000318447_5661	Leishmania donovani	5661	7554	Leishmania	89.98	88.49	1.49	0.37	1.12	10.02	96.06	88.13	7.36	0.57	0.81	0.45	0.2	0.16	0	3.14	False	[]
UP000008153_5671	Leishmania infantum	5671	8045	Leishmania	99.65	98.06	1.59	0.68	0.92	0.35	99.5	98.66	0.22	0.62	0.21	0.13	0.06	0.02	0	0.29	False	[]
UP000000702_1068625	Trypanosoma congolense IL3000	1068625	5906	Trypanosoma	92.15	73.68	18.47	11.58	6.89	7.85	56.94	45.66	5.66	5.62	3.4	0.88	2	0.52	0	39.65	False	[]
UP000000542_5664	Leishmania major	5664	8038	Leishmania	99.61	98.02	1.59	1.04	0.56	0.39	99.24	98.58	0.49	0.17	0.37	0.17	0.14	0.06	0	0.39	False	[]
UP000007258_5660	Leishmania braziliensis	5660	8084	Leishmania	96.84	94.08	2.76	1.35	1.41	3.16	98.01	95.4	1.29	1.32	0.64	0.35	0.2	0.09	0	1.35	False	[]
UP000037923_157538	Leptomonas pyrrhocoris	157538	9272	Leishmaniinae	85.26	82.8	2.46	0.06	2.4	14.74	82.97	76.18	6.21	0.58	9.23	6.55	1.54	1.14	0	7.8	False	[]
UP000027080_134006	Phytomonas sp. EM1	134006	6361	Trypanosomatidae	72.3	71.17	1.13	0	1.13	27.69	65.89	39.89	24.46	1.54	6.85	3.72	2.34	0.79	0	27.26	False	[]
UP000017861_1416333	Trypanosoma cruzi Dm28c	1416333	11346	Trypanosoma	86.03	80.67	5.36	2.97	2.39	13.97	67.94	53.47	4.96	9.51	6.72	1.56	4.35	0.81	0	25.34	False	[]
UP000051952_75058	Bodo saltans	75058	18124	Metakinetoplastina	98.55	90.66	7.89	2.57	5.32	1.45	39.79	34.57	3.79	1.43	18.44	10.06	5.94	2.44	0	41.77	False	[]
UP000053358_134013	Phytomonas sp. Hart1	134013	6442	Trypanosomatidae	70.59	69.35	1.24	0	1.24	29.41	63.19	36.65	24.54	2	5.98	2.78	2.14	1.06	0	30.83	False	[]
UP000515908_59799	Angomonas deanei	59799	10115	Trypanosomatidae	76.76	71.65	5.11	0	5.11	23.23	55.29	32.71	18.65	3.93	13.01	5.13	5.33	2.55	0	31.7	False	[]
UP000031737_429131	Trypanosoma rangeli SC58	429131	7365	Trypanosoma	84.79	74.93	9.86	1.44	8.42	15.22	80.72	71.15	3.23	6.34	6.72	2.39	3.79	0.54	0	12.56	False	[]
UP000283634_5698	Trypanosoma rangeli	5698	10070	Trypanosoma	99.71	89.76	9.95	3.06	6.89	0.29	73.58	64.55	4.35	4.68	6	2.22	3.02	0.76	0	20.42	False	[]
UP000009027_1055687	Trypanosoma vivax Y486	1055687	3778	Trypanosoma	20.48	17.61	2.87	1.72	1.15	79.52	41.95	31.68	4.1	6.17	13.1	10.35	1.72	1.03	0	44.94	False	[]
UP000011087_905079	Guillardia theta CCMP2712	905079	24567	Eukaryota	89.55	63.92	25.63	23.72	1.91	10.45	97.92	95.92	1.38	0.62	0.37	0.18	0.14	0.05	0	1.71	False	[]
UP000037460_1460289	Chrysochromulina tobinii	1460289	16663	Eukaryota	68.54	50.75	17.79	0.3	17.49	31.46	41.48	24.69	13.29	3.5	23.19	18.31	1.98	2.9	0	35.34	False	[]
UP000013827_2903	Emiliania huxleyi	2903	35676	Eukaryota	85.32	36.78	48.54	22.61	25.93	14.67	50.22	35.28	8.88	6.06	24.64	16.69	1.45	6.5	0	25.14	False	[]
UP000236319_189622	Babesia ovata	189622	5006	Piroplasmida	90.72	88.63	2.09	0.72	1.37	9.28	65.4	50.42	13.24	1.74	6.17	2.43	2.32	1.42	0	28.43	False	[]
UP000193856_462227	Babesia sp. Xinjiang	462227	2856	Piroplasmida	82.22	80.85	1.37	0.2	1.18	17.78	75.6	51.69	23.35	0.56	3.96	1.4	2.17	0.39	0	20.45	False	[]
UP000001950_5874	Theileria annulata	5874	3790	Piroplasmida	99.67	97.25	2.42	0.85	1.57	0.33	91.03	85.51	4.2	1.32	1.98	0.53	1.24	0.21	0	6.99	False	[]
UP000031512_1537102	Theileria equi strain WA	1537102	5313	Piroplasmida	91.31	89.41	1.9	0.07	1.83	8.69	49.6	28.8	20.14	0.66	6.31	2.05	3.71	0.55	0	44.1	False	[]
UP000003786_869250	Theileria orientalis strain Shintoku	869250	3989	Piroplasmida	96.41	94.97	1.44	0	1.44	3.59	70.04	47.73	21.68	0.63	4.39	1.58	2.41	0.4	0	25.57	False	[]
UP000001949_5875	Theileria parva	5875	4071	Piroplasmida	99.35	94.71	4.64	0.98	3.66	0.65	86.15	78.24	4.13	3.78	2.11	0.25	1.69	0.17	0	11.74	False	[]
UP000001460_441375	Cryptosporidium muris RN66	441375	3930	Eimeriorina	99.63	97.41	2.22	1.66	0.55	0.37	82.19	76.47	5.52	0.2	3.08	0.82	1.83	0.43	0	14.73	False	[]
UP000002899_1133968	Babesia microti strain RI	1133968	3595	Piroplasmida	85.1	83.86	1.24	0.26	0.98	14.9	56.61	47.8	8.09	0.72	6.12	1.47	4.34	0.31	0	37.27	False	[]
UP000006726_353152	Cryptosporidium parvum Iowa II	353152	3805	Eimeriorina	100	98.34	1.66	1.66	0	0	96.19	95.82	0.26	0.11	1.84	0.74	0.89	0.21	0	1.97	False	[]
UP000095192_88456	Cyclospora cayetanensis	88456	7151	Eimeriorina	90.02	83.55	6.47	0.74	5.73	9.98	57.26	32.28	21.06	3.92	17.61	11.61	3.54	2.46	0	25.13	False	[]
UP000221165_483139	Cystoisospora suis	483139	11541	Eimeriorina	89.09	76.34	12.75	1.11	11.65	10.91	51.29	31.74	13.82	5.73	17.37	8.1	5.43	3.84	0	31.34	False	[]
UP000030750_51314	Eimeria brunetti	51314	8711	Eimeriorina	72.82	66.54	6.28	0.92	5.36	27.17	73.92	51.53	8.09	14.3	21.93	8.97	2.39	10.57	0	4.16	False	[]
UP000030763_5804	Eimeria maxima	5804	6057	Eimeriorina	85.77	81.15	4.62	1.66	2.96	14.23	85.49	75.16	4.06	6.27	7.97	4.04	1.4	2.53	0	6.54	False	[]
UP000030744_44415	Eimeria mitis	44415	10057	Eimeriorina	61.55	48.43	13.12	1.29	11.83	38.45	70.54	43.45	8.33	18.76	23.9	8.97	2.23	12.7	0	5.56	False	[]
UP000018201_51316	Eimeria praecox	51316	7635	Eimeriorina	57.49	51.76	5.73	0.74	4.99	42.51	71.63	45.77	7.41	18.45	24.39	8.25	2.36	13.78	0	3.98	False	[]
UP000030747_5802	Eimeria tenella	5802	8595	Eimeriorina	96.86	88.91	7.95	2.59	5.36	3.14	76.22	60.51	6.15	9.56	15.94	6.57	2.34	7.03	0	7.84	False	[]
UP000224006_94643	Besnoitia besnoiti	94643	8036	Eimeriorina	94.08	90.57	3.51	2.4	1.11	5.91	75	56.33	17.82	0.85	13.39	11	1.37	1.02	0	11.61	False	[]
UP000007494_572307	Neospora caninum Liverpool	572307	6930	Eimeriorina	96.49	91.5	4.99	3.7	1.29	3.51	88.11	72.83	13.09	2.19	7.39	5.68	1.15	0.56	0	4.5	False	[]
UP000002437_5811	Toxoplasma gondii	5811	466	Eimeriorina	8.32	8.32	0	0	0	91.68	90.99	75.76	6.65	8.58	3	1.5	1.29	0.21	0	6.01	False	[]
UP000002226_432359	Toxoplasma gondii VEG	432359	8404	Eimeriorina	100	94.82	5.18	4.81	0.37	0	90.12	86.96	1.89	1.27	2.4	1.31	0.82	0.27	0	7.47	False	[]
UP000002173_5865	Babesia bovis	5865	3690	Piroplasmida	99.15	97.39	1.76	0.98	0.78	0.85	75.61	63.01	12.33	0.27	4.66	1.98	2.49	0.19	0	19.73	False	[]
UP000019763_110365	Gregarina niphandrodes	110365	6341	Conoidasida	75.81	70.65	5.16	3.24	1.92	24.19	35.33	28.98	4.54	1.81	12.41	5.14	5.8	1.47	0	52.26	False	[]
UP000018050_5801	Eimeria acervulina	5801	6867	Eimeriorina	96.49	92.05	4.44	1.48	2.96	3.51	84.07	74.33	3.87	5.87	9.54	4.74	1.51	3.29	0	6.39	False	[]
UP000033188_5866	Babesia bigemina	5866	4432	Piroplasmida	99.74	98.17	1.57	1.11	0.46	0.26	73.69	66.95	5.84	0.9	2.96	0.8	1.87	0.29	0	23.35	False	[]
UP000030699_1036727	Plasmodium falciparum MaliPS096_E11	1036727	6244	Plasmodium falciparum	97.53	86.34	11.19	0.07	11.11	2.47	94.78	79.11	2.67	13	0.37	0.07	0.24	0.06	0	4.85	False	[]
UP000074855_5823	Plasmodium berghei ANKA	5823	4927	Plasmodium	96.55	96.08	0.47	0.3	0.17	3.45	98.92	97.38	1.32	0.22	0.08	0.02	0.04	0.02	0	0.99	False	[]
UP000008983_857967	Ichthyophthirius multifiliis strain G5	857967	8049	Oligohymenophorea	100	79.44	20.56	19.03	1.53	0	99.13	96.99	1.44	0.7	0.43	0.06	0.27	0.1	0	0.43	False	[]
UP000492440_2600580	Hepatocystis sp. ex Piliocolobus tephrosceles	2600580	5281	Aconoidasida	97.57	92.2	5.37	0.29	5.07	2.44	91.57	61.75	21.34	8.48	2.78	1.38	0.98	0.42	0	5.64	False	[]
UP000220158_85471	Plasmodium relictum	85471	5136	Plasmodium	99.59	98.59	1	0.33	0.66	0.41	94.8	91.16	2.26	1.38	0.47	0.23	0.18	0.06	0	4.73	False	[]
UP000001450_36329	Plasmodium falciparum 3D7	36329	5380	Plasmodium falciparum	98.86	96.86	2	0.2	1.81	1.14	98.94	98.38	0.26	0.3	0.54	0.35	0.19	0	0	0.52	False	[]
UP000030694_5835	Plasmodium falciparum CAMP/Malaysia	5835	6045	Plasmodium falciparum	99.38	92.87	6.51	0.2	6.31	0.62	94.57	85.86	1.51	7.2	0.33	0.03	0.3	0	0	5.1	False	[]
UP000054282_57267	Plasmodium falciparum Dd2	57267	5132	Plasmodium falciparum	79.95	67.43	12.52	0.37	12.15	20.04	96.08	70.73	5.26	20.09	0.35	0.02	0.21	0.12	0	3.57	False	[]
UP000030656_1036724	Plasmodium falciparum FCH/4	1036724	5744	Plasmodium falciparum	92.48	79.36	13.12	0.1	13.02	7.52	97.18	74.2	4.28	18.7	0.28	0.05	0.16	0.07	0	2.54	False	[]
UP000054289_137071	Plasmodium falciparum HB3	137071	5452	Plasmodium falciparum	98.3	94.09	4.21	0.74	3.46	1.71	99.01	91.82	1.16	6.03	0.17	0.04	0.09	0.04	0	0.83	False	[]
UP000054562_580059	Plasmodium falciparum IGH-CR14	580059	5057	Plasmodium falciparum	90.8	86.96	3.84	0.1	3.74	9.21	98.12	88.7	2.1	7.32	0.77	0.29	0.34	0.14	0	1.11	False	[]
UP000030673_5843	Plasmodium falciparum NF54	5843	5887	Plasmodium falciparum	97.7	89.56	8.14	0.42	7.72	2.3	96.43	84.62	2.06	9.75	0.32	0.05	0.24	0.03	0	3.24	False	[]
UP000008553_73239	Plasmodium yoelii yoelii	73239	7741	Plasmodium	89.41	77.47	11.94	0.86	11.08	10.59	81.68	61.39	6.39	13.9	0.44	0.05	0.22	0.17	0.19	17.03	True	['Methylococcaceae']
UP000019103_57270	Plasmodium falciparum Palo Alto/Uganda	57270	5988	Plasmodium falciparum	99.06	92.18	6.88	0.4	6.48	0.94	94.51	85.87	1.69	6.95	0.37	0.05	0.3	0.02	0	5.13	False	[]
UP000030708_1036725	Plasmodium falciparum Tanzania (2000708)	1036725	6643	Plasmodium falciparum	97.28	83.42	13.86	0.02	13.83	2.72	94.93	75.22	2.23	17.48	0.42	0.01	0.33	0.08	0	4.65	False	[]
UP000030697_1237627	Plasmodium falciparum UGT5.1	1237627	5865	Plasmodium falciparum	96.63	88.27	8.36	0.07	8.29	3.37	95.62	83.56	2.51	9.55	0.38	0.07	0.31	0	0	4.01	False	[]
UP000006319_1120755	Plasmodium cynomolgi strain B	1120755	5713	Plasmodium (Plasmodium)	98.67	97.34	1.33	0.55	0.78	1.33	93.91	84.56	3.73	5.62	0.42	0.09	0.26	0.07	0	5.67	False	[]
UP000195521_77519	Plasmodium gonderi	77519	5915	Plasmodium (Plasmodium)	99.7	98.62	1.08	0.85	0.23	0.3	92.26	89.4	2.72	0.14	0.34	0.1	0.22	0.02	0	7.4	False	[]
UP000031513_5851	Plasmodium knowlesi strain H	5851	5339	Plasmodium (Plasmodium)	99.86	97.77	2.09	0.76	1.33	0.14	97.12	94.07	2.06	0.99	0.39	0.08	0.24	0.07	0	2.49	False	[]
UP000219813_5858	Plasmodium malariae	5858	5915	Plasmodium (Plasmodium)	96.26	94.95	1.31	0.6	0.71	3.74	93.54	84.78	8.49	0.27	1.05	0.35	0.68	0.02	0	5.41	False	[]
UP000242942_36330	Plasmodium ovale	36330	6625	Plasmodium (Plasmodium)	95.55	94.65	0.9	0.02	0.87	4.45	77.28	62.79	14.08	0.41	2.46	0.83	1.54	0.09	0	20.26	False	[]
UP000078560_864141	Plasmodium ovale curtisi	864141	8608	Plasmodium (Plasmodium)	89.72	76.91	12.81	0	12.81	10.28	65.26	44.26	17.11	3.89	3.47	1.01	2.07	0.39	0	31.26	False	[]
UP000078555_864142	Plasmodium ovale wallikeri	864142	8410	Plasmodium (Plasmodium)	89.99	85.65	4.34	0	4.34	10.01	61.52	43.2	16.08	2.24	3.5	0.65	2.47	0.38	0	34.98	False	[]
UP000008333_126793	Plasmodium vivax Sal-1	126793	5389	Plasmodium (Plasmodium)	98.92	97.34	1.58	0.83	0.76	1.08	95.75	93.32	1.32	1.11	0.76	0.21	0.48	0.07	0	3.49	False	[]
UP000054566_580058	Plasmodium falciparum RAJ116	580058	3177	Plasmodium falciparum	52.29	42.91	9.38	0.05	9.33	47.71	98.14	59.08	2.52	36.54	0.6	-2.77556e-17	0.44	0.16	0	1.26	False	[]
UP000009168_312017	Tetrahymena thermophila SB210	312017	26971	Oligohymenophorea	96.63	73.7	22.93	17.15	5.78	3.37	55.52	43.11	9.34	3.07	5.38	1.56	2.87	0.95	0	39.09	False	[]
UP000433483_53985	Phytophthora fragariae	53985	33589	Phytophthora	96.29	83.26	13.03	0.8	12.23	3.71	67.08	41.5	16.39	9.19	4.2	1.09	1.42	1.69	0	28.72	False	[]
UP000054937_266149	Pseudocohnilembus persalinus	266149	13175	Oligohymenophorea	87.6	71.29	16.31	12.56	3.75	12.4	67.64	55.2	7.51	4.93	4.2	0.79	2.92	0.49	0	28.16	False	[]
UP000011713_559515	Hyaloperonospora arabidopsidis Emoy2	559515	13837	Peronosporaceae	85.58	73.4	12.18	1.76	10.42	14.42	65.92	52.75	7.53	5.64	1.32	0.25	0.69	0.38	0	32.76	False	[]
UP000274840_2483409	Nothophytophthora sp. Chile5	2483409	26905	Peronosporaceae	91.1	16.36	74.74	0.17	74.58	8.9	89.73	63.06	17.45	9.22	4.62	2.81	0.88	0.93	0	5.66	False	[]
UP000282087_542832	Peronospora effusa	542832	8522	Peronosporaceae	81.02	76.96	4.06	0.02	4.04	18.98	89.32	74.59	10.53	4.2	1.16	0.46	0.47	0.23	0	9.52	False	[]
UP000251314_29920	Phytophthora cactorum	29920	23095	Phytophthora	98.12	89.29	8.83	0.5	8.34	1.88	80.43	58.81	14.12	7.5	1.84	0.38	0.85	0.61	0	17.72	False	[]
UP000006643_403677	Phytophthora infestans T30-4	403677	17610	Phytophthora	96.09	83.56	12.53	6.28	6.26	3.91	91.12	77.62	6.1	7.4	0.53	0.15	0.26	0.12	0	8.35	False	[]
UP000285624_325452	Phytophthora kernoviae	325452	9833	Phytophthora	75.99	72.49	3.5	0.04	3.45	24.01	95.96	73.05	13.53	9.38	1.51	0.55	0.52	0.44	0	2.53	False	[]
UP000198211_4795	Phytophthora megakarya	4795	34747	Phytophthora	82.46	71.61	10.85	0.08	10.77	17.54	70.61	34.63	27.99	7.99	2.23	0.67	1.26	0.3	0	27.16	False	[]
UP000052943_4790	Phytophthora nicotianae	4790	15887	Phytophthora	94.58	86.75	7.83	1.95	5.87	5.42	97.6	91.12	4.1	2.38	0.28	0.1	0.09	0.09	0	2.12	False	[]
UP000237271_611791	Phytophthora palmivora var. palmivora	611791	24468	Phytophthora	73.4	44.61	28.79	0.06	28.73	26.6	84.03	43.47	23.28	17.28	1.9	0.66	0.79	0.45	0	14.07	False	[]
UP000018817_761204	Phytophthora parasitica INRA-310	761204	23004	Phytophthora	99.23	91.23	8	2.95	5.06	0.77	87.68	77.49	6.12	4.07	0.57	0.09	0.3	0.18	0	11.75	False	[]
UP000018948_1317064	Phytophthora parasitica P10297	1317064	22999	Phytophthora	98.9	91.31	7.59	2.47	5.12	1.1	85.86	72.21	8.25	5.4	0.66	0.16	0.3	0.2	0	13.48	False	[]
UP000018721_1317065	Phytophthora parasitica P1569	1317065	22968	Phytophthora	99.08	91.44	7.64	2.49	5.15	0.92	86.11	72.41	8.61	5.09	0.71	0.11	0.4	0.2	0	13.18	False	[]
UP000005238_164328	Phytophthora ramorum	164328	15349	Phytophthora	90.46	81.07	9.39	4.82	4.57	9.54	97.09	85.31	5.32	6.46	0.9	0.38	0.24	0.28	0	2.01	False	[]
UP000434957_129364	Phytophthora rubi	129364	35064	Phytophthora	96.77	83.23	13.54	0.88	12.66	3.24	69.26	42.39	17.89	8.98	4.7	1.46	1.65	1.59	0	26.04	False	[]
UP000002640_1094619	Phytophthora sojae strain P6497	1094619	25721	Phytophthora	96.93	86.55	10.38	4.85	5.53	3.07	84.16	68.29	10.17	5.7	2.05	0.54	0.86	0.65	0	13.79	False	[]
UP000054928_4781	Plasmopara halstedii	4781	15449	Peronosporaceae	95.81	91.75	4.06	1.26	2.8	4.19	64.93	55.94	6.5	2.49	0.78	0.09	0.47	0.22	0	34.29	False	[]
UP000019132_431595	Globisporangium ultimum DAOM BR144	431595	15121	Oomycota	97.25	89.08	8.17	4.16	4.01	2.75	82.41	68.66	9.56	4.19	3.07	0.97	1.36	0.74	0	14.52	False	[]
UP000323770_1485010	[Pythium] brassicae (nom. inval.)	1485010	12998	Oomycota	82.64	77.19	5.45	0.4	5.05	17.36	71.41	53.22	15.12	3.07	14.41	10.91	1.45	2.05	0	14.18	False	[]
UP000243579_1202772	Achlya hypogyna	1202772	14400	Oomycota	87.08	81.7	5.38	2.77	2.61	12.92	84.26	67.17	15.12	1.97	7.52	5.27	1.65	0.6	0	8.22	False	[]
UP000019040_112090	Aphanomyces astaci	112090	19020	Oomycota	82.25	76.68	5.57	0.17	5.4	17.75	56.06	32.99	22	1.07	10.16	4.63	4.34	1.19	0	33.77	False	[]
UP000481153_100861	Aphanomyces euteiches	100861	19021	Oomycota	82.84	77.2	5.64	0.21	5.43	17.15	60.94	36.62	23.02	1.3	11.1	5.17	4.62	1.31	0	27.96	False	[]
UP000024375_157072	Aphanomyces invadans	157072	15212	Oomycota	82.53	77.57	4.96	0.12	4.84	17.47	62.81	38.67	22.93	1.21	9.33	4.59	3.73	1.01	0	27.85	False	[]
UP000332933_120398	Aphanomyces stellatus	120398	20738	Oomycota	81.19	74.75	6.44	0.23	6.22	18.81	59.48	33.75	24.24	1.49	12.63	6.72	4.53	1.38	0	27.9	False	[]
UP000030745_695850	Saprolegnia parasitica CBS 223.65	695850	20052	Oomycota	90.41	71.93	18.48	10.87	7.61	9.6	90.07	79.52	3.88	6.67	2.05	0.83	0.82	0.4	0	7.88	False	[]
UP000243217_74557	Thraustotheca clavata	74557	13171	Oomycota	81.36	75.32	6.04	1.32	4.72	18.63	83.71	53.28	25.98	4.45	5.38	2.53	2.29	0.56	0	10.92	False	[]
UP000294530_4779	Bremia lactucae	4779	9237	Peronosporaceae	79.95	75.46	4.49	0.03	4.46	20.05	79.11	63.95	12.8	2.36	1.27	0.49	0.56	0.22	0	19.63	False	[]
UP000000600_5888	Paramecium tetraurelia	5888	39461	Oligohymenophorea	95.98	26.07	69.91	57.7	12.21	4.02	52.77	42.39	7.71	2.67	3.61	0.54	2.66	0.41	0	43.62	False	[]
UP000053237_65357	Albugo candida	65357	13200	Oomycota	67.83	54.72	13.11	0	13.11	32.17	57.32	34.45	22.08	0.79	4.96	2.14	2.37	0.45	0	37.72	False	[]
UP000485383_867726	Ectocarpus sp. CCAP 1310/34	867726	25329	Ochrophyta	90.88	75.82	15.06	7.53	7.53	9.12	35.22	25.64	6.15	3.43	22.57	11.13	8.65	2.79	0	42.21	False	[]
UP000006077_1172189	Oxytricha trifallax	1172189	23559	Intramacronucleata	89.98	69.41	20.57	8.24	12.33	10.02	39.5	26.77	11.74	0.99	7.75	2.22	4.91	0.62	0	52.75	False	[]
UP000039865_5949	Stylonychia lemnae	5949	20720	Intramacronucleata	89.57	68.41	21.16	16.72	4.45	10.43	40.29	32.18	7.19	0.92	6.13	1.51	4.14	0.48	0	53.58	False	[]
UP000187209_5963	Stentor coeruleus	5963	30969	Alveolata	86.96	60.7	26.26	0	26.26	13.04	29.36	16.35	12	1.01	12.54	4.45	6.65	1.44	0	58.11	False	[]
UP000041254_1169540	Vitrella brassicaformis CCMP3155	1169540	23030	Alveolata	99.03	78.21	20.82	13.81	7	0.97	36.8	30.24	4.8	1.76	18.97	9.85	7.16	1.96	0	44.23	False	[]
UP000186817_2951	Symbiodinium microadriaticum	2951	43269	Alveolata	82.3	61.48	20.82	5.06	15.76	17.7	24.83	14.83	8.3	1.7	20.37	11.46	7.38	1.53	0	54.8	False	[]
UP000591131_330153	Perkinsus chesapeaki	330153	10985	Alveolata	91.24	82.49	8.75	3.31	5.45	8.75	38.09	24.01	11.77	2.31	10.87	4.51	5.24	1.12	0	51.04	False	[]
UP000007800_423536	Perkinsus marinus ATCC 50983	423536	22958	Alveolata	96.31	27.63	68.68	46.3	22.37	3.7	46.92	32.36	6.56	8	6.8	1.74	3.77	1.29	0	46.29	False	[]
UP000553632_32597	Perkinsus olseni	32597	33082	Alveolata	90.86	39.11	51.75	7.59	44.16	9.14	34.76	14.76	9.33	10.67	9.95	3.08	4.82	2.05	0	55.29	False	[]
UP000298064_2494336	Perkinsus sp. BL_2016	2494336	691	Alveolata	17.7	17.51	0.19	0.19	0	82.3	32.85	17.22	10.56	5.07	18.38	5.65	9.26	3.47	3.04	38.93	True	['Moraxellaceae', 'Betaproteobacteria', 'Ambiguous contaminant']
UP000503178_1928728	Paulinella micropora	1928728	897	Sar	6.01	6.01	0	0	0	93.99	22.85	20.29	2.45	0.11	68.12	53.29	14.05	0.78	0	9.03	False	[]
UP000039324_37360	Plasmodiophora brassicae	37360	9720	Sar	95.06	89.27	5.79	4.94	0.86	4.94	54.18	50.39	3.38	0.41	11.27	5.57	4.36	1.34	0	34.56	False	[]
UP000023152_46433	Reticulomyxa filosa	46433	39903	Sar	81.76	56.87	24.89	8.37	16.52	18.24	37.11	17.44	12.94	6.73	11.44	1.45	8.26	1.73	0	51.45	False	[]
UP000241890_2315210	Hondaea fermentalgiana	2315210	11849	Stramenopiles	80.91	79.26	1.65	0	1.65	19.09	37.24	26.53	9.11	1.6	29.76	17.51	9.99	2.26	0	33	False	[]
UP000323011_33653	Cafeteria roenbergensis	33653	8424	Stramenopiles	59.55	58.62	0.93	0	0.93	40.45	42.31	37.34	3.98	0.99	45.29	36.3	3.79	5.2	0	12.41	False	[]
UP000008312_12968	Blastocystis hominis	12968	5820	Stramenopiles	70.48	52.94	17.54	13.83	3.72	29.51	53.71	47.35	4.95	1.41	8.8	2.07	5.36	1.37	0	37.49	False	[]
UP000078348_478820	Blastocystis sp. ATCC 50177/Nand II	478820	6377	Stramenopiles	72.97	54.7	18.27	1.55	16.72	27.04	50.13	34.73	12.47	2.93	13.55	6.12	6.55	0.88	0	36.32	False	[]
UP000095751_635003	Fragilariopsis cylindrus CCMP1102	635003	18047	Ochrophyta	93.11	86.11	7	1.59	5.41	6.89	38.86	23.16	12.53	3.17	26.24	8.71	12.25	5.28	0	34.9	False	[]
UP000291116_183589	Pseudo-nitzschia multistriata	183589	11763	Ochrophyta	80.17	75.61	4.56	1.48	3.08	19.83	45.12	26.4	17.45	1.27	18.73	9.57	7.49	1.67	0	36.16	False	[]
UP000198406_1519565	Fistulifera solaris	1519565	20304	Ochrophyta	92.26	34.78	57.48	2.55	54.93	7.74	54.66	33.02	20.9	0.74	12.59	5.73	6	0.86	0	32.74	False	[]
UP000000759_556484	Phaeodactylum tricornutum CCAP 1055/1	556484	10451	Ochrophyta	97.24	82.61	14.63	13.26	1.38	2.76	66.74	54.18	7.79	4.77	6.74	2.9	3.23	0.61	0	26.52	False	[]
UP000266841_159749	Thalassiosira oceanica	159749	34431	Ochrophyta	97.14	70.1	27.04	10.5	16.54	2.86	43.44	26.27	12.5	4.67	12.48	4.32	3.76	4.4	0	44.09	False	[]
UP000001449_35128	Thalassiosira pseudonana	35128	11717	Ochrophyta	99.36	84.09	15.27	14.21	1.06	0.64	73.41	66.17	5.86	1.38	6.76	2.66	3.15	0.95	0	19.83	False	[]
UP000019335_72520	Nannochloropsis gaditana	72520	10493	Ochrophyta	84.09	78.15	5.94	1.27	4.67	15.91	38.45	23.54	12.2	2.71	25.57	11.34	10.44	3.79	0	35.98	False	[]
UP000009377_1093141	Nannochloropsis gaditana CCMP526	1093141	3328	Ochrophyta	47.4	43.48	3.92	1.91	2.01	52.6	46.51	36.92	6.13	3.46	16.08	4.63	7.72	3.73	0	37.41	False	[]
UP000002630_2880	Ectocarpus siliculosus	2880	16334	Ochrophyta	98.62	85.15	13.47	9.86	3.61	1.38	50.2	43.36	5.08	1.76	23.45	13.53	7.48	2.44	0	26.34	False	[]
UP000002729_44056	Aureococcus anophagefferens	44056	11501	Ochrophyta	94.49	74.66	19.83	15.06	4.77	5.51	61.92	56.84	2.81	2.27	24.93	18.73	2.9	3.3	0	13.16	False	[]
UP000030762_1156394	Saprolegnia diclina VS20	1156394	17306	Oomycota	90.99	83.61	7.38	5.94	1.45	9	90.77	83.65	4.36	2.76	2.63	1.37	0.94	0.32	0	6.6	False	[]
UP000011083_1257118	Acanthamoeba castellanii str. Neff	1257118	14938	Eukaryota	83.31	58.69	24.62	0.5	24.12	16.68	56.26	33.96	17.53	4.77	10.4	7.28	2.1	1.02	0	33.34	False	[]
UP000001926_5759	Entamoeba histolytica	5759	7959	Evosea	99.34	72.38	26.96	20.22	6.74	0.66	97.06	92.63	1.19	3.24	0.68	0.09	0.44	0.15	0	2.26	False	[]
UP000014680_370355	Entamoeba invadens IP1	370355	9857	Evosea	78.12	64.2	13.92	2.54	11.38	21.88	50.63	24.6	24.08	1.95	10.61	2.55	6.25	1.81	0	38.75	False	[]
UP000001396_670386	Heterostelium album PN500	670386	12351	Evosea	97.24	86.96	10.28	7.29	2.98	2.76	72.49	61.9	8.35	2.24	9.24	2.19	5.37	1.68	0	18.27	False	[]
UP000007797_1054147	Cavenderia fasciculata SH3	1054147	12152	Evosea	96.57	85.52	11.05	8.29	2.76	3.43	70.62	60.87	7.58	2.17	10.63	3.29	5.5	1.84	0	18.75	False	[]
UP000002195_44689	Dictyostelium discoideum	44689	12727	Evosea	99.67	87.18	12.49	10.28	2.21	0.33	79.32	73.23	3.94	2.15	8.45	2.63	3.4	2.42	0	12.23	False	[]
UP000001064_5786	Dictyostelium purpureum	5786	12347	Evosea	97.57	85.64	11.93	9.61	2.32	2.43	80.04	73.1	4.58	2.36	7.13	1.72	3.35	2.06	0	12.83	False	[]
UP000076078_361077	Tieghemostelium lacteum	361077	10208	Evosea	96.58	88.73	7.85	3.43	4.42	3.43	62.53	45.19	16.2	1.14	14.18	5.9	6.17	2.11	0	23.29	False	[]
UP000241769_1890364	Planoprotostelium fungivorum	1890364	16856	Evosea	81.22	72.93	8.29	0.22	8.07	18.78	23.78	15.87	7.26	0.65	25.34	11.04	13.37	0.93	0	50.88	False	[]
UP000054408_461836	Thecamonas trahens ATCC 50062	461836	10533	Eukaryota	72.36	60	12.36	0.2	12.16	27.64	49.43	37.84	9.43	2.16	35.04	31.04	1.09	2.91	0	15.53	False	[]
UP000054560_667725	Sphaeroforma arctica JP610	667725	18207	Opisthokonta	92.74	67.39	25.35	5.31	20.04	7.26	39.31	17.73	13.57	8.01	3.73	1.12	2.07	0.54	0	56.96	False	[]
UP000030693_691883	Fonticula alba	691883	5901	Opisthokonta	75.62	69.27	6.35	5.03	1.33	24.37	65.23	59.84	3.85	1.54	21.1	17.44	1.34	2.32	0	13.68	False	[]
UP000008743_595528	Capsaspora owczarzaki ATCC 30864	595528	8738	Opisthokonta	95.12	81.22	13.9	11.24	2.65	4.89	75.91	66.26	6.9	2.75	7.78	5.36	1.54	0.88	0	16.31	False	[]
UP000001357_81824	Monosiga brevicollis	81824	9188	Opisthokonta	83.03	73.25	9.78	7.61	2.16	16.97	73.15	60.09	10.69	2.37	7.05	4.58	1.93	0.54	0	19.8	False	[]
UP000007799_946362	Salpingoeca rosetta	946362	11614	Opisthokonta	87.01	74.86	12.15	8.87	3.28	12.99	77.32	63.98	9.57	3.77	7.63	5.04	2.19	0.4	0	15.05	False	[]
UP000245340_9708	Odobenus rosmarus divergens	9708	19331	Caniformia	97.56	95.65	1.91	0.03	1.87	2.44	97.21	93.65	2.45	1.11	2.59	2.11	0.26	0.22	0	0.2	False	[]
UP000248483_9749	Delphinapterus leucas	9749	18374	Artiodactyla	98.73	96.53	2.2	0.33	1.87	1.27	98.11	92.81	3.84	1.46	1.31	0.82	0.26	0.23	0	0.58	False	[]
UP000308365_40151	Monodon monoceros	40151	20730	Artiodactyla	92.75	82.92	9.83	0.28	9.56	7.25	94.69	71.68	10.16	12.85	1.97	1.06	0.54	0.37	0.29	2.61	True	['Betaproteobacteria']
UP000252040_1706337	Neophocaena asiaeorientalis asiaeorientalis	1706337	18229	Artiodactyla	98.54	96.38	2.16	0.27	1.89	1.46	98.28	91.95	4.39	1.94	1.23	0.83	0.2	0.2	0	0.49	False	[]
UP000248484_9755	Physeter catodon	9755	20083	Artiodactyla	98.84	92.62	6.22	0.28	5.94	1.16	95.77	86.17	5.31	4.29	1.77	1.14	0.31	0.32	0.25	1.24	True	['Eimeriorina']
UP000002254_9615	Canis lupus familiaris	9615	20653	Caniformia	95.47	90.68	4.79	0.91	3.88	4.53	97.55	87.93	7.93	1.69	1.72	1.2	0.35	0.17	0	0.73	False	[]
UP000286640_9627	Vulpes vulpes	9627	19316	Caniformia	98.14	95.85	2.29	0.79	1.51	1.85	97.8	92.39	3.86	1.55	1.8	1.25	0.25	0.3	0	0.39	False	[]
UP000269945_48420	Gulo gulo	48420	23	Caniformia	0.13	0.13	0	0	0	99.87	100	91.3	4.35	4.35	0	0	0	0	0	0	False	[]
UP000248482_391180	Enhydra lutris kenyoni	391180	19196	Caniformia	97.79	95.66	2.13	0.18	1.96	2.21	97.72	94.08	2.57	1.07	1.97	1.55	0.16	0.26	0	0.31	False	[]
UP000000715_9669	Mustela putorius furo	9669	19903	Caniformia	96.64	94.33	2.31	1.28	1.03	3.36	93.89	90.44	1.59	1.86	2.01	0.73	0.52	0.76	0	4.09	False	[]
UP000286641_34884	Callorhinus ursinus	34884	20337	Caniformia	97.35	91.06	6.29	0.08	6.21	2.65	96.76	92.76	2.69	1.31	2.65	2.11	0.28	0.26	0	0.59	False	[]
UP000504626_32536	Acinonyx jubatus	32536	19411	Carnivora	98.69	97.63	1.06	0.27	0.79	1.31	97.31	93.1	3.19	1.02	1.73	1.06	0.31	0.36	0	0.96	False	[]
UP000248481_29088	Neomonachus schauinslandi	29088	18709	Caniformia	97.03	95.16	1.87	0.04	1.83	2.97	97.75	93.96	1.91	1.88	2.03	1.65	0.21	0.17	0	0.22	False	[]
UP000008912_9646	Ailuropoda melanoleuca	9646	20767	Caniformia	96.61	92.7	3.91	0.5	3.41	3.39	96.62	86.35	7.09	3.18	2.75	1.96	0.48	0.31	0	0.63	False	[]
UP000291022_9643	Ursus americanus	9643	20406	Caniformia	93.72	90.45	3.27	1.15	2.12	6.27	98.91	91.65	4.07	3.19	0.56	0.19	0.22	0.15	0	0.52	False	[]
UP000286642_116960	Ursus arctos horribilis	116960	19631	Caniformia	98.26	96.46	1.8	0.55	1.25	1.74	97.39	93.63	2.79	0.97	1.95	1.38	0.26	0.31	0	0.66	False	[]
UP000261680_29073	Ursus maritimus	29073	19368	Caniformia	97.66	95.6	2.06	0.84	1.22	2.34	97.72	89.77	5.74	2.21	1.34	0.83	0.34	0.17	0	0.94	False	[]
UP000265300_118797	Lipotes vexillifer	118797	18846	Artiodactyla	98.52	96.08	2.44	0.27	2.17	1.48	93.81	89.33	2.72	1.76	1.29	0.92	0.19	0.18	0.2	0.27	True	['Pseudomonas putida', 'Acinetobacter calcoaceticus/baumannii complex', 'Ambiguous contaminant']
UP000011712_9685	Felis catus	9685	19655	Carnivora	97.82	95.86	1.96	0.94	1.02	2.19	98.63	94.09	4.18	0.36	0.72	0.34	0.3	0.08	0	0.65	False	[]
UP000386466_191816	Lynx pardinus	191816	21097	Carnivora	94.6	90.72	3.88	0.31	3.57	5.41	94.26	80.04	6.66	7.56	2.39	0.88	0.74	0.77	0	3.35	False	[]
UP000515131_9696	Puma concolor	9696	17614	Carnivora	95.06	94.21	0.85	0.2	0.65	4.94	98.85	92.49	4.83	1.53	1.04	0.69	0.2	0.15	0	0.11	False	[]
UP000472268_37032	Suricata suricatta	37032	19357	Carnivora	97.47	95.8	1.67	0.96	0.71	2.53	98.8	92.86	5.24	0.7	0.58	0.25	0.25	0.08	0	0.63	False	[]
UP000475037_9678	Crocuta crocuta	9678	16983	Carnivora	81.3	80.11	1.19	0.06	1.13	18.7	97.5	82.66	2.1	12.74	1.87	1.13	0.28	0.46	0	0.63	False	[]
UP000245341_9713	Leptonychotes weddellii	9713	22128	Caniformia	96.69	81.63	15.06	0.07	14.99	3.31	97.25	77.06	5.78	14.41	2.4	1.63	0.38	0.39	0	0.35	False	[]
UP000245320_9739	Tursiops truncatus	9739	19119	Artiodactyla	98.85	95.66	3.19	0.41	2.77	1.16	97.67	92.09	4.41	1.17	1.75	1.27	0.24	0.24	0	0.59	False	[]
UP000299084_9838	Camelus dromedarius	9838	21977	Artiodactyla	89.58	80.97	8.61	0.04	8.57	10.41	89.98	67.68	8.82	13.48	3.7	2.13	0.86	0.71	0	6.32	False	[]
UP000243164_9764	Eschrichtius robustus	9764	10855	Artiodactyla	61.84	59.26	2.58	0.05	2.54	38.15	98.74	60.24	8.05	30.45	1.23	0.72	0.2	0.31	0	0.03	False	[]
UP000233020_37293	Aotus nancymaae	37293	20371	Simiiformes	96.74	94.77	1.97	1.29	0.68	3.26	99.1	97.52	1.01	0.57	0.24	0.16	0.03	0.05	0	0.66	False	[]
UP000008225_9483	Callithrix jacchus	9483	22593	Simiiformes	96.63	93.11	3.52	0.67	2.86	3.37	97.25	87.12	7.78	2.35	1.31	0.89	0.25	0.17	0	1.45	False	[]
UP000233040_2715852	Cebus imitator	2715852	20234	Simiiformes	97.36	95.51	1.85	1.35	0.51	2.64	99.25	97.85	0.91	0.49	0.23	0.16	0.01	0.06	0	0.52	False	[]
UP000504640_9515	Sapajus apella	9515	20350	Simiiformes	98.05	95.31	2.74	0.25	2.48	1.95	97.21	90.35	4.02	2.84	1.59	1	0.19	0.4	0	1.2	False	[]
UP000233220_39432	Saimiri boliviensis boliviensis	39432	19359	Simiiformes	96.08	94.44	1.64	1.22	0.42	3.91	99.25	97.64	1.11	0.5	0.24	0.17	0.02	0.05	0	0.51	False	[]
UP000189704_1868482	Carlito syrichta	1868482	19956	Haplorrhini	93.74	88.01	5.73	0.28	5.45	6.27	97.75	85.06	5.19	7.5	1.97	1.48	0.23	0.26	0	0.28	False	[]
UP000233160_379532	Propithecus coquereli	379532	17882	Primates	93.72	92.23	1.49	1.05	0.44	6.28	99.47	97.7	0.89	0.88	0.31	0.2	0.04	0.07	0	0.21	False	[]
UP000005225_30611	Otolemur garnettii	30611	19446	Primates	94.44	92.54	1.9	1.36	0.54	5.56	99.38	98.45	0.31	0.62	0.33	0.2	0.04	0.09	0	0.29	False	[]
UP000515208_43346	Bison bison bison	43346	20565	Artiodactyla	98.85	95.33	3.52	0.97	2.55	1.15	98.41	89.14	4.86	4.41	1.06	0.71	0.15	0.2	0	0.53	False	[]
UP000515132_9915	Bos indicus	9915	19672	Artiodactyla	95.68	91.33	4.35	1.02	3.33	4.32	98.63	92.31	3.5	2.82	0.81	0.52	0.13	0.16	0	0.56	False	[]
UP000314981_30522	Bos indicus x Bos taurus	30522	21408	Artiodactyla	96.7	94.55	2.15	1.61	0.54	3.3	99.1	95.02	3.65	0.43	0.38	0.19	0.11	0.08	0	0.51	False	[]
UP000295264_103600	Sousa chinensis	103600	8382	Artiodactyla	41.08	39.75	1.33	0.13	1.2	58.93	86.58	73.89	4.61	8.08	2.7	1.26	0.49	0.95	0	10.73	False	[]
UP000011080_72004	Bos mutus	72004	18544	Artiodactyla	87.88	85.75	2.13	0.86	1.27	12.12	97.08	90.73	2.12	4.23	1.39	0.83	0.25	0.31	0	1.54	False	[]
UP000291000_9925	Capra hircus	9925	21154	Artiodactyla	99.52	96.33	3.19	2.35	0.84	0.48	99.48	97.95	1.01	0.52	0.3	0.17	0.04	0.09	0	0.22	False	[]
UP000002356_9940	Ovis aries	9940	21220	Artiodactyla	99.14	94.64	4.5	1.86	2.64	0.87	98.46	94.15	1.7	2.61	0.46	0.2	0.12	0.14	0	1.07	False	[]
UP000242450_46360	Cervus elaphus hippelaphus	46360	19236	Artiodactyla	83.49	72.08	11.41	0.25	11.16	16.51	93.65	56.63	10.55	26.47	2.06	0.8	0.56	0.7	0	4.29	False	[]
UP000326062_9886	Muntiacus reevesi	9886	25423	Artiodactyla	99.13	89.59	9.54	0.57	8.97	0.87	96.48	81.48	10.81	4.19	2.88	1.77	0.7	0.41	0	0.65	False	[]
UP000504613_9880	Odocoileus virginianus texanus	9880	20978	Artiodactyla	99.12	92.91	6.21	0.51	5.71	0.87	98.13	89.28	4.2	4.65	1.23	0.87	0.19	0.17	0	0.64	False	[]
UP000008227_9823	Sus scrofa	9823	22164	Artiodactyla	96.93	91.2	5.73	0.71	5.02	3.07	98.15	88.42	7.44	2.29	0.97	0.54	0.24	0.19	0	0.87	False	[]
UP000010552_9402	Pteropus alecto	9402	19521	Laurasiatheria	90.89	83.3	7.59	0.32	7.27	9.11	92.77	75.38	9.61	7.78	1.3	0.49	0.36	0.45	0	5.94	False	[]
UP000030684_419612	Camelus ferus	419612	20003	Artiodactyla	80.23	71.3	8.93	0.03	8.9	19.77	88.52	56.17	19.69	12.66	2.61	1.22	0.87	0.52	0	8.86	False	[]
UP000504605_30538	Vicugna pacos	30538	19465	Artiodactyla	97.05	94.82	2.23	0.08	2.15	2.95	97.22	89.56	4.94	2.72	1.75	1.28	0.28	0.19	0.14	0.65	True	['Tenericutes']
UP000261681_310752	Balaenoptera acutorostrata scammoni	310752	18711	Artiodactyla	98.87	96.05	2.82	0.48	2.34	1.13	98.38	92.22	4.14	2.02	1.2	0.84	0.19	0.17	0	0.42	False	[]
UP000437017_9770	Balaenoptera physalus	9770	19643	Artiodactyla	89.38	79.43	9.95	0.36	9.59	10.62	94.76	65.65	11.76	17.35	2.49	1.17	0.63	0.69	0	2.75	False	[]
UP000009136_9913	Bos taurus	9913	23847	Artiodactyla	99.53	86.32	13.21	1.94	11.27	0.47	99.03	96.13	2.13	0.77	0.37	0.2	0.08	0.09	0	0.6	False	[]
UP000515202_132908	Pteropus vampyrus	132908	19489	Laurasiatheria	98.52	93.1	5.42	0.43	5	1.48	98.6	88.72	5.43	4.45	0.76	0.5	0.12	0.14	0	0.63	False	[]
UP000558488_59472	Pipistrellus kuhlii	59472	19412	Laurasiatheria	93.57	91.88	1.69	0.15	1.54	6.44	87.62	81.86	3.46	2.3	2.38	0.83	0.79	0.76	0	10	False	[]
UP000550707_27622	Molossus molossus	27622	20194	Laurasiatheria	94.52	92.58	1.94	0.09	1.84	5.48	86.79	79.44	4.09	3.26	1.91	0.73	0.73	0.45	0	11.31	False	[]
UP000567826_48427	Nyctibius grandis	48427	14050	Neognathae	90.53	86.76	3.77	0.15	3.62	9.47	99.12	78.8	0.65	19.67	0.74	0.34	0.06	0.34	0	0.14	False	[]
UP000584326_8905	Podargus strigoides	8905	13990	Neognathae	86.95	82.85	4.1	0.05	4.05	13.05	98.55	77.47	0.89	20.19	1.02	0.37	0.16	0.49	0.09	0.25	True	['Spiruromorpha']
UP000516988_48435	Steatornis caripensis	48435	14501	Neognathae	92.03	87.95	4.08	0.08	4	7.97	99.1	78.75	0.83	19.52	0.71	0.28	0.11	0.32	0	0.19	False	[]
UP000541181_1352770	Chunga burmeisteri	1352770	14396	Neognathae	92.25	89.27	2.98	0.09	2.89	7.75	99.08	80.56	0.56	17.96	0.69	0.29	0.11	0.29	0	0.22	False	[]
UP000536033_28689	Alca torda	28689	13958	Neognathae	89.79	85.68	4.11	0.08	4.03	10.21	99	77.3	0.63	21.07	0.88	0.42	0.09	0.37	0	0.11	False	[]
UP000578766_28697	Cepphus grylle	28697	14757	Neognathae	93.19	90.02	3.17	0.05	3.11	6.81	99.03	80.71	0.92	17.4	0.82	0.36	0.09	0.37	0	0.15	False	[]
UP000574691_240201	Burhinus bistriatus	240201	13960	Neognathae	88.73	85.36	3.37	0.09	3.27	11.28	99.05	78.88	0.74	19.43	0.82	0.36	0.11	0.35	0	0.12	False	[]
UP000587655_425643	Ibidorhyncha struthersii	425643	13835	Neognathae	90.53	87.34	3.19	0.1	3.09	9.47	99.05	79.49	0.59	18.97	0.77	0.35	0.12	0.3	0	0.18	False	[]
UP000519225_227228	Pluvianellus socialis	227228	14306	Neognathae	90.76	86.97	3.79	0.08	3.71	9.24	99.04	77.24	0.79	21.01	0.78	0.39	0.1	0.29	0	0.18	False	[]
UP000557271_227182	Chionis minor	227182	14280	Neognathae	92.41	89.18	3.23	0.05	3.17	7.6	99.11	79.91	0.7	18.5	0.75	0.38	0.12	0.25	0	0.14	False	[]
UP000586671_458190	Dromas ardeola	458190	13881	Neognathae	90.19	86.79	3.4	0.08	3.32	9.81	99.1	79.14	0.71	19.25	0.74	0.39	0.1	0.25	0	0.16	False	[]
UP000583049_43316	Glareola pratincola	43316	13760	Neognathae	90.59	87.08	3.51	0.05	3.46	9.41	99.16	80.09	0.65	18.42	0.69	0.38	0.06	0.25	0	0.15	False	[]
UP000525158_240209	Rhinoptilus africanus	240209	13665	Neognathae	90.38	86.86	3.52	0.05	3.47	9.62	99.01	79.86	0.59	18.56	0.8	0.43	0.08	0.29	0	0.18	False	[]
UP000550086_54508	Jacana jacana	54508	13209	Neognathae	85.05	81.42	3.63	0.05	3.58	14.95	99.11	77.92	0.85	20.34	0.71	0.29	0.11	0.31	0	0.17	False	[]
UP000556165_297813	Phaetusa simplex	297813	13248	Neognathae	86.63	83.58	3.05	0.03	3.02	13.37	98.97	79.49	0.63	18.85	0.88	0.42	0.14	0.32	0	0.15	False	[]
UP000540089_75485	Rissa tridactyla	75485	14770	Neognathae	93.38	90.26	3.12	0.1	3.02	6.62	98.93	80.97	0.8	17.16	0.89	0.4	0.12	0.37	0	0.18	False	[]
UP000525416_227184	Rynchops niger	227184	14305	Neognathae	92.02	88.69	3.33	0.04	3.29	7.98	99.07	80.33	0.63	18.11	0.75	0.38	0.12	0.25	0	0.17	False	[]
UP000565207_227192	Pedionomus torquatus	227192	13302	Neognathae	89.36	85.79	3.57	0.04	3.53	10.64	99.05	79.28	0.68	19.09	0.77	0.4	0.08	0.29	0	0.18	False	[]
UP000571567_225398	Himantopus himantopus	225398	14268	Neognathae	91.85	88.71	3.14	0.1	3.04	8.15	99.07	79.99	0.65	18.43	0.73	0.37	0.1	0.26	0	0.2	False	[]
UP000586634_227226	Nycticryphes semicollaris	227226	14293	Neognathae	92.36	89.04	3.32	0.03	3.29	7.64	99.2	80.65	0.77	17.78	0.69	0.33	0.1	0.26	0	0.11	False	[]
UP000545435_118793	Rostratula benghalensis	118793	14195	Neognathae	92.5	89.46	3.04	0.04	3	7.5	99.17	81.62	0.86	16.69	0.68	0.29	0.11	0.28	0	0.15	False	[]
UP000541811_54971	Arenaria interpres	54971	13845	Neognathae	89.8	86.34	3.46	0.04	3.42	10.21	99.09	78.48	0.76	19.85	0.72	0.35	0.06	0.31	0	0.19	False	[]
UP000532908_54059	Stercorarius parasiticus	54059	13851	Neognathae	89.52	86.42	3.1	0.03	3.07	10.48	99.09	79.96	0.68	18.45	0.78	0.44	0.09	0.25	0	0.13	False	[]
UP000538472_48426	Nyctibius bracteatus	48426	13937	Neognathae	90.71	87.55	3.16	0.05	3.1	9.3	99.17	80.04	0.65	18.48	0.65	0.31	0.1	0.24	0	0.19	False	[]
UP000551823_382315	Nyctiprogne leucopyga	382315	13366	Neognathae	85.09	81.43	3.66	0.12	3.54	14.92	99.03	78.36	0.69	19.98	0.76	0.34	0.07	0.35	0	0.21	False	[]
UP000568556_118183	Chordeiles acutipennis	118183	14023	Neognathae	91.33	88.16	3.17	0.07	3.09	8.68	99.1	80.29	0.75	18.06	0.76	0.33	0.1	0.33	0	0.14	False	[]
UP000559068_48278	Aegotheles bennettii	48278	13683	Neognathae	90.67	87.05	3.62	0.1	3.52	9.33	99.08	79.7	0.85	18.53	0.79	0.33	0.12	0.34	0	0.13	False	[]
UP000504628_89673	Phyllostomus discolor	89673	19672	Laurasiatheria	98.33	95.9	2.43	0.08	2.36	1.67	98.16	92.98	4.18	1	1.43	1.13	0.12	0.18	0	0.41	False	[]
UP000472240_59479	Rhinolophus ferrumequinum	59479	19443	Laurasiatheria	98.05	95.53	2.52	1.84	0.67	1.95	98.79	95.33	2.85	0.61	0.31	0.13	0.11	0.07	0	0.9	False	[]
UP000001074_59463	Myotis lucifugus	59463	19655	Laurasiatheria	93.2	88.5	4.7	3.37	1.33	6.79	99.35	96.94	0.47	1.94	0.27	0.11	0.05	0.11	0	0.37	False	[]
UP000527355_51298	Myotis myotis	51298	21152	Laurasiatheria	94.4	92.15	2.25	0.43	1.82	5.61	85.2	77.46	4.73	3.01	2.37	0.67	0.88	0.82	0	12.43	False	[]
UP000001073_61853	Nomascus leucogenys	61853	20762	Hominoidea	95.12	93.71	1.41	0.92	0.5	4.88	98.06	96.26	1.11	0.69	0.66	0.42	0.15	0.09	0	1.28	False	[]
UP000079721_9365	Erinaceus europaeus	9365	19244	Laurasiatheria	94.3	91.09	3.21	0.45	2.75	5.7	98.44	91.73	4.56	2.15	1.27	0.97	0.14	0.16	0	0.29	False	[]
UP000002281_9796	Equus caballus	9796	20865	Laurasiatheria	97.36	94.49	2.87	1.78	1.09	2.65	99.16	95.01	3.82	0.33	0.31	0.17	0.08	0.06	0	0.53	False	[]
UP000551758_77932	Diceros bicornis minor	77932	19602	Laurasiatheria	88.48	81.58	6.9	0.51	6.39	11.52	95.58	74.23	10.9	10.45	1.19	0.51	0.34	0.34	0	3.23	False	[]
UP000007648_9305	Sarcophilus harrisii	9305	19171	Metatheria	94.92	92.13	2.79	0.88	1.92	5.08	97.89	89.07	7.04	1.78	1.2	0.57	0.47	0.16	0	0.91	False	[]
UP000002280_13616	Monodelphis domestica	13616	21225	Metatheria	96.1	92.1	4	2.47	1.54	3.9	98.53	92.83	4.54	1.16	0.88	0.32	0.47	0.09	0	0.58	False	[]
UP000515140_38626	Phascolarctos cinereus	38626	19884	Metatheria	98.31	95.74	2.57	1.1	1.48	1.69	96.69	91.13	4.2	1.36	1.89	0.75	0.78	0.36	0	1.43	False	[]
UP000593571_9407	Rousettus aegyptiacus	9407	21287	Laurasiatheria	95.06	93.92	1.14	0.19	0.94	4.95	80.6	75.58	3.37	1.65	2.36	0.55	0.81	1	0	17.04	False	[]
UP000314987_29139	Vombatus ursinus	29139	19870	Metatheria	98.09	94.26	3.83	2.48	1.35	1.92	98.97	95.63	2.49	0.85	0.55	0.17	0.29	0.09	0	0.48	False	[]
UP000189705_38654	Alligator sinensis	38654	19111	Archosauria	97.42	94.33	3.09	0.18	2.92	2.58	89.13	78.88	7.27	2.98	8.36	5.68	2.3	0.38	0	2.51	False	[]
UP000594220_8502	Crocodylus porosus	8502	15223	Archosauria	93.6	92.59	1.01	0.33	0.68	6.4	96.28	89.91	5.57	0.8	1.45	0.32	0.97	0.16	0	2.27	False	[]
UP000472275_223781	Aquila chrysaetos chrysaetos	223781	16059	Neognathae	98.93	97.33	1.6	0.19	1.41	1.07	97.48	88.43	5.97	3.08	1.12	0.51	0.36	0.25	0	1.39	False	[]
UP000562238_321084	Circaetus pectoralis	321084	14132	Neognathae	90.15	87.17	2.98	0.15	2.84	9.85	99.19	80.33	0.62	18.24	0.66	0.33	0.1	0.23	0	0.16	False	[]
UP000519115_252798	Spizaetus tyrannus	252798	14343	Neognathae	91.26	88.41	2.85	0.17	2.67	8.74	99.18	80.72	0.6	17.86	0.64	0.34	0.08	0.22	0	0.17	False	[]
UP000580171_56262	Pandion haliaetus	56262	12585	Neognathae	79.2	75.78	3.42	0.11	3.31	20.8	98.97	75.33	0.79	22.85	0.79	0.31	0.11	0.37	0	0.24	False	[]
UP000539599_56258	Sagittarius serpentarius	56258	12811	Neognathae	83.29	79.99	3.3	0.09	3.21	16.71	99.23	77.54	0.55	21.14	0.67	0.3	0.09	0.28	0	0.1	False	[]
UP000551127_153643	Bucorvus abyssinicus	153643	14386	Neognathae	92.7	89.43	3.27	0.06	3.21	7.29	99.18	81.18	0.93	17.07	0.67	0.3	0.08	0.29	0	0.15	False	[]
UP000031515_8897	Chaetura pelagica	8897	3162	Neognathae	18.63	18.16	0.47	0.03	0.45	81.36	93.39	73.5	2.15	17.74	2.37	0.79	0.66	0.92	0	4.24	False	[]
UP000518305_243314	Hemiprocne comata	243314	13784	Neognathae	91.02	87.42	3.6	0.05	3.55	8.98	99.19	79.48	0.78	18.93	0.73	0.33	0.09	0.31	0	0.08	False	[]
UP000579904_689266	Oreotrochilus melanogaster	689266	12132	Neognathae	84.17	80.81	3.36	0.04	3.32	15.84	99.09	77.56	0.85	20.68	0.79	0.36	0.06	0.37	0	0.12	False	[]
UP000050525_8496	Alligator mississippiensis	8496	24656	Archosauria	92.94	89.32	3.62	0.12	3.5	7.06	67.6	54.76	7.88	4.96	7.49	3.23	3.08	1.18	0	24.91	False	[]
UP000001595_9601	Pongo abelii	9601	21992	Hominidae	92.7	83.1	9.6	0.32	9.28	7.3	93.22	88.33	1.59	3.3	2.8	1.62	0.6	0.58	0	3.98	False	[]
UP000233080_336983	Colobus angolensis palliatus	336983	20530	Cercopithecidae	96.83	95.68	1.15	0.74	0.41	3.17	98.28	96.71	1	0.57	0.55	0.36	0.1	0.09	0	1.17	False	[]
UP000240080_9597	Pan paniscus	9597	21221	Hominidae	96.22	94.87	1.35	0.77	0.58	3.79	98.26	96.84	0.97	0.45	0.67	0.48	0.1	0.09	0	1.06	False	[]
UP000472265_8175	Sparus aurata	8175	25145	Eupercaria	98.23	96.05	2.18	1.63	0.55	1.77	97.71	93.88	3.32	0.51	1.15	0.45	0.6	0.1	0	1.13	False	[]
UP000261620_94237	Mola mola	94237	21362	Eupercaria	96.31	94	2.31	1.38	0.93	3.69	98.19	93.44	3.46	1.29	0.72	0.14	0.47	0.11	0	1.09	False	[]
UP000324091_433684	Takifugu flavidus	433684	29076	Eupercaria	91.33	81.21	10.12	0.64	9.48	8.67	88.2	61.8	14.54	11.86	4.02	0.82	2.27	0.93	0	7.78	False	[]
UP000005226_31033	Takifugu rubripes	31033	21256	Eupercaria	95.67	91.73	3.94	2.61	1.33	4.33	97.71	93.49	3.53	0.69	0.76	0.18	0.49	0.09	0	1.53	False	[]
UP000007303_99883	Tetraodon nigroviridis	99883	19570	Eupercaria	93.3	87.9	5.4	2.36	3.04	6.7	98.77	91.65	1.38	5.74	0.44	0.11	0.15	0.18	0	0.79	False	[]
UP000472271_375764	Sphaeramia orbicularis	375764	24323	Percomorphaceae	97.78	91.49	6.29	0.11	6.18	2.22	97.17	84.03	8.92	4.22	0.79	0.23	0.46	0.1	0	2.04	False	[]
UP000283210_123683	Oryzias javanicus	123683	21345	Atherinomorphae	87.55	81.9	5.65	0.67	4.98	12.45	92.79	80.1	6.26	6.43	0.95	0.2	0.59	0.16	0	6.27	False	[]
UP000001038_8090	Oryzias latipes	8090	23618	Atherinomorphae	97.49	94.95	2.54	0.62	1.92	2.51	96.46	85.21	7.69	3.56	1.65	0.99	0.57	0.09	0	1.89	False	[]
UP000192220_52670	Austrofundulus limnaeus	52670	23690	Cyprinodontiformes	96.76	88.39	8.37	0.04	8.32	3.25	96.1	85.37	4.2	6.53	1.94	0.74	0.81	0.39	0	1.96	False	[]
UP000264800_37003	Kryptolebias marmoratus	37003	21873	Cyprinodontiformes	97.64	96.19	1.45	1.01	0.44	2.35	98.93	95.53	2.57	0.83	0.41	0.1	0.26	0.05	0	0.65	False	[]
UP000265020_28743	Cyprinodon variegatus	28743	22943	Cyprinodontoidei	95.06	92.55	2.51	1.47	1.04	4.94	98.75	94.25	3.28	1.22	0.35	0.08	0.25	0.02	0	0.9	False	[]
UP000250572_33528	Gambusia affinis	33528	19443	Cyprinodontoidei	81.6	76.84	4.76	0.25	4.51	18.39	96.23	72.89	17.13	6.21	0.95	0.29	0.5	0.16	0	2.82	False	[]
UP000028760_48698	Poecilia formosa	48698	23408	Cyprinodontoidei	97.09	92.99	4.1	3	1.1	2.9	98.8	96.77	0.87	1.16	0.4	0.13	0.16	0.11	0	0.8	False	[]
UP000242638_8081	Poecilia reticulata	8081	22853	Cyprinodontoidei	97.09	95.07	2.02	1.33	0.69	2.91	98.92	94.65	3.11	1.16	0.28	0.06	0.19	0.03	0	0.8	False	[]
UP000002852_8083	Xiphophorus maculatus	8083	23671	Cyprinodontoidei	98.73	96.78	1.95	1.51	0.44	1.27	98.72	95.82	2.36	0.54	0.27	0.08	0.17	0.02	0	1.01	False	[]
UP000472267_181472	Salarias fasciatus	181472	24694	Ovalentaria	95.65	90.29	5.36	4.23	1.14	4.35	98.01	93.43	3.76	0.82	0.36	0.09	0.22	0.05	0	1.64	False	[]
UP000264840_8153	Haplochromis burtoni	8153	23059	Pseudocrenilabrinae	97.44	95.75	1.69	1.09	0.61	2.56	99.28	95.73	2.52	1.03	0.31	0.08	0.16	0.07	0	0.41	False	[]
UP000265160_106582	Maylandia zebra	106582	26988	Pseudocrenilabrinae	98.17	92.21	5.96	1.05	4.91	1.83	98.72	90.35	5.44	2.93	0.69	0.29	0.27	0.13	0	0.59	False	[]
UP000261580_32507	Neolamprologus brichardi	32507	23550	Pseudocrenilabrinae	93.37	90.53	2.84	1.23	1.61	6.62	98.93	92.21	4.44	2.28	0.39	0.05	0.28	0.06	0	0.68	False	[]
UP000472276_47969	Oreochromis aureus	47969	24412	Pseudocrenilabrinae	97.75	95.01	2.74	1.89	0.86	2.25	99.23	95.78	2.31	1.14	0.27	0.09	0.12	0.06	0	0.5	False	[]
UP000005207_8128	Oreochromis niloticus	8128	28038	Pseudocrenilabrinae	97.35	94.78	2.57	1.96	0.61	2.65	99.29	95.75	3.04	0.5	0.31	0.15	0.12	0.04	0	0.4	False	[]
UP000515145_210632	Parambassis ranga	210632	22837	Ovalentaria	97.97	95.25	2.72	0.03	2.69	2.03	97.63	92.98	3.54	1.11	1.27	0.84	0.35	0.08	0	1.1	False	[]
UP000257200_80966	Acanthochromis polyacanthus	80966	23617	Ovalentaria	98.9	93.32	5.58	0.42	5.16	1.1	98.28	84.98	7.7	5.6	0.67	0.29	0.28	0.1	0	1.05	False	[]
UP000465112_8168	Perca fluviatilis	8168	24123	Eupercaria	94.87	90.08	4.79	0.07	4.72	5.13	89.61	79.03	5.2	5.38	4.99	2.98	1.52	0.49	0	5.4	False	[]
UP000295070_8167	Perca flavescens	8167	21644	Eupercaria	91.13	86.83	4.3	0.06	4.24	8.86	92.73	82.95	4.14	5.64	4.25	2.53	1.13	0.59	0	3.03	False	[]
UP000327493_54343	Etheostoma spectabile	54343	18371	Eupercaria	67.9	62.42	5.48	0.01	5.47	32.1	82.94	60.67	12.97	9.3	5.42	1.75	2.41	1.26	0	11.64	False	[]
UP000504611_8208	Notothenia coriiceps	8208	24776	Eupercaria	91.03	74.07	16.96	0.05	16.91	8.97	95.74	61.39	6.99	27.36	3.29	1.66	0.77	0.86	0	0.98	False	[]
UP000001554_7739	Branchiostoma floridae	7739	28542	Chordata	76.31	61.69	14.62	4.96	9.66	23.69	87.23	57.06	15.33	14.84	1.98	0.47	1.12	0.39	0	10.79	False	[]
UP000245300_7757	Petromyzon marinus	7757	10375	Vertebrata	52.44	48.88	3.56	1.83	1.73	47.57	94.58	78.37	5.56	10.65	1.38	0.45	0.4	0.53	0	4.04	False	[]
UP000288216_75743	Scyliorhinus torazame	75743	27602	Gnathostomata	87.62	74.42	13.2	1.94	11.26	12.38	87.71	65.14	9.32	13.25	1.59	0.37	0.7	0.52	0	10.71	False	[]
UP000287033_137246	Chiloscyllium punctatum	137246	33497	Gnathostomata	91.07	83.1	7.97	1.28	6.69	8.93	73.97	57.95	8.3	7.72	1.11	0.1	0.62	0.39	3.17	19.72	True	['Bradyrhizobium sp. (strain BTAi1 / ATCC BAA-1182)']
UP000314986_7868	Callorhinchus milii	7868	19408	Gnathostomata	90.82	86.96	3.86	1.08	2.78	9.18	96.16	80.08	11.81	4.27	0.37	0.1	0.19	0.08	0	3.47	False	[]
UP000289886_7906	Acipenser ruthenus	7906	22004	Euteleostomi	77.91	46.76	31.15	0.42	30.73	22.08	90.46	60.68	18.79	10.99	1.15	0.25	0.65	0.25	0	8.39	False	[]
UP000018468_7918	Lepisosteus oculatus	7918	18321	Neopterygii	84.07	82.63	1.44	0.58	0.86	15.93	98.07	92.75	3.09	2.23	0.93	0.35	0.45	0.13	0	1	False	[]
UP000472263_586833	Myripristis murdjan	586833	23967	Acanthomorphata	98.4	95.59	2.81	0.23	2.58	1.6	97.14	84.21	9.08	3.85	1.13	0.56	0.47	0.1	0	1.73	False	[]
UP000265040_64144	Anabas testudineus	64144	23204	Percomorphaceae	98.47	96.02	2.45	1.37	1.08	1.53	98.9	92.62	4.38	1.9	0.2	0.07	0.1	0.03	0	0.9	False	[]
UP000515150_158456	Betta splendens	158456	22601	Percomorphaceae	97.6	94.5	3.1	0.07	3.02	2.4	97.69	91.41	5.27	1.01	0.89	0.35	0.38	0.16	0	1.42	False	[]
UP000503349_215402	Channa argus	215402	22260	Percomorphaceae	89.56	87.1	2.46	0.08	2.38	10.44	89.37	81.18	5.89	2.3	0.81	0.22	0.46	0.13	0	9.82	False	[]
UP000257160_80972	Amphiprion ocellaris	80972	23429	Ovalentaria	98.06	95.03	3.03	1.82	1.21	1.94	99.08	95.67	2.25	1.16	0.21	0.07	0.11	0.03	0	0.71	False	[]
UP000261640_205130	Mastacembelus armatus	205130	22295	Percomorphaceae	97.94	96.14	1.8	0.07	1.73	2.05	98.61	90.06	6.23	2.32	0.32	0.14	0.17	0.01	0	1.08	False	[]
UP000472264_173247	Echeneis naucrates	173247	21548	Percomorphaceae	97.86	96.25	1.61	1.37	0.25	2.14	99	96.42	2.09	0.49	0.15	0.03	0.1	0.02	0	0.85	False	[]
UP000265120_244447	Cynoglossus semilaevis	244447	21333	Percomorphaceae	94.97	91.45	3.52	2.11	1.42	5.03	98.79	93.52	4	1.27	0.2	0.03	0.13	0.04	0	1.02	False	[]
UP000246464_52904	Scophthalmus maximus	52904	21114	Percomorphaceae	87.07	84.65	2.42	0.56	1.86	12.93	88.15	77.71	7.78	2.66	0.74	0.14	0.5	0.1	0	11.11	False	[]
UP000298787_240159	Collichthys lucidus	240159	27208	Eupercaria	91	68.87	22.13	0.06	22.07	9	90.93	75.79	9.15	5.99	4.71	2.39	1.75	0.57	0	4.37	False	[]
UP000424527_215358	Larimichthys crocea	215358	23959	Eupercaria	83.37	72.24	11.13	0.02	11.11	16.63	87.92	72.17	6.85	8.9	6.34	2.84	2.54	0.96	0	5.74	False	[]
UP000261660_56723	Labrus bergylta	56723	26930	Eupercaria	97.01	87.48	9.53	0.04	9.49	2.99	92.5	77.54	9.17	5.79	5.81	3.41	1.94	0.46	0	1.69	False	[]
UP000314294_230148	Liparis tanakae	230148	68148	Eupercaria	89.41	69.58	19.83	0.03	19.8	10.59	41.05	18.88	10.73	11.44	8.49	1.44	4.93	2.12	0	50.45	False	[]
UP000007635_69293	Gasterosteus aculeatus	69293	20665	Eupercaria	94.3	92.26	2.04	1.4	0.64	5.7	96.11	91.23	1.2	3.68	1.07	0.16	0.44	0.47	0	2.82	False	[]
UP000515161_8218	Gymnodraco acuticeps	8218	24714	Eupercaria	93.95	90.16	3.79	0.03	3.77	6.05	89.9	81.49	5.03	3.38	7.3	3.87	2.77	0.66	0	2.81	False	[]
UP000504630_56716	Cottoperca gobio	56716	21119	Eupercaria	93.34	90.77	2.57	0.06	2.5	6.66	95.11	90.57	2.57	1.97	3.83	2.84	0.76	0.23	0	1.06	False	[]
UP000518266_36200	Dissostichus mawsoni	36200	29104	Eupercaria	81.98	69.48	12.5	0.01	12.49	18.02	77.19	48.28	16.55	12.36	7.59	1.97	4.25	1.37	0	15.22	False	[]
UP000314980_8187	Lates calcarifer	8187	24715	Percomorphaceae	98.53	92.31	6.22	0.19	6.03	1.47	98.78	86.96	7.89	3.93	0.36	0.15	0.15	0.06	0	0.86	False	[]
UP000265080_161767	Amphiprion percula	161767	23736	Ovalentaria	98.79	96.31	2.48	1.77	0.72	1.2	98.87	94.98	3.01	0.88	0.29	0.07	0.19	0.03	0	0.84	False	[]
UP000265140_8010	Esox lucius	8010	24811	Euteleosteomorpha	94.28	91.78	2.5	2	0.5	5.73	98.04	93.13	4.38	0.53	0.34	0.07	0.26	0.01	0	1.62	False	[]
UP000502089_861768	Coregonus sp. 'balchen'	861768	41641	Euteleosteomorpha	90.26	49.58	40.68	23.31	17.36	9.75	94.08	64.07	10.76	19.25	1.03	0.3	0.58	0.15	0	4.89	False	[]
UP000028990_885580	Fukomys damarensis	885580	20406	Hystricomorpha	85.97	81.39	4.58	0.5	4.08	14.03	86.67	70.69	10.72	5.26	3.15	1.19	1.4	0.56	0	10.18	False	[]
UP000006813_10181	Heterocephalus glaber	10181	21446	Hystricomorpha	92.53	86.55	5.98	1.05	4.92	7.48	95.1	82.17	6.42	6.51	3.25	1.79	0.88	0.58	0	1.65	False	[]
UP000005447_10141	Cavia porcellus	10141	18247	Hystricomorpha	99.08	96.71	2.37	1.35	1.02	0.92	99.45	98.55	0.3	0.6	0.41	0.23	0.05	0.13	0	0.14	False	[]
UP000515203_10160	Octodon degus	10160	20498	Hystricomorpha	97.73	93.67	4.06	1.06	3	2.27	96.05	91.05	3.52	1.48	3.55	2.5	0.78	0.27	0	0.4	False	[]
UP000001075_10029	Cricetulus griseus	10029	23875	Myomorpha	84.97	77.34	7.63	1.16	6.47	15.03	79.73	58.91	7.41	13.41	2.05	0.78	0.7	0.57	0	18.22	False	[]
UP000189706_10036	Mesocricetus auratus	10036	20469	Myomorpha	97.1	90.33	6.77	0.47	6.3	2.9	98.18	90.21	3.66	4.31	1.39	0.89	0.29	0.21	0	0.43	False	[]
UP000092124_56216	Neotoma lepida	56216	24274	Myomorpha	91.16	79.15	12.01	0.14	11.86	8.84	91.48	58.42	11.89	21.17	2.92	0.93	1.04	0.95	0	5.59	False	[]
UP000504601_230844	Peromyscus maniculatus bairdii	230844	21517	Myomorpha	98.24	93.38	4.86	0.47	4.39	1.76	97.58	91.61	3.34	2.63	1.79	1.16	0.37	0.26	0	0.62	False	[]
UP000000589_10090	Mus musculus	10090	21985	Myomorpha	99.42	97.04	2.38	2.15	0.23	0.57	97.97	97.12	0.56	0.29	0.5	0.23	0.15	0.12	0	1.53	False	[]
UP000002494_10116	Rattus norvegicus	10116	21589	Myomorpha	97.79	94.13	3.66	1.94	1.72	2.21	97.47	94.52	1.14	1.81	1.03	0.54	0.3	0.19	0	1.5	False	[]
UP000005215_43179	Ictidomys tridecemlineatus	43179	18446	Rodentia	97.22	95.01	2.21	0.68	1.53	2.78	98.87	95.64	1.05	2.18	1.01	0.78	0.09	0.14	0	0.11	False	[]
UP000081671_10020	Dipodomys ordii	10020	19728	Rodentia	97.87	94.31	3.56	0.46	3.1	2.13	97.65	89.51	5.17	2.97	1.8	1.21	0.36	0.23	0	0.54	False	[]
UP000335636_9995	Marmota monax	9995	30583	Rodentia	95.12	76.38	18.74	0.3	18.44	4.88	85.38	59.09	8.75	17.54	4.6	1.63	1.25	1.72	0	10.02	False	[]
UP000029965_60711	Chlorocebus sabaeus	60711	19139	Cercopithecinae	96.71	95.59	1.12	0.72	0.4	3.29	98.4	97.42	0.43	0.55	0.46	0.28	0.07	0.11	0	1.14	False	[]
UP000233100_9541	Macaca fascicularis	9541	23286	Cercopithecinae	92.85	87.18	5.67	0.46	5.2	7.15	96.05	81	13.02	2.03	1.64	1.14	0.32	0.18	0	2.31	False	[]
UP000006718_9544	Macaca mulatta	9544	21893	Cercopithecinae	96.33	94.11	2.22	0.74	1.48	3.66	98.45	89.96	7.97	0.52	0.71	0.43	0.19	0.09	0	0.84	False	[]
UP000233120_9545	Macaca nemestrina	9545	21022	Cercopithecinae	98.93	97.44	1.49	0.94	0.55	1.07	98.17	97.13	0.71	0.33	0.58	0.4	0.09	0.09	0	1.25	False	[]
UP000233140_9568	Mandrillus leucophaeus	9568	20780	Cercopithecinae	96.52	95.24	1.28	0.72	0.56	3.49	97.64	95.87	1.18	0.59	0.69	0.51	0.11	0.07	0	1.67	False	[]
UP000028761_9555	Papio anubis	9555	21567	Cercopithecinae	98.54	96.76	1.78	0.32	1.47	1.46	96.55	94.66	1.12	0.77	1.5	1.27	0.14	0.09	0	1.95	False	[]
UP000582182_2529409	Turnix velox	2529409	13120	Neognathae	86.4	82.73	3.67	0.02	3.65	13.61	98.85	77.29	1.39	20.17	0.96	0.44	0.1	0.42	0	0.19	False	[]
UP000233180_61621	Rhinopithecus bieti	61621	20855	Cercopithecidae	96.49	95.23	1.26	0.72	0.54	3.51	98.37	96.52	1.08	0.77	0.51	0.38	0.09	0.04	0	1.12	False	[]
UP000233200_61622	Rhinopithecus roxellana	61622	21114	Cercopithecidae	97.37	96.11	1.26	0.67	0.6	2.62	98.42	96.75	1.08	0.59	0.53	0.34	0.09	0.1	0	1.05	False	[]
UP000001519_9595	Gorilla gorilla gorilla	9595	21789	Hominidae	97.39	95.1	2.29	0.92	1.37	2.61	98.32	96.55	1.07	0.7	0.6	0.42	0.1	0.08	0	1.08	False	[]
UP000005640_9606	Homo sapiens	9606	20585	Hominidae	98.01	96.7	1.31	0.61	0.71	1.99	96.73	95.79	0.41	0.53	1.08	0.7	0.17	0.21	0	2.2	False	[]
UP000233060_9531	Cercocebus atys	9531	20883	Cercopithecinae	98.75	97.43	1.32	0.75	0.57	1.25	98.18	97.1	0.79	0.29	0.63	0.46	0.09	0.08	0	1.19	False	[]
UP000002277_9598	Pan troglodytes	9598	23053	Hominidae	98.63	95.14	3.49	1.15	2.34	1.37	98.27	96.89	0.95	0.43	0.71	0.47	0.14	0.1	0	1.02	False	[]
UP000001811_9986	Oryctolagus cuniculus	9986	21193	Glires	90.4	84.01	6.39	0.99	5.41	9.6	96.85	83.3	10.33	3.22	1.9	1.14	0.53	0.23	0	1.26	False	[]
UP000007646_9785	Loxodonta africana	9785	20017	Eutheria	95.85	94.19	1.66	1.1	0.56	4.15	99.55	97.36	0.54	1.65	0.09	0.03	0.01	0.05	0	0.36	False	[]
UP000314982_62062	Hucho hucho	62062	49277	Euteleosteomorpha	95.88	39.64	56.24	38.15	18.09	4.12	98.02	70.79	11.49	15.74	0.61	0.19	0.3	0.12	0.14	0.69	True	['Flavobacterium', 'Betaproteobacteria', 'Aeromonadaceae', 'Ambiguous contaminant']
UP000193380_8022	Oncorhynchus mykiss	8022	46405	Euteleosteomorpha	91.36	43.89	47.47	31.86	15.61	8.64	98.27	55.28	13.62	29.37	0.45	0.07	0.27	0.11	0	1.28	False	[]
UP000087266_8030	Salmo salar	8030	47781	Euteleosteomorpha	95.7	37.11	58.59	46.89	11.71	4.29	96.05	79.41	4.92	11.72	0.85	0.19	0.49	0.17	0.02	2.94	True	['Betaproteobacteria']
UP000472277_8032	Salmo trutta	8032	43230	Euteleosteomorpha	95.18	37.35	57.83	53.73	4.11	4.82	98.32	93.63	3.77	0.92	0.38	0.1	0.26	0.02	0	1.3	False	[]
UP000515152_7950	Clupea harengus	7950	23855	Clupeocephala	89.56	83.36	6.2	0.21	5.99	10.44	96.21	82.71	10.4	3.1	1.1	0.41	0.53	0.16	0	2.69	False	[]
UP000504632_29144	Chanos chanos	29144	23048	Clupeocephala	94.51	89.69	4.82	0.57	4.25	5.49	99.04	91.8	6.69	0.55	0.49	0.26	0.16	0.07	0	0.47	False	[]
UP000018467_7994	Astyanax mexicanus	7994	26658	Otophysi	97.23	92.25	4.98	1.47	3.51	2.77	93.57	79.49	9.6	4.48	3.37	1.38	1.72	0.27	0	3.06	False	[]
UP000314983_8005	Electrophorus electricus	8005	22824	Otophysi	96.01	92.82	3.19	2.05	1.14	3.99	97.44	91.24	4.6	1.6	0.81	0.13	0.6	0.08	0	1.75	False	[]
UP000593565_219545	Ameiurus melas	219545	24332	Otophysi	91.48	85.32	6.16	1.33	4.84	8.52	90.19	76.25	7.1	6.84	1.73	0.34	0.95	0.44	0	8.08	False	[]
UP000327468_310915	Pangasianodon hypophthalmus	310915	21221	Otophysi	91.09	86.5	4.59	0.86	3.72	8.92	94.38	84.84	5.31	4.23	1.19	0.36	0.62	0.21	0	4.43	False	[]
UP000319801_175774	Bagarius yarrelli	175774	17117	Otophysi	73.05	68.86	4.19	0.26	3.93	26.95	90.72	70.42	14.14	6.16	1.34	0.41	0.74	0.19	0	7.93	False	[]
UP000248480_127582	Trichechus manatus latirostris	127582	19079	Eutheria	98.66	96.83	1.83	0.18	1.65	1.34	99.45	93.71	4.2	1.54	0.29	0.17	0.02	0.1	0	0.26	False	[]
UP000324632_1572043	Triplophysa tibetana	1572043	23866	Otophysi	91.09	86.48	4.61	0.19	4.42	8.91	90.46	76.8	10.58	3.08	2.85	1.13	1.46	0.26	0	6.7	False	[]
UP000515129_7957	Carassius auratus	7957	51370	Otophysi	98.22	47.26	50.96	24.56	26.4	1.77	94.57	85.1	6.08	3.39	3.21	1.45	1.42	0.34	0	2.23	False	[]
UP000472260_1608454	Sinocyclocheilus anshuiensis	1608454	43571	Otophysi	98.28	26.34	71.94	49.77	22.17	1.72	98.09	86.19	7.16	4.74	0.89	0.33	0.47	0.09	0	1.01	False	[]
UP000472262_75366	Sinocyclocheilus grahami	75366	44175	Otophysi	98.52	26.5	72.02	61.66	10.36	1.48	98.46	89.82	5.95	2.69	0.6	0.16	0.38	0.06	0	0.94	False	[]
UP000472270_307959	Sinocyclocheilus rhinocerous	307959	44739	Otophysi	98.46	26.64	71.82	48.49	23.33	1.55	98.02	84.22	7.89	5.91	1.01	0.38	0.5	0.13	0	0.97	False	[]
UP000000437_7955	Danio rerio	7955	25706	Otophysi	96.63	91.78	4.85	4.02	0.83	3.37	96.31	92.96	1.87	1.48	0.65	0.22	0.36	0.07	0	3.04	False	[]
UP000316079_623744	Danionella translucida	623744	23793	Otophysi	88.25	78.85	9.4	0.2	9.21	11.75	90.56	66.97	14.25	9.34	2.18	0.68	1.23	0.27	0	7.26	False	[]
UP000281406_495550	Anabarilius grahami	495550	23663	Otophysi	68.43	64.38	4.05	0.56	3.49	31.56	77.5	56.51	15.73	5.26	4.5	1.26	2.61	0.63	0	18.01	False	[]
UP000034805_113540	Scleropages formosus	113540	24199	Teleostei	90.11	70.76	19.35	0.34	19.01	9.89	96.35	69.07	14.89	12.39	1.01	0.44	0.31	0.26	0	2.64	False	[]
UP000008672_7897	Latimeria chalumnae	7897	19568	Sarcopterygii	89.64	87.35	2.29	1.1	1.2	10.36	98	92.89	2.86	2.25	1	0.24	0.61	0.15	0	1.01	False	[]
UP000002279_9258	Ornithorhynchus anatinus	9258	17390	Mammalia	90.27	88.93	1.34	0.59	0.75	9.73	99.01	91.97	6.11	0.93	0.62	0.37	0.12	0.13	0	0.37	False	[]
UP000504623_185453	Chrysochloris asiatica	185453	19590	Eutheria	98.45	96.54	1.91	0.15	1.76	1.55	99.32	93.32	4.72	1.28	0.38	0.25	0.02	0.11	0	0.3	False	[]
UP000579812_369639	Onychostoma macrolepis	369639	24720	Otophysi	90.78	88.41	2.37	1.08	1.28	9.22	89.43	78.82	8.58	2.03	2.37	0.71	1.4	0.26	0	8.21	False	[]
UP000528411_33584	Balaeniceps rex	33584	12216	Neognathae	74.55	71.52	3.03	0.1	2.93	25.45	98.96	74.98	0.85	23.13	0.8	0.34	0.07	0.39	0	0.24	False	[]
UP000016666_8840	Anas platyrhynchos platyrhynchos	8840	16599	Galloanserae	95.55	93.54	2.01	0.38	1.63	4.45	96.93	86.85	7.97	2.11	1.77	0.65	0.82	0.3	0	1.31	False	[]
UP000522270_2585816	Pterocles burchelli	2585816	13839	Neognathae	91.54	88.29	3.25	0.05	3.2	8.46	99.08	80.22	0.79	18.07	0.81	0.32	0.09	0.4	0	0.11	False	[]
UP000573818_48155	Sylvia atricapilla	48155	13252	Passeriformes	89.23	85.95	3.28	0.08	3.2	10.77	98.75	80.9	0.43	17.42	1.12	0.53	0.11	0.48	0	0.13	False	[]
UP000538515_73324	Sylvia borin	73324	13496	Passeriformes	88.53	84.93	3.6	0.09	3.51	11.46	98.46	78.56	0.69	19.21	1.33	0.56	0.16	0.61	0	0.21	False	[]
UP000545329_1112836	Erpornis zantholeuca	1112836	13291	Passeriformes	84.77	81.19	3.58	0.05	3.53	15.23	97.95	76.47	0.7	20.78	1.79	0.69	0.21	0.89	0	0.26	False	[]
UP000534634_201329	Illadopsis cleaveri	201329	13397	Passeriformes	88.22	84.41	3.81	0.08	3.73	11.78	98.52	78.06	0.55	19.91	1.24	0.57	0.15	0.52	0	0.24	False	[]
UP000537747_98133	Mystacornis crossleyi	98133	10563	Passeriformes	67.89	63.85	4.04	0.04	3.99	32.11	98	67.18	1	29.82	1.76	0.62	0.11	1.03	0	0.24	False	[]
UP000570288_98144	Oxylabes madagascariensis	98144	8969	Passeriformes	58.31	55.15	3.16	0.01	3.16	41.69	97.84	65.78	1.01	31.05	1.9	0.69	0.16	1.05	0	0.27	False	[]
UP000572837_932028	Pomatorhinus ruficollis	932028	12947	Passeriformes	85.23	81.75	3.48	0.09	3.39	14.76	98.39	77.93	0.76	19.7	1.4	0.56	0.19	0.65	0	0.21	False	[]
UP000583496_9176	Pomatostomus ruficeps	9176	13287	Passeriformes	84.91	80.69	4.22	0.06	4.16	15.09	98	74.92	0.84	22.24	1.75	0.64	0.18	0.93	0	0.25	False	[]
UP000574191_589841	Hypocryptadius cinnamomeus	589841	12372	Passeriformes	78.07	73.99	4.08	0.11	3.97	21.93	98.19	74	0.64	23.55	1.58	0.55	0.19	0.84	0	0.23	False	[]
UP000572325_2585820	Sterrhoptilus dennistouni	2585820	13232	Passeriformes	86.01	82.55	3.46	0.06	3.4	13.99	98.24	77.79	0.69	19.76	1.51	0.63	0.18	0.7	0	0.25	False	[]
UP000549157_2485327	Zosterops hypoxanthus	2485327	13698	Passeriformes	87.13	83.32	3.81	0.05	3.76	12.87	98.09	76.7	0.93	20.46	1.62	0.65	0.23	0.74	0	0.29	False	[]
UP000537927_468512	Rhegmatorhina hoffmannsi	468512	12330	Passeriformes	83.56	80.71	2.85	0	2.85	16.45	97.88	78.76	0.84	18.28	1.95	1	0.13	0.82	0	0.16	False	[]
UP000558958_419690	Sakesphorus luctuosus	419690	14098	Passeriformes	89.89	86.43	3.46	0.01	3.45	10.12	97.24	78.18	0.84	18.22	2.46	1.19	0.3	0.97	0	0.3	False	[]
UP000504602_48883	Geospiza fortis	48883	8284	Passeriformes	60.33	59.56	0.77	0.1	0.66	39.67	99.07	93.87	2.75	2.45	0.77	0.52	0.14	0.11	0	0.16	False	[]
UP000549091_381881	Nesospiza acunhae	381881	14047	Passeriformes	87.37	83.8	3.57	0.12	3.45	12.63	98.02	76.81	0.68	20.53	1.74	0.69	0.2	0.85	0	0.24	False	[]
UP000574210_58203	Rhodinocichla rosea	58203	14100	Passeriformes	89.85	86.34	3.51	0.16	3.35	10.15	98.42	78.46	0.63	19.33	1.4	0.55	0.16	0.69	0	0.18	False	[]
UP000519684_159581	Catharus fuscescens	159581	13906	Passeriformes	89.6	85.62	3.98	0.09	3.88	10.41	98.34	77.97	0.7	19.67	1.37	0.53	0.22	0.62	0	0.29	False	[]
UP000529965_37610	Erithacus rubecula	37610	13660	Passeriformes	90.13	86.71	3.42	0.1	3.32	9.87	98.78	80.54	0.58	17.66	1.06	0.47	0.11	0.48	0	0.15	False	[]
UP000525714_254557	Mionectes macconnelli	254557	14138	Passeriformes	91.09	87.52	3.57	0.03	3.54	8.91	97.41	79.09	0.87	17.45	2.38	1.18	0.25	0.95	0	0.21	False	[]
UP000556200_456388	Neopipo cinnamomea	456388	13978	Passeriformes	88.76	85.38	3.38	0	3.38	11.24	97.22	77.91	0.81	18.5	2.63	1.22	0.29	1.12	0	0.16	False	[]
UP000525089_369605	Pachyramphus minor	369605	13717	Passeriformes	88.46	85.22	3.24	0.01	3.23	11.54	97.37	78.32	0.77	18.28	2.48	1.2	0.3	0.98	0	0.15	False	[]
UP000589485_239371	Sapayoa aenigma	239371	13839	Passeriformes	88.12	84.55	3.57	0.01	3.56	11.88	97.41	78.12	0.92	18.37	2.42	1.19	0.22	1.01	0	0.17	False	[]
UP000540952_495162	Tachuris rubrigastra	495162	14316	Passeriformes	91.05	87.76	3.29	0	3.29	8.95	97.08	78.55	0.79	17.74	2.68	1.3	0.22	1.16	0	0.24	False	[]
UP000545574_181101	Panurus biarmicus	181101	12783	Passeriformes	81.75	77.52	4.23	0.09	4.14	18.25	98.29	77.09	0.57	20.63	1.49	0.62	0.16	0.71	0	0.23	False	[]
UP000580691_337173	Sinosuthora webbiana	337173	14232	Passeriformes	91.03	86.91	4.12	0.13	3.99	8.97	98.11	78.54	0.63	18.94	1.57	0.56	0.19	0.82	0	0.32	False	[]
UP000567822_208069	Sylvietta virens	208069	13764	Passeriformes	89.23	85.8	3.43	0.09	3.34	10.77	98.5	79.05	0.65	18.8	1.32	0.54	0.15	0.63	0	0.19	False	[]
UP000557268_208073	Hylia prasina	208073	13444	Passeriformes	89.12	85.45	3.67	0.08	3.59	10.88	98.52	78.7	0.53	19.29	1.29	0.54	0.18	0.57	0	0.19	False	[]
UP000563107_221966	Chaetops frenatus	221966	13217	Passeriformes	86.06	82.32	3.74	0.05	3.69	13.94	98.36	76.83	0.72	20.81	1.45	0.59	0.14	0.72	0	0.2	False	[]
UP000504627_649802	Pipra filicauda	649802	16230	Passeriformes	97.72	96.15	1.57	0.01	1.56	2.28	94.72	89.25	3.51	1.96	3.96	2.29	0.96	0.71	0	1.32	False	[]
UP000584880_28724	Ptilonorhynchus violaceus	28724	13901	Passeriformes	89.69	86.16	3.53	0.07	3.46	10.31	97.92	78.64	0.73	18.55	1.91	0.83	0.22	0.86	0	0.17	False	[]
UP000529728_13245	Regulus satrapa	13245	12984	Passeriformes	86.84	83.36	3.48	0.08	3.41	13.15	98.68	77.85	0.82	20.01	1.19	0.5	0.13	0.56	0	0.13	False	[]
UP000583164_237438	Rhabdornis inornatus	237438	14339	Passeriformes	91.22	87.63	3.59	0.12	3.47	8.79	98.18	79.37	0.54	18.27	1.56	0.6	0.24	0.72	0	0.27	False	[]
UP000580825_312124	Scytalopus superciliaris	312124	13826	Passeriformes	89.63	85.87	3.76	0.03	3.73	10.37	97.4	78.3	0.8	18.3	2.41	1.21	0.27	0.93	0	0.2	False	[]
UP000541605_254446	Chaetorhynchus papuensis	254446	14303	Passeriformes	91.86	87.69	4.17	0.1	4.07	8.14	98.39	79.45	0.59	18.35	1.43	0.57	0.21	0.65	0	0.17	False	[]
UP000561178_667186	Rhipidura dahli	667186	14156	Passeriformes	91.38	87.66	3.72	0.1	3.61	8.62	98.47	79.2	0.55	18.72	1.38	0.56	0.16	0.66	0	0.16	False	[]
UP000583915_50251	Sitta europaea	50251	13526	Passeriformes	88.54	84.69	3.85	0.06	3.79	11.46	98.4	77.88	0.56	19.96	1.39	0.63	0.16	0.6	0	0.21	False	[]
UP000566314_245048	Buphagus erythrorhynchus	245048	11060	Passeriformes	70.18	65.93	4.25	0.03	4.22	29.82	97.88	69.03	0.85	28	1.89	0.72	0.15	1.02	0	0.24	False	[]
UP000522331_127929	Leucopsar rothschildi	127929	13433	Passeriformes	87.79	84.24	3.55	0.05	3.5	12.21	98.46	78.78	0.59	19.09	1.38	0.57	0.13	0.68	0	0.16	False	[]
UP000537779_137541	Tyrannus savana	137541	13553	Passeriformes	87.44	83.96	3.48	0	3.48	12.56	97.3	77.61	0.94	18.75	2.43	1.15	0.22	1.06	0	0.27	False	[]
UP000571582_670337	Alaudala cheleensis	670337	14234	Passeriformes	89.93	85.27	4.66	0.09	4.56	10.07	98.39	77	0.81	20.58	1.44	0.51	0.21	0.72	0	0.17	False	[]
UP000585317_43150	Hirundo rustica	43150	14412	Passeriformes	91.57	87.85	3.72	0.1	3.61	8.43	98.17	78.86	0.65	18.66	1.57	0.6	0.18	0.79	0	0.26	False	[]
UP000269221_333673	Hirundo rustica rustica	333673	34534	Passeriformes	91.07	80.57	10.5	0.03	10.47	8.93	79.08	47.62	19.91	11.55	7.38	1.71	3.97	1.7	0	13.54	False	[]
UP000524007_36275	Leiothrix lutea	36275	13253	Passeriformes	85.11	80.89	4.22	0.1	4.11	14.89	98.26	76.62	0.65	20.99	1.51	0.49	0.2	0.82	0	0.23	False	[]
UP000572057_187437	Locustella ochotensis	187437	13910	Passeriformes	89.94	86.12	3.82	0.07	3.75	10.06	98.4	78.75	0.52	19.13	1.4	0.56	0.22	0.62	0	0.19	False	[]
UP000587697_2585818	Rhadina sibilatrix	2585818	13615	Passeriformes	89.29	85.35	3.94	0.14	3.8	10.71	98.46	78.31	0.62	19.53	1.29	0.56	0.15	0.58	0	0.24	False	[]
UP000540762_182895	Brachypodius atriceps	182895	12859	Passeriformes	86.64	83.49	3.15	0.04	3.1	13.36	98.72	79.8	0.56	18.36	1.17	0.48	0.19	0.5	0	0.12	False	[]
UP000535705_182897	Pycnonotus jocosus	182897	13881	Passeriformes	89.1	85.06	4.04	0.07	3.98	10.89	98.23	77.22	0.74	20.27	1.52	0.63	0.15	0.74	0	0.24	False	[]
UP000558460_2585811	Horornis vulcanius	2585811	9840	Passeriformes	62.39	58.36	4.03	0.07	3.96	37.61	97.66	64.89	0.97	31.8	2.08	0.72	0.22	1.14	0	0.25	False	[]
UP000549775_39621	Acrocephalus arundinaceus	39621	13628	Passeriformes	87.17	82.47	4.7	0.05	4.65	12.83	98.36	76.77	0.7	20.89	1.45	0.56	0.18	0.71	0	0.19	False	[]
UP000524451_68486	Cettia cetti	68486	14828	Passeriformes	90.79	86.19	4.6	0.08	4.52	9.21	97.87	74.66	1.03	22.18	1.88	0.64	0.2	1.04	0	0.25	False	[]
UP000527178_68497	Hippolais icterina	68497	13629	Passeriformes	89.06	85.38	3.68	0.1	3.58	10.93	98.47	78.21	0.49	19.77	1.35	0.5	0.21	0.64	0	0.18	False	[]
UP000546986_52622	Cisticola juncidis	52622	13372	Passeriformes	88.69	85.15	3.54	0.07	3.47	11.31	98.56	78.72	0.75	19.09	1.26	0.52	0.19	0.55	0	0.18	False	[]
UP000560066_254563	Neodrepanis coruscans	254563	8830	Passeriformes	56.69	53.82	2.87	0	2.87	43.31	96.4	65.31	1.44	29.65	3.23	1.29	0.33	1.61	0	0.37	False	[]
UP000528690_317792	Anhinga rufa	317792	10475	Neognathae	65.1	62.53	2.57	0.05	2.51	34.91	98.94	72.34	0.84	25.76	0.92	0.35	0.15	0.42	0	0.14	False	[]
UP000574277_1118748	Mesembrinibis cayennensis	1118748	13857	Neognathae	88.71	85.54	3.17	0.05	3.13	11.29	99.14	79.65	0.59	18.9	0.71	0.33	0.1	0.28	0	0.15	False	[]
UP000472274_2587831	Terrapene carolina triunguis	2587831	21342	Archelosauria	97.83	88.25	9.58	0.32	9.26	2.17	97.25	81.37	10.84	5.04	1.34	0.44	0.68	0.22	0	1.4	False	[]
UP000297703_55544	Platysternon megacephalum	55544	21371	Archelosauria	92.03	86.25	5.78	0.3	5.48	7.97	81.97	68.39	7.95	5.63	2.14	0.86	1.05	0.23	0.63	14.01	True	['Propionibacteriales', 'Alphaproteobacteria', 'Ambiguous contaminant']
UP000291020_38772	Gopherus agassizii	38772	20096	Archelosauria	95.86	90.61	5.25	0.37	4.88	4.14	96.49	80.52	11.09	4.88	1.68	0.7	0.74	0.24	0	1.83	False	[]
UP000007267_13735	Pelodiscus sinensis	13735	18111	Archelosauria	93.76	92	1.76	0.53	1.23	6.25	98.29	93.75	1.45	3.09	0.92	0.31	0.43	0.18	0	0.8	False	[]
UP000288954_143630	Paroedura picta	143630	26691	Lepidosauria	94.95	77.39	17.56	0.06	17.5	5.05	89.22	54.67	16.33	18.22	5.28	1.63	2.41	1.24	0	5.51	False	[]
UP000472272_64176	Podarcis muralis	64176	21928	Episquamata	97.34	93.34	4	2.17	1.84	2.66	97.38	90.28	6.12	0.98	1.11	0.25	0.72	0.14	0	1.5	False	[]
UP000504619_103695	Pogona vitticeps	103695	18868	Episquamata	97.17	93.92	3.25	0.01	3.23	2.83	95.42	84.55	8.03	2.84	2.56	1.14	1.2	0.22	0	2.02	False	[]
UP000001646_28377	Anolis carolinensis	28377	21495	Episquamata	92.21	88.45	3.76	0.69	3.07	7.79	96.41	78.61	14.41	3.39	1.81	0.57	1.09	0.15	0	1.78	False	[]
UP000515157_94885	Pantherophis guttatus	94885	19712	Episquamata	96.56	92.05	4.51	0.23	4.28	3.44	95.49	82.32	7.47	5.7	2.22	0.89	1.08	0.25	0	2.29	False	[]
UP000504617_35019	Thamnophis sirtalis	35019	18522	Episquamata	90.77	78.53	12.24	0.24	12	9.23	97.03	73.7	8.01	15.32	1.75	0.67	0.81	0.27	0	1.22	False	[]
UP000504612_8663	Notechis scutatus	8663	19407	Episquamata	95.91	88.89	7.02	0.54	6.48	4.09	96.6	80.06	7.02	9.52	1.87	0.71	0.88	0.28	0	1.53	False	[]
UP000472273_8673	Pseudonaja textilis	8673	18073	Episquamata	95.86	92.7	3.16	1.66	1.5	4.15	97.32	90.27	5.56	1.49	1	0.21	0.65	0.14	0	1.69	False	[]
UP000018936_8665	Ophiophagus hannah	8665	18387	Episquamata	78.16	68.44	9.72	0.16	9.56	21.84	88.8	55.04	16.75	17.01	3.83	0.52	2.58	0.73	0	7.36	False	[]
UP000228934_8400	Lithobates catesbeianus	8400	13	Tetrapoda	0	0	0	0	0	100	92.31	92.31	0	0	0	0	0	0	0	7.69	False	[]
UP000008143_8364	Xenopus tropicalis	8364	22371	Tetrapoda	92.28	87.69	4.59	0.88	3.71	7.72	92.66	82.22	8.58	1.86	4.21	2.8	0.95	0.46	0	3.13	False	[]
UP000186698_8355	Xenopus laevis	8355	43236	Tetrapoda	93.17	33.73	59.44	53.82	5.62	6.83	80.2	71.92	4.82	3.46	0.92	0.12	0.61	0.19	0	18.88	False	[]
UP000515159_260995	Geotrypetes seraphini	260995	19038	Tetrapoda	95.68	93.09	2.59	0.04	2.55	4.32	95.63	83.68	11.1	0.85	1.72	0.92	0.67	0.13	0	2.65	False	[]
UP000515156_1415580	Microcaecilia unicolor	1415580	20580	Tetrapoda	96.31	89.11	7.2	0.05	7.15	3.69	95.88	82.87	10.77	2.24	1.55	0.75	0.67	0.13	0	2.57	False	[]
UP000001307_34765	Oikopleura dioica	34765	17050	Chordata	52.67	50.89	1.78	0	1.78	47.33	39.99	22.53	14.45	3.01	6.89	1.92	4.38	0.59	0	53.13	False	[]
UP000008144_7719	Ciona intestinalis	7719	16678	Chordata	65.19	58.94	6.25	3.31	2.94	34.81	66.74	56.05	6.27	4.42	1.77	0.16	1.27	0.34	0	31.48	False	[]
UP000007875_51511	Ciona savignyi	51511	11592	Chordata	56.65	52.21	4.44	2.66	1.78	43.35	79.68	67.95	6.61	5.12	1.33	0.14	0.96	0.23	0	18.99	False	[]
UP000007110_7668	Strongylocentrotus purpuratus	7668	26461	Eleutherozoa	98.93	76.26	22.67	18.72	3.95	1.07	95.29	84.17	5.81	5.31	1.3	0.22	0.88	0.2	0	3.42	False	[]
UP000230750_307972	Apostichopus japonicus	307972	30032	Eleutherozoa	79.72	56.59	23.13	0	23.13	20.28	62.31	27.03	23.3	11.98	10.1	2.35	6.37	1.38	0	27.6	False	[]
UP000031443_8469	Chelonia mydas	8469	18960	Archelosauria	83.65	78.07	5.58	0.16	5.42	16.35	85.19	60.72	17.47	7	1.74	0.47	1.04	0.23	0	13.07	False	[]
UP000531938_83376	Nothoprocta ornata	83376	13721	Archosauria	91.07	88.16	2.91	0.16	2.75	8.93	98.68	80.59	1.38	16.71	1.16	0.55	0.12	0.49	0	0.16	False	[]
UP000531559_2585813	Nothocercus julius	2585813	13353	Archosauria	89.11	86.39	2.72	0.17	2.55	10.89	98.69	80.51	1.24	16.94	1.15	0.66	0.13	0.36	0	0.16	False	[]
UP000533954_8805	Eudromia elegans	8805	13636	Archosauria	91.37	88.74	2.63	0.13	2.5	8.63	98.56	80.75	1.44	16.37	1.16	0.57	0.13	0.46	0	0.29	False	[]
UP000557230_545262	Indicator maculatus	545262	13941	Neognathae	90.54	87.1	3.44	0.03	3.41	9.46	98.79	78.8	1.08	18.91	1.02	0.38	0.13	0.51	0	0.19	False	[]
UP000574528_2585815	Psilopogon haemacephalus	2585815	13526	Neognathae	87.44	84.26	3.18	0.03	3.16	12.55	98.59	78.53	1.17	18.89	1.2	0.45	0.17	0.58	0	0.21	False	[]
UP000583613_91767	Eubucco bourcierii	91767	14131	Neognathae	90.63	86.79	3.84	0.05	3.78	9.37	98.66	78.21	1.22	19.23	1.13	0.41	0.17	0.55	0	0.22	False	[]
UP000536381_91796	Semnornis frantzii	91796	10801	Neognathae	69.17	66.2	2.97	0.03	2.95	30.83	98.51	71.65	1.57	25.29	1.25	0.56	0.11	0.58	0	0.24	False	[]
UP000555275_9252	Podilymbus podiceps	9252	14192	Neognathae	91.43	88.26	3.17	0.1	3.07	8.58	99.14	80.31	0.7	18.13	0.7	0.39	0.08	0.23	0	0.16	False	[]
UP000556761_54017	Thalassarche chlororhynchos	54017	11811	Neognathae	74.11	70.92	3.19	0.11	3.08	25.89	98.84	74.35	0.58	23.91	0.95	0.44	0.1	0.41	0	0.21	False	[]
UP000563060_79628	Fregetta grallaria	79628	13503	Neognathae	85.92	82.83	3.09	0.1	2.99	14.08	98.96	78.34	0.7	19.92	0.86	0.39	0.14	0.33	0	0.18	False	[]
UP000569728_79653	Oceanites oceanicus	79653	14204	Neognathae	90.75	87.67	3.08	0.11	2.97	9.25	99.11	79.93	0.67	18.51	0.73	0.36	0.1	0.27	0	0.16	False	[]
UP000527232_79633	Oceanodroma tethys	79633	13990	Neognathae	90.47	87.22	3.25	0.11	3.14	9.53	99.15	79.82	0.59	18.74	0.74	0.35	0.08	0.31	0	0.11	False	[]
UP000555367_37079	Pelecanoides urinatrix	37079	14741	Neognathae	91.78	87.81	3.97	0.11	3.86	8.22	98.92	78.37	0.75	19.8	0.88	0.35	0.2	0.33	0	0.2	False	[]
UP000535403_1323832	Calonectris borealis	1323832	14417	Neognathae	88.75	84.26	4.49	0.06	4.43	11.25	99.02	75.75	0.73	22.54	0.87	0.32	0.12	0.43	0	0.12	False	[]
UP000525205_110676	Cochlearius cochlearius	110676	14058	Neognathae	92.04	89.06	2.98	0.14	2.85	7.96	99.28	81.21	0.64	17.43	0.58	0.32	0.05	0.21	0	0.14	False	[]
UP000562415_141839	Probosciger aterrimus	141839	13967	Neognathae	88.57	84.51	4.06	0.17	3.88	11.43	99.26	78.98	0.56	19.72	0.59	0.25	0.06	0.28	0	0.16	False	[]
UP000531168_175529	Amazona guildingii	175529	14181	Neognathae	91.44	87.87	3.57	0.18	3.38	8.57	99.06	79.7	0.7	18.66	0.77	0.29	0.09	0.39	0	0.17	False	[]
UP000472266_2489341	Strigops habroptila	2489341	16021	Neognathae	97.8	95.49	2.31	1.1	1.21	2.2	98.18	93.78	3.16	1.24	0.69	0.22	0.31	0.16	0	1.14	False	[]
UP000472269_194338	Athene cunicularia	194338	13825	Neognathae	94.91	93.66	1.25	0.42	0.83	5.09	98.22	92.91	4.36	0.95	0.35	0.14	0.17	0.04	0	1.42	False	[]
UP000542434_1118524	Ciccaba nigrolineata	1118524	13820	Neognathae	90.17	86.77	3.4	0.18	3.22	9.83	99.17	79.81	0.55	18.81	0.69	0.3	0.14	0.25	0	0.14	False	[]
UP000591073_78217	Glaucidium brasilianum	78217	14183	Neognathae	92.26	89.29	2.97	0.17	2.79	7.74	99.21	81.16	0.68	17.37	0.61	0.24	0.08	0.29	0	0.18	False	[]
UP000550660_56311	Trogon melanurus	56311	14123	Neognathae	91.92	88.6	3.32	0.05	3.27	8.08	99.26	80.67	0.73	17.86	0.58	0.28	0.06	0.24	0	0.16	False	[]
UP000565785_113115	Rhinopomastus cyanomelas	113115	14764	Neognathae	91.68	87.98	3.7	0.05	3.66	8.31	98.33	78.95	1.17	18.21	1.37	0.5	0.16	0.71	0	0.3	False	[]
UP000544127_57439	Upupa epops	57439	13728	Neognathae	90.28	86.6	3.68	0.05	3.64	9.71	98.88	79.43	0.98	18.47	0.9	0.34	0.09	0.47	0	0.23	False	[]
UP000543287_8790	Dromaius novaehollandiae	8790	13744	Archosauria	91.25	88.58	2.67	0.13	2.54	8.75	98.63	80.96	1.02	16.65	1.24	0.62	0.15	0.47	0	0.13	False	[]
UP000545332_458187	Crypturellus soui	458187	14071	Archosauria	89.88	85.39	4.49	0.17	4.32	10.12	98.42	77.66	1.56	19.2	1.37	0.75	0.14	0.48	0	0.21	False	[]
UP000534426_48396	Crypturellus undulatus	48396	14020	Archosauria	89.49	85.41	4.08	0.16	3.92	10.5	98.27	76.4	1.73	20.14	1.49	0.74	0.16	0.59	0	0.24	False	[]
UP000051836_12930	Amazona aestiva	12930	16092	Neognathae	92.64	85.36	7.28	0.09	7.19	7.36	92.1	74.22	9.45	8.43	1.22	0.3	0.63	0.29	0	6.69	False	[]
UP000525319_626378	Drymodes brunneopygia	626378	13533	Passeriformes	86.88	82.75	4.13	0.07	4.06	13.12	98.22	77.07	0.77	20.38	1.55	0.59	0.19	0.77	0	0.23	False	[]
UP000566454_670356	Prunella himalayana	670356	13876	Passeriformes	90.22	86.6	3.62	0.14	3.48	9.78	98.5	79.02	0.48	19	1.28	0.53	0.1	0.65	0	0.22	False	[]
UP000553798_670355	Prunella fulvescens	670355	13347	Passeriformes	86.24	82.12	4.12	0.13	3.99	13.75	98.44	75.94	0.61	21.89	1.33	0.47	0.18	0.68	0	0.22	False	[]
UP000001645_9103	Meleagris gallopavo	9103	16213	Galloanserae	96.06	88.72	7.34	0.22	7.12	3.94	96.29	74.03	14.43	7.83	1.99	0.7	1.02	0.27	0	1.72	False	[]
UP000237246_9083	Bambusicola thoracicus	9083	17669	Galloanserae	88.4	75.12	13.28	0.23	13.05	11.6	93.19	59.7	6.58	26.91	2.04	0.7	0.54	0.8	0	4.77	False	[]
UP000000539_9031	Gallus gallus	9031	18112	Galloanserae	98.24	88.19	10.05	0.4	9.65	1.77	98.01	91.98	3.62	2.41	1.62	0.7	0.57	0.35	0	0.37	False	[]
UP000472261_9054	Phasianus colchicus	9054	15705	Galloanserae	98.11	97.29	0.82	0.32	0.5	1.9	97.36	92.76	3.88	0.72	1.28	0.27	0.8	0.21	0	1.36	False	[]
UP000567570_54356	Aramus guarauna	54356	14274	Neognathae	91.82	88.5	3.32	0.1	3.22	8.18	99.23	80.65	0.53	18.05	0.62	0.28	0.07	0.27	0	0.15	False	[]
UP000590868_54369	Heliornis fulica	54369	13523	Neognathae	90.19	86.79	3.4	0.05	3.35	9.81	99.17	80.09	0.74	18.34	0.7	0.35	0.08	0.27	0	0.13	False	[]
UP000560386_89386	Ardeotis kori	89386	13689	Neognathae	91.19	87.99	3.2	0.08	3.12	8.8	99.18	80.78	0.63	17.77	0.68	0.34	0.08	0.26	0	0.14	False	[]
UP000533896_172689	Lophotis ruficrista	172689	13899	Neognathae	91.96	88.69	3.27	0.08	3.19	8.03	99.15	80.55	0.64	17.96	0.68	0.32	0.1	0.26	0	0.17	False	[]
UP000587472_54359	Psophia crepitans	54359	13853	Neognathae	91.27	88.07	3.2	0.14	3.07	8.73	99.08	80.49	0.69	17.9	0.78	0.44	0.05	0.29	0	0.14	False	[]
UP000518911_2478892	Atlantisia rogersi	2478892	13649	Neognathae	83.08	78.26	4.82	0.02	4.8	16.92	98.69	71.91	1.11	25.67	1.08	0.42	0.15	0.51	0	0.23	False	[]
UP000557426_2585822	Zapornia atra	2585822	13329	Neognathae	87.45	83.75	3.7	0.05	3.66	12.54	99.08	77.67	0.77	20.64	0.79	0.35	0.09	0.35	0	0.14	False	[]
UP000570016_54386	Rhynochetos jubatus	54386	13676	Neognathae	91.27	88.18	3.09	0.09	3	8.72	99.16	80.94	0.83	17.39	0.69	0.32	0.06	0.31	0	0.15	False	[]
UP000526942_103956	Corythaixoides concolor	103956	14210	Neognathae	91.5	88.48	3.02	0.06	2.96	8.5	99.1	80.91	0.79	17.4	0.74	0.35	0.13	0.26	0	0.16	False	[]
UP000579941_9132	Gymnorhina tibicen	9132	14291	Passeriformes	91.28	87.56	3.72	0.1	3.61	8.73	98.46	78.98	0.59	18.89	1.37	0.61	0.12	0.64	0	0.17	False	[]
UP000532545_125297	Bombycilla garrulus	125297	13775	Passeriformes	89.51	85.67	3.84	0.04	3.79	10.49	98.24	78.3	0.67	19.27	1.45	0.55	0.17	0.73	0	0.3	False	[]
UP000579685_161653	Phainopepla nitens	161653	13527	Passeriformes	89.26	85.72	3.54	0.06	3.48	10.74	98.39	78.35	0.6	19.44	1.28	0.57	0.13	0.58	0	0.33	False	[]
UP000583740_98964	Cardinalis cardinalis	98964	13821	Passeriformes	89.66	85.81	3.85	0.09	3.75	10.35	98.5	78.16	0.54	19.8	1.3	0.52	0.22	0.56	0	0.21	False	[]
UP000578259_371919	Pheucticus melanocephalus	371919	12775	Passeriformes	81.35	77.98	3.37	0.09	3.28	18.64	98.22	74.8	0.79	22.63	1.51	0.54	0.16	0.81	0	0.27	False	[]
UP000536092_73330	Certhia brachydactyla	73330	13859	Passeriformes	90.21	86.7	3.51	0.05	3.46	9.79	98.45	79.1	0.6	18.75	1.36	0.55	0.18	0.63	0	0.19	False	[]
UP000573697_66707	Polioptila caerulea	66707	13534	Passeriformes	89.4	85.73	3.67	0.09	3.59	10.6	98.47	78.95	0.55	18.97	1.29	0.56	0.12	0.61	0	0.24	False	[]
UP000558509_74200	Thryothorus ludovicianus	74200	13660	Passeriformes	88.82	84.99	3.83	0.08	3.75	11.18	98.29	78.56	0.6	19.13	1.39	0.58	0.15	0.66	0	0.31	False	[]
UP000590623_161649	Cinclus mexicanus	161649	13465	Passeriformes	85.73	81.91	3.82	0.15	3.67	14.27	98.01	76.19	0.85	20.97	1.69	0.66	0.3	0.73	0	0.3	False	[]
UP000580879_47695	Climacteris rufus	47695	14074	Passeriformes	90.43	86.96	3.47	0.03	3.43	9.57	97.92	78.31	0.75	18.86	1.86	0.85	0.2	0.81	0	0.22	False	[]
UP000522663_886794	Odontophorus gujanensis	886794	13809	Galloanserae	90.53	87.72	2.81	0.08	2.73	9.47	98.28	82.77	0.85	14.66	1.53	0.65	0.26	0.62	0	0.2	False	[]
UP000198419_9014	Colinus virginianus	9014	17122	Galloanserae	94.67	85.05	9.62	0.1	9.53	5.32	95.59	74.2	6.45	14.94	2.11	0.86	0.5	0.75	0.29	0.99	True	['Eimeriorina']
UP000198323_9009	Callipepla squamata	9009	16973	Galloanserae	94.68	85.22	9.46	0.1	9.36	5.32	96.95	76.5	6.37	14.08	1.94	0.83	0.51	0.6	0	1.11	False	[]
UP000562322_81907	Alectura lathami	81907	13377	Galloanserae	87.81	84.72	3.09	0.05	3.04	12.19	97.64	79.21	0.74	17.69	2.16	0.93	0.21	1.02	0	0.2	False	[]
UP000536260_302527	Syrrhaptes paradoxus	302527	13505	Neognathae	83.64	79.34	4.3	0.06	4.24	16.35	98.83	74.72	1.1	23.01	0.98	0.37	0.08	0.53	0	0.19	False	[]
UP000539032_33581	Scopus umbretta	33581	12270	Neognathae	76.94	73.15	3.79	0.06	3.73	23.06	98.94	72.9	0.86	25.18	0.9	0.38	0.07	0.45	0	0.16	False	[]
UP000565698_161742	Thinocorus orbignyianus	161742	14037	Neognathae	91.63	88.28	3.35	0.03	3.32	8.38	99.14	80.24	0.73	18.17	0.71	0.36	0.07	0.28	0	0.16	False	[]
UP000541332_262131	Alopecoenas beccarii	262131	14573	Neognathae	91.85	88.49	3.36	0.06	3.29	8.15	98.94	80.08	0.99	17.87	0.82	0.38	0.06	0.38	0	0.25	False	[]
UP000515135_7741	Branchiostoma belcheri	7741	23850	Chordata	81.07	72.41	8.66	3.52	5.14	18.93	90.85	69.54	16.08	5.23	2.19	0.78	1.14	0.27	0	6.96	False	[]
UP000053872_8932	Columba livia	8932	14619	Neognathae	97.38	95.41	1.97	0.02	1.96	2.62	97.93	86.69	6.11	5.13	0.9	0.38	0.25	0.27	0	1.18	False	[]
UP000530263_115618	Columbina picui	115618	12280	Neognathae	82.07	79.1	2.97	0.03	2.95	17.93	98.93	78.21	0.99	19.73	0.85	0.33	0.06	0.46	0	0.23	False	[]
UP000190648_372326	Patagioenas fasciata monilis	372326	19485	Neognathae	94.94	90.36	4.58	0	4.58	5.07	81.18	65.37	7.97	7.84	1.74	0.37	0.72	0.65	0	17.08	False	[]
UP000586704_390723	Ceyx cyanopectus	390723	11903	Neognathae	73.18	68.1	5.08	0.04	5.05	26.81	98.51	71.14	1.6	25.77	1.26	0.37	0.13	0.76	0	0.23	False	[]
UP000520535_135165	Brachypteracias leptosomus	135165	13408	Neognathae	85.78	82.55	3.23	0.05	3.18	14.22	99.11	78.13	0.92	20.06	0.74	0.37	0.09	0.28	0	0.16	False	[]
UP000579406_176938	Chloroceryle aenea	176938	12192	Neognathae	85.36	81.94	3.42	0.06	3.36	14.64	99.13	78.64	0.62	19.87	0.71	0.39	0.07	0.25	0	0.16	False	[]
UP000576729_1347786	Callaeas wilsoni	1347786	14554	Passeriformes	91.78	87.75	4.03	0.07	3.96	8.22	97.99	76.99	0.67	20.33	1.79	0.66	0.21	0.92	0	0.23	False	[]
UP000541249_325343	Eurystomus gularis	325343	13936	Neognathae	89.88	86.17	3.71	0.09	3.62	10.11	98.97	78.16	0.88	19.93	0.83	0.41	0.04	0.38	0	0.2	False	[]
UP000517892_1118519	Centropus unirufus	1118519	13993	Neognathae	92.19	88.92	3.27	0.07	3.2	7.8	99.04	80.85	0.94	17.25	0.79	0.37	0.06	0.36	0	0.16	False	[]
UP000549499_33598	Crotophaga sulcirostris	33598	13847	Neognathae	91.49	88.74	2.75	0.04	2.71	8.51	99.18	80.84	0.79	17.55	0.67	0.3	0.06	0.31	0	0.14	False	[]
UP000519239_1961834	Ceuthmochares aereus	1961834	12202	Neognathae	83.89	80.32	3.57	0.08	3.48	16.12	99.02	77	0.92	21.1	0.79	0.37	0.07	0.35	0	0.18	False	[]
UP000531151_8947	Geococcyx californianus	8947	13463	Neognathae	86.07	81.72	4.35	0.05	4.3	13.93	98.81	73.65	1.26	23.9	0.94	0.35	0.06	0.53	0	0.25	False	[]
UP000555649_56343	Herpetotheres cachinnans	56343	14321	Neognathae	91.96	88.87	3.09	0.1	2.99	8.04	99.16	80.45	0.63	18.08	0.68	0.33	0.09	0.26	0	0.16	False	[]
UP000534107_135168	Bucco capensis	135168	14383	Neognathae	90.64	87.04	3.6	0.04	3.57	9.36	98.74	78.86	0.99	18.89	1.06	0.42	0.15	0.49	0	0.2	False	[]
UP000566440_1109041	Galbula dea	1109041	14637	Neognathae	92.45	89.08	3.37	0.06	3.3	7.56	98.93	80.3	1.02	17.61	0.85	0.31	0.12	0.42	0	0.21	False	[]
UP000525565_75869	Asarcornis scutulata	75869	14696	Galloanserae	92.12	89.62	2.5	0.07	2.43	7.88	97.52	82.03	0.71	14.78	2.3	0.92	0.28	1.1	0	0.18	False	[]
UP000504639_219594	Aythya fuligula	219594	15477	Galloanserae	98.3	97.44	0.86	0.11	0.75	1.69	97.69	95.19	1.87	0.63	2.07	1.46	0.37	0.24	0	0.25	False	[]
UP000537522_30388	Chauna torquata	30388	13466	Galloanserae	86.27	83.35	2.92	0.03	2.89	13.73	97.1	78.29	0.71	18.1	2.75	1.21	0.26	1.28	0	0.16	False	[]
UP000567872_8851	Anseranas semipalmata	8851	14206	Galloanserae	91.06	88.43	2.63	0.03	2.6	8.95	96.97	80.71	0.66	15.6	2.89	1.28	0.31	1.3	0	0.14	False	[]
UP000578343_176943	Baryphthengus martii	176943	13377	Neognathae	87.56	84.15	3.41	0.05	3.36	12.43	99.16	78.19	0.99	19.98	0.69	0.36	0.07	0.26	0	0.16	False	[]
UP000526889_2585810	Edolisoma coerulescens	2585810	13645	Passeriformes	88.1	84.62	3.48	0.13	3.35	11.91	98.31	78.52	0.6	19.19	1.43	0.5	0.18	0.75	0	0.26	False	[]
UP000542689_461245	Ifrita kowaldi	461245	14004	Passeriformes	90.69	86.69	4	0.14	3.86	9.3	98.49	77.75	0.61	20.13	1.34	0.61	0.14	0.59	0	0.17	False	[]
UP000547721_449384	Ptilorrhoa leucosticta	449384	13491	Passeriformes	88.89	85.25	3.64	0.11	3.53	11.11	98.51	79.08	0.51	18.92	1.34	0.48	0.09	0.77	0	0.15	False	[]
UP000575029_266360	Grantiella picta	266360	14054	Passeriformes	90.22	86.76	3.46	0.04	3.41	9.78	98.03	78.58	0.85	18.6	1.66	0.73	0.15	0.78	0	0.31	False	[]
UP000570592_254575	Pardalotus punctatus	254575	13660	Passeriformes	89.51	85.7	3.81	0.06	3.75	10.49	98.27	77.29	0.6	20.38	1.51	0.68	0.14	0.69	0	0.23	False	[]
UP000016665_59894	Ficedula albicollis	59894	15441	Passeriformes	97.06	94.53	2.53	0.22	2.31	2.94	95.1	80.48	11.47	3.15	1.71	0.63	0.81	0.27	0	3.19	False	[]
UP000565754_279966	Oenanthe oenanthe	279966	13538	Passeriformes	87.81	84.3	3.51	0.15	3.36	12.19	98.43	78.94	0.76	18.73	1.34	0.59	0.16	0.59	0	0.24	False	[]
UP000579558_366454	Notiomystis cincta	366454	13629	Passeriformes	88.92	84.9	4.02	0.05	3.97	11.08	98.26	76.62	0.68	20.96	1.44	0.55	0.15	0.74	0	0.3	False	[]
UP000554720_156561	Anthoscopus minutus	156561	13552	Passeriformes	86.21	82.36	3.85	0.03	3.82	13.78	98.14	76.64	0.61	20.89	1.62	0.57	0.21	0.84	0	0.24	False	[]
UP000540071_48891	Poecile atricapillus	48891	14163	Passeriformes	91.95	88.48	3.47	0.12	3.35	8.05	98.45	79.61	0.6	18.24	1.39	0.5	0.13	0.76	0	0.16	False	[]
UP000560247_44397	Melospiza melodia	44397	13912	Passeriformes	87.33	83.57	3.76	0.1	3.66	12.67	98.41	78.06	0.94	19.41	1.37	0.55	0.13	0.69	0	0.22	False	[]
UP000523279_667154	Dicaeum eximium	667154	13622	Passeriformes	88.08	85.1	2.98	0.09	2.89	11.92	98.36	80.56	0.68	17.12	1.37	0.56	0.18	0.63	0	0.26	False	[]
UP000197619_299123	Lonchura striata domestica	299123	15247	Passeriformes	95.74	93.39	2.35	0.17	2.17	4.26	95.12	86.04	4.1	4.98	1.72	0.64	0.51	0.57	0	3.15	False	[]
UP000007754_59729	Taeniopygia guttata	59729	16489	Passeriformes	97.82	95.43	2.39	1.73	0.66	2.18	96.94	90.72	5.73	0.49	1.66	0.75	0.76	0.15	0	1.4	False	[]
UP000564407_720584	Malurus elegans	720584	14016	Passeriformes	90.45	86.72	3.73	0.02	3.72	9.55	97.92	77.85	0.83	19.24	1.79	0.77	0.21	0.81	0	0.29	False	[]
UP000564784_64802	Loxia curvirostra	64802	14544	Passeriformes	92.16	88.56	3.6	0.26	3.34	7.85	98.22	79.1	0.7	18.42	1.57	0.53	0.26	0.78	0	0.21	False	[]
UP000524542_571890	Urocynchramus pylzowi	571890	13671	Passeriformes	89.84	86.38	3.46	0.17	3.29	10.16	98.54	79.28	0.59	18.67	1.25	0.52	0.15	0.58	0	0.2	False	[]
UP000553862_84834	Molothrus ater	84834	15960	Passeriformes	92.47	87.85	4.62	0.18	4.44	7.53	97.36	75.22	1.05	21.09	2.19	0.6	0.39	1.2	0	0.44	False	[]
UP000552319_64278	Quiscalus mexicanus	64278	13590	Passeriformes	88.11	83.82	4.29	0.09	4.2	11.88	98.37	75.77	0.64	21.96	1.42	0.52	0.22	0.68	0	0.21	False	[]
UP000538725_254552	Melanocharis versteri	254552	13955	Passeriformes	90.68	87.12	3.56	0.08	3.48	9.31	98.42	78.66	0.61	19.15	1.4	0.57	0.18	0.65	0	0.18	False	[]
UP000532252_45807	Motacilla alba	45807	13502	Passeriformes	87.99	84.26	3.73	0.22	3.52	12	98.61	78.33	0.48	19.8	1.25	0.48	0.19	0.58	0	0.14	False	[]
UP000558164_2585812	Leptocoma aspasia	2585812	13699	Passeriformes	88.19	84.43	3.76	0.13	3.63	11.81	98.26	78.5	0.56	19.2	1.52	0.58	0.25	0.69	0	0.22	False	[]
UP000587587_254652	Promerops cafer	254652	14071	Passeriformes	91.19	87.37	3.82	0.15	3.67	8.8	98.46	78.5	0.57	19.39	1.34	0.57	0.15	0.62	0	0.21	False	[]
UP000542358_979223	Oreocharis arfaki	979223	13980	Passeriformes	91.03	87.25	3.78	0.08	3.7	8.97	98.43	78.45	0.54	19.44	1.34	0.55	0.14	0.65	0	0.23	False	[]
UP000550059_298831	Setophaga kirtlandii	298831	13871	Passeriformes	90.17	86.44	3.73	0.12	3.6	9.83	98.42	78.44	0.55	19.43	1.38	0.49	0.18	0.71	0	0.19	False	[]
UP000276834_44316	Chloebia gouldiae	44316	18273	Passeriformes	89.96	81.79	8.17	0.36	7.8	10.05	86.7	65.86	9.54	11.3	2.85	0.99	0.89	0.97	0	10.45	False	[]
UP000539920_441696	Ploceus nigricollis	441696	13506	Passeriformes	89.27	85.62	3.65	0.16	3.48	10.74	98.61	78.85	0.52	19.24	1.21	0.53	0.18	0.5	0	0.19	False	[]
UP000580681_337179	Emberiza fucata	337179	13193	Passeriformes	87.13	83.65	3.48	0.12	3.36	12.87	98.5	78.09	0.66	19.75	1.27	0.49	0.14	0.64	0	0.23	False	[]
UP000537039_52777	Ciconia maguari	52777	13285	Neognathae	89.27	86.03	3.24	0.15	3.09	10.73	99.08	79.62	0.46	19	0.77	0.33	0.11	0.33	0	0.15	False	[]
UP000521322_243059	Dasyornis broadbenti	243059	14364	Passeriformes	91	87.47	3.53	0.06	3.47	9	97.89	78.72	0.79	18.38	1.9	0.8	0.17	0.93	0	0.21	False	[]
UP000586926_874463	Mohoua ochrocephala	874463	13564	Passeriformes	88.42	84.38	4.04	0.12	3.92	11.58	98.22	77.27	0.54	20.41	1.54	0.67	0.12	0.75	0	0.24	False	[]
UP000575874_39617	Aphelocoma coerulescens	39617	14551	Passeriformes	92.25	88.67	3.58	0.13	3.45	7.75	98.32	79.34	0.56	18.42	1.45	0.6	0.2	0.65	0	0.23	False	[]
UP000517678_254448	Cnemophilus loriae	254448	14099	Passeriformes	90.5	86.96	3.54	0.1	3.44	9.49	98.38	78.96	0.57	18.85	1.45	0.6	0.18	0.67	0	0.17	False	[]
UP000534407_181099	Oriolus oriolus	181099	13920	Passeriformes	90.49	86.77	3.72	0.12	3.6	9.51	98.44	78.92	0.56	18.96	1.36	0.55	0.09	0.72	0	0.2	False	[]
UP000537234_450177	Dicrurus megarhynchus	450177	14215	Passeriformes	90.95	87.22	3.73	0.14	3.59	9.05	98.2	79.34	0.51	18.35	1.59	0.69	0.13	0.77	0	0.21	False	[]
UP000532437_107208	Erythrocercus mccallii	107208	14010	Passeriformes	89.5	84.63	4.87	0.04	4.83	10.49	98.4	78.02	0.49	19.89	1.41	0.52	0.2	0.69	0	0.19	False	[]
UP000530962_175120	Irena cyanogastra	175120	14199	Passeriformes	90.77	87	3.77	0.13	3.64	9.23	98.35	78.34	0.68	19.33	1.39	0.54	0.18	0.67	0	0.26	False	[]
UP000547499_28713	Lanius ludovicianus	28713	13675	Passeriformes	88.75	85.12	3.63	0.14	3.49	11.25	98.28	78.15	0.47	19.66	1.5	0.59	0.18	0.73	0	0.22	False	[]
UP000534930_381031	Myiagra hebetior	381031	13880	Passeriformes	89.92	86.12	3.8	0.12	3.68	10.08	98.45	78.63	0.53	19.29	1.31	0.51	0.14	0.66	0	0.24	False	[]
UP000526602_38397	Orthonyx spaldingii	38397	14263	Passeriformes	90.99	87.58	3.41	0.07	3.35	9	98.13	79.46	0.73	17.94	1.65	0.65	0.26	0.74	0	0.22	False	[]
UP000557196_461220	Aleadryas rufinucha	461220	13884	Passeriformes	90.68	86.65	4.03	0.1	3.92	9.32	98.49	77.74	0.58	20.17	1.3	0.51	0.14	0.65	0	0.21	False	[]
UP000557315_254528	Daphoenositta chrysoptera	254528	13857	Passeriformes	90.34	86.8	3.54	0.11	3.43	9.66	98.29	78.78	0.62	18.89	1.5	0.62	0.17	0.71	0	0.21	False	[]
UP000571324_720586	Origma solitaria	720586	14437	Passeriformes	90.96	87.37	3.59	0.05	3.54	9.04	97.89	78.03	0.87	18.99	1.88	0.77	0.22	0.89	0	0.23	False	[]
UP000534626_254539	Falcunculus frontatus	254539	14436	Passeriformes	91.82	88.22	3.6	0.11	3.48	8.18	98.09	78.31	0.73	19.05	1.64	0.59	0.18	0.87	0	0.27	False	[]
UP000584415_1160851	Platysteira castanea	1160851	13995	Passeriformes	90.47	86.8	3.67	0.05	3.62	9.53	98.39	78.66	0.61	19.12	1.46	0.65	0.13	0.68	0	0.14	False	[]
UP000589495_34956	Vireo altiloquus	34956	14067	Passeriformes	89.07	85.47	3.6	0.11	3.48	10.93	98.2	78.75	0.7	18.75	1.55	0.58	0.19	0.78	0	0.25	False	[]
UP000543364_114276	Cephalopterus ornatus	114276	13893	Passeriformes	89.56	85.89	3.67	0.02	3.65	10.44	97.27	77.69	0.84	18.74	2.53	1.24	0.21	1.08	0	0.19	False	[]
UP000564466_114331	Oxyruncus cristatus	114331	14018	Passeriformes	90.89	87.6	3.29	0.03	3.26	9.12	97.53	79.25	0.66	17.62	2.33	1.22	0.21	0.9	0	0.14	False	[]
UP000551443_269412	Xiphorhynchus elegans	269412	13517	Passeriformes	84.42	80.5	3.92	0.01	3.92	15.57	97.03	74.01	1.1	21.92	2.8	1.08	0.31	1.41	0	0.18	False	[]
UP000553648_239386	Serilophus lunatus	239386	14091	Passeriformes	90.69	87.41	3.28	0.02	3.26	9.31	97.32	78.62	0.87	17.83	2.46	1.3	0.26	0.9	0	0.23	False	[]
UP000567624_363769	Smithornis capensis	363769	13835	Passeriformes	89.69	86.44	3.25	0	3.25	10.31	97.59	78.98	0.82	17.79	2.22	1.01	0.23	0.98	0	0.2	False	[]
UP000520463_1118560	Formicarius rufipectus	1118560	13577	Passeriformes	88.19	84.87	3.32	0.01	3.31	11.81	97.44	78.78	0.79	17.87	2.34	1.09	0.22	1.03	0	0.21	False	[]
UP000591535_117165	Grallaria varia	117165	13896	Passeriformes	89.77	86.39	3.38	0	3.38	10.23	97.54	78.99	0.66	17.89	2.28	1.18	0.19	0.91	0	0.18	False	[]
UP000529852_463165	Furnarius figulus	463165	13848	Passeriformes	89.11	85.8	3.31	0.02	3.29	10.89	97.5	78.44	0.77	18.29	2.35	1.2	0.26	0.89	0	0.14	False	[]
UP000588334_265632	Sclerurus mexicanus	265632	14009	Passeriformes	90.32	87.12	3.2	0	3.2	9.68	97.35	78.64	0.73	17.98	2.47	1.28	0.29	0.9	0	0.18	False	[]
UP000570547_449367	Pachycephala philippinensis	449367	13318	Passeriformes	87.31	83.99	3.32	0.06	3.26	12.69	98.37	78.5	0.58	19.29	1.43	0.62	0.11	0.7	0	0.2	False	[]
UP000546235_187106	Caloenas nicobarica	187106	14055	Neognathae	89.56	86.92	2.64	0.06	2.57	10.44	98.97	81.44	0.75	16.78	0.8	0.31	0.11	0.38	0	0.23	False	[]
UP000290572_84645	Labeo rohita	84645	32379	Otophysi	78.92	68	10.92	1.49	9.43	21.08	80.47	56.96	14.58	8.93	7.45	2.37	3.49	1.59	0.03	11.82	True	['Tachyglossus aculeatus']
UP000582659_6326	Bursaphelenchus xylophilus	6326	15859	Rhabditida	86.35	82.4	3.95	0	3.95	13.65	50.73	31.16	18.43	1.14	7.31	1.88	4.7	0.73	0	41.96	False	[]
UP000007755_103372	Acromyrmex echinatior	103372	13962	Formicidae	93.68	88.97	4.71	0.8	3.91	6.32	77.68	63.18	10.8	3.7	2.26	0.27	1.69	0.3	0	20.06	False	[]
UP000005205_12957	Atta cephalotes	12957	10483	Formicidae	96.05	92.84	3.21	1.18	2.02	3.95	97.3	87.43	6.45	3.42	0.74	0.13	0.48	0.13	0	1.96	False	[]
UP000078540_520822	Atta colombica	520822	14143	Formicidae	93.14	89.63	3.51	0.76	2.75	6.86	71.51	58.4	11.29	1.82	3.34	0.21	2.76	0.37	0	25.15	False	[]
UP000078542_456900	Cyphomyrmex costatus	456900	15716	Formicidae	93.64	89.01	4.63	0.52	4.1	6.36	74.76	58.69	13.34	2.73	3.53	0.52	2.62	0.39	0.1	21.43	True	['Actinobacteria']
UP000078492_471704	Trachymyrmex cornetzi	471704	18657	Formicidae	94.17	89.21	4.96	0.61	4.35	5.83	69.46	50.21	16.15	3.1	4.27	0.56	3.12	0.59	0	26.27	False	[]
UP000078541_34720	Trachymyrmex septentrionalis	34720	15167	Formicidae	95.71	91.63	4.08	0.7	3.37	4.3	72.21	58.8	11.22	2.19	3.66	0.37	2.76	0.53	0	24.13	False	[]
UP000075809_64791	Trachymyrmex zeteki	64791	14302	Formicidae	91.91	88.29	3.62	0.56	3.06	8.09	73.36	59.6	11.54	2.22	3.62	0.39	2.71	0.52	0	23.02	False	[]
UP000504618_300111	Temnothorax curvispinosus	300111	15254	Formicidae	95.64	85.06	10.58	0.26	10.32	4.37	88.17	68.68	11.68	7.81	3.41	0.71	1.97	0.73	0	8.42	False	[]
UP000310200_300112	Temnothorax longispinosus	300112	13004	Formicidae	85.08	78.88	6.2	0.14	6.06	14.92	75.39	56.01	14.67	4.71	2.97	0.45	2.1	0.42	0	21.64	False	[]
UP000504615_144034	Pogonomyrmex barbatus	144034	9843	Formicidae	89.67	86.53	3.14	0.17	2.98	10.33	94.34	83.19	7.48	3.67	1.21	0.28	0.74	0.19	0	4.45	False	[]
UP000515204_609295	Dinoponera quadriceps	609295	11037	Formicidae	95.94	92.66	3.28	0.23	3.04	4.06	94.37	82.4	9.16	2.81	1.52	0.37	0.92	0.23	0	4.1	False	[]
UP000008237_610380	Harpegnathos saltator	610380	15029	Formicidae	96.47	89.94	6.53	1.86	4.67	3.53	85.89	73.93	6.28	5.68	2.88	0.19	1.7	0.99	0	11.22	False	[]
UP000297026_454923	Diachasma alloeum	454923	428	Apocrita	2.69	2.62	0.07	0	0.07	97.31	52.57	26.87	24.53	1.17	2.34	0.94	1.4	0	0	45.09	False	[]
UP000002358_7425	Nasonia vitripennis	7425	13385	Apocrita	93.66	89.67	3.99	1.42	2.57	6.35	82.88	70.01	9.87	3	2.87	0.69	1.89	0.29	0	14.25	False	[]
UP000215335_543379	Trichomalopsis sarcophagae	543379	16054	Apocrita	82.1	77.35	4.75	0.99	3.76	17.89	61.3	45.04	12.32	3.94	2.82	0.44	2.09	0.29	0	35.89	False	[]
UP000479190_86971	Trichogramma brassicae	86971	16797	Apocrita	65.84	62.58	3.26	0	3.26	34.16	52.46	30.84	18.66	2.96	12.21	3.27	7.95	0.99	0	35.33	False	[]
UP000504622_441921	Neodiprion lecontei	441921	11567	Endopterygota	97.44	94.55	2.89	0.29	2.6	2.56	90.47	72.7	15.17	2.6	2.09	0.68	1	0.41	0	7.43	False	[]
UP000291343_195883	Laodelphax striatellus	195883	17309	Paraneoptera	92.7	79.45	13.25	0	13.25	7.3	61.83	38.57	15.99	7.27	9.33	2.27	6.08	0.98	0.24	27.78	True	['unclassified Wolbachia']
UP000494040_79782	Cimex lectularius	79782	14051	Paraneoptera	95.19	82.59	12.6	3.36	9.24	4.82	74.69	52.83	11.13	10.73	6.49	1.23	4.53	0.73	0.27	14.38	True	['Staphylococcus saprophyticus subsp. saprophyticus (strain ATCC 15305 / DSM 20229 / NCIMB 8711 / NCTC 7292 / S-41)', 'unclassified Wolbachia', 'Enterobacterales', 'Ambiguous contaminant']
UP000479000_355587	Nesidiocoris tenuis	355587	23052	Paraneoptera	74.18	60.27	13.91	0.07	13.84	25.83	38.66	17.67	15.01	5.98	8.8	1.64	5.72	1.44	0.31	51.5	True	['Enterobacterales']
UP000466442_248454	Apolygus lucorum	248454	21887	Paraneoptera	89.45	68.81	20.64	0.22	20.42	10.55	56.25	32.69	17.65	5.91	8.02	1.77	5.38	0.87	0	35.73	False	[]
UP000015103_13249	Rhodnius prolixus	13249	14757	Paraneoptera	94.44	87.01	7.43	2.86	4.58	5.56	73.13	59.24	8.71	5.18	3.58	0.43	2.72	0.43	0.38	22.02	True	['Sodalis glossinidius (strain morsitans)', 'Rickettsiales', 'Ambiguous contaminant']
UP000478052_307492	Aphis craccivora	307492	31735	Paraneoptera	94.22	80.82	13.4	3.18	10.22	5.78	52.22	27.3	18.58	6.34	6.39	1.01	4.79	0.59	0.2	40.41	True	['Enterobacterales']
UP000479987_613905	Nylanderia fulva	613905	426	Formicidae	0.42	0.17	0.25	0	0.25	99.59	97.65	83.1	12.91	1.64	0.23	0	0.23	0	0	2.11	False	[]
UP000475862_307491	Aphis glycines	307491	18358	Paraneoptera	82.23	74.08	8.15	2.55	5.6	17.76	57.23	37.48	15.98	3.77	7.01	1.76	4.66	0.59	0	35.76	False	[]
UP000036403_67767	Lasius niger	67767	18044	Formicidae	85.33	72.48	12.85	0.25	12.6	14.67	70.94	42.33	12.54	16.07	7.1	1.48	4.1	1.52	0.83	18.58	True	['Serratia', 'Acetobacteraceae', 'Ambiguous contaminant']
UP000076502_178035	Dufourea novaeangliae	178035	11355	Aculeata	88.94	86.4	2.54	0	2.54	11.05	80.18	66.02	11.09	3.07	1.84	0.4	1.19	0.25	0	17.98	False	[]
UP000000304_7240	Drosophila simulans	7240	14991	melanogaster subgroup	93.05	88.32	4.73	0.8	3.93	6.95	92.71	82.72	2.77	7.22	1.05	0.05	0.77	0.23	0	6.24	False	[]
UP000515200_30033	Drosophila kikkawai	30033	15043	melanogaster group	97.39	91.57	5.82	1.18	4.64	2.61	92.32	82.07	3.91	6.34	1.46	0.68	0.65	0.13	0.18	2.57	True	['Acetobacter pasteurianus (strain NBRC 105184 / IFO 3283-01)', 'Lactobacillaceae', 'Ambiguous contaminant']
UP000515209_1041015	Drosophila rhopaloa	1041015	15937	melanogaster group	98.91	87.16	11.75	1.36	10.39	1.09	96.14	81.97	2.99	11.18	0.55	0.22	0.15	0.18	0.26	2.32	True	['Acetobacteraceae']
UP000268350_7266	Drosophila guanche	7266	13413	obscura group	95.35	93.13	2.22	0.63	1.59	4.65	97.04	93.17	1.69	2.18	0.87	0.16	0.41	0.3	0	2.09	False	[]
UP000008744_7234	Drosophila persimilis	7234	16749	obscura group	96.4	89.29	7.11	1.17	5.94	3.61	94.41	83.09	3.9	7.42	1.31	0.1	0.86	0.35	0	4.29	False	[]
UP000001819_46245	Drosophila pseudoobscura pseudoobscura	46245	14407	obscura group	98.67	94.56	4.11	0.94	3.17	1.34	97.51	94.76	1.83	0.92	0.74	0.25	0.43	0.06	0	1.76	False	[]
UP000007798_7260	Drosophila willistoni	7260	13	Sophophora	0	0	0	0	0	100	92.31	92.31	0	0	0	0	0	0	0	7.69	False	[]
UP000504616_27457	Bactrocera dorsalis	27457	11182	Schizophora	84.49	78.27	6.22	0	6.22	15.51	88.73	70.77	15.17	2.79	2.82	0.83	1.44	0.55	0	8.45	False	[]
UP000037069_7375	Lucilia cuprina	7375	14353	Schizophora	87.71	83.45	4.26	0.86	3.41	12.29	74.49	65.26	6.53	2.7	4.33	0.99	2.45	0.89	0	21.19	False	[]
UP000183832_568069	Clunio marinus	568069	21611	Culicomorpha	81.72	78.1	3.62	0	3.62	18.28	39.53	27.91	10.53	1.09	4.49	1.12	2.98	0.39	0	55.98	False	[]
UP000030765_74873	Anopheles sinensis	74873	19343	Culicidae	93.51	87.37	6.14	2.07	4.08	6.49	61.9	54.1	5.01	2.79	2.01	0.1	1.49	0.42	0	36.09	False	[]
UP000076408_30069	Anopheles stephensi	30069	11765	Culicidae	95.12	91.34	3.78	1.13	2.65	4.87	96.57	89.42	3.55	3.6	1.07	0.12	0.75	0.2	0	2.35	False	[]
UP000007062_7165	Anopheles gambiae	7165	15478	Culicidae	98.94	78.14	20.8	2.9	17.9	1.06	95.31	87.64	3.35	4.32	0.68	0.18	0.38	0.12	0	4.01	False	[]
UP000000673_43151	Anopheles darlingi	43151	10447	Culicidae	92.16	88.64	3.52	1.4	2.12	7.85	95.79	89.29	4.01	2.49	1.01	0.2	0.64	0.17	0	3.2	False	[]
UP000008820_7159	Aedes aegypti	7159	14555	Culicidae	97.46	88.04	9.42	2.76	6.66	2.54	91.57	81.82	7.26	2.49	2.09	0.56	1.26	0.27	0	6.34	False	[]
UP000249989_7160	Aedes albopictus	7160	16616	Culicidae	87.01	65.25	21.76	1.19	20.58	12.98	82.39	64.73	10.76	6.9	5.74	1.58	2.97	1.19	0	11.87	False	[]
UP000002320_7176	Culex quinquefasciatus	7176	19082	Culicidae	97.04	79.62	17.42	6.74	10.68	2.96	89.24	71.68	12.25	5.31	1.91	0.36	1.29	0.26	0	8.86	False	[]
UP000053825_597456	Habropoda laboriosa	597456	12781	Aculeata	94.74	90.48	4.26	0.02	4.25	5.25	80.7	64.79	11.58	4.33	2.65	0.41	1.81	0.43	0	16.65	False	[]
UP000242457_94128	Apis cerana cerana	94128	9931	Aculeata	93.61	89.02	4.59	0.28	4.31	6.39	95.16	82.8	8.22	4.14	0.74	0.14	0.45	0.15	0	4.11	False	[]
UP000005203_7460	Apis mellifera	7460	9955	Aculeata	97.54	96.17	1.37	0.34	1.03	2.46	96.29	91.16	3.68	1.45	0.79	0.21	0.43	0.15	0	2.91	False	[]
UP000504631_207650	Bombus vosnesenskii	207650	10990	Aculeata	97.94	96.46	1.48	0.45	1.03	2.06	95.23	86.56	5.88	2.79	0.68	0.16	0.37	0.15	0	4.09	False	[]
UP000250275_516756	Eufriesea mexicana	516756	7068	Aculeata	55.46	52.64	2.82	0.03	2.79	44.54	83.4	61.97	16.48	4.95	1.17	0.31	0.79	0.07	0	15.42	False	[]
UP000053105_166423	Melipona quadrifasciata	166423	14253	Aculeata	91.87	85.97	5.9	0.08	5.82	8.13	71.16	52.01	15.43	3.72	2.5	0.23	1.99	0.28	0	26.34	False	[]
UP000053097_2015173	Ooceraea biroi	2015173	16497	Formicidae	98.85	92.38	6.47	2	4.48	1.14	79.34	69.29	6.72	3.33	1.96	0.2	1.4	0.36	0	18.69	False	[]
UP000007819_7029	Acyrthosiphon pisum	7029	35816	Paraneoptera	95.88	80.34	15.54	7.32	8.22	4.12	61.53	33.53	22.49	5.51	7.16	1.34	5.11	0.71	0.58	28.62	True	['Bacilli', 'Pantoea sp. (strain At-9b)', 'Enterobacter', 'Acinetobacter', 'Ambiguous contaminant']
UP000325440_506608	Cinara cedri	506608	16923	Paraneoptera	91.93	86.33	5.6	1.29	4.32	8.06	59.6	42.01	15.42	2.17	7.55	1.6	5.23	0.72	0.5	29.89	True	['Wolbachia']
UP000079169_121845	Diaphorina citri	121845	19805	Paraneoptera	89.45	63.64	25.81	3.92	21.88	10.55	73.23	44.99	14.6	13.64	5.96	0.8	3.99	1.17	0	20.81	False	[]
UP000019149_6210	Echinococcus granulosus	6210	11279	Lophotrochozoa	90.26	81.33	8.93	5.48	3.46	9.73	67.54	49.95	11.85	5.74	2.25	0.3	1.65	0.3	0	30.21	False	[]
UP000017246_6211	Echinococcus multilocularis	6211	10470	Lophotrochozoa	96.03	87.1	8.93	6.87	2.06	3.96	77.64	70.36	5.03	2.25	2.22	0.34	1.5	0.38	0	20.14	False	[]
UP000274429_6205	Hydatigera taeniaeformis	6205	11591	Lophotrochozoa	90.61	72.36	18.25	5.18	13.06	9.4	80.92	44.6	15.02	21.3	3.21	0.41	2.08	0.72	0	15.87	False	[]
UP000282613_60517	Taenia asiatica	60517	10244	Lophotrochozoa	89.17	78.34	10.83	5.39	5.44	10.83	80.59	60.04	10.16	10.39	2.9	0.46	1.83	0.61	0	16.51	False	[]
UP000281553_60516	Dibothriocephalus latus	60516	19927	Lophotrochozoa	84.45	63.59	20.86	1.01	19.85	15.55	44.9	10.07	22.02	12.81	6.4	0.54	4.3	1.56	0	48.7	False	[]
UP000275846_70667	Schistocephalus solidus	70667	20172	Lophotrochozoa	90.14	78.85	11.29	0.76	10.54	9.86	44.07	18.62	19.4	6.05	14.97	2.09	10.35	2.53	0	40.96	False	[]
UP000422442_64606	Sparganum proliferum	64606	22389	Lophotrochozoa	89.42	79.18	10.24	0.97	9.27	10.58	43.6	20.75	18.46	4.39	24.2	4.5	16.27	3.43	0	32.2	False	[]
UP000550142_99802	Spirometra erinaceieuropaei	99802	27605	Lophotrochozoa	90.18	73.83	16.35	1.18	15.17	9.82	44.5	20.41	18.88	5.21	27.95	5.35	18.8	3.8	0	27.55	False	[]
UP000215902_282301	Macrostomum lignano	282301	43466	Lophotrochozoa	84.16	46.19	37.97	0.04	37.93	15.84	55.34	39.9	12.4	3.04	19.91	10.73	6.67	2.51	0	24.75	False	[]
UP000286415_79923	Clonorchis sinensis	79923	14505	Lophotrochozoa	86.81	82.39	4.42	0.51	3.92	13.19	44.08	24.15	18.26	1.67	5.66	1.56	3.67	0.43	0	50.26	False	[]
UP000308267_147828	Opisthorchis felineus	147828	11402	Lophotrochozoa	92.42	86.35	6.07	0.72	5.35	7.59	58.98	36.64	20.48	1.86	4.81	1.73	2.76	0.32	0	36.2	False	[]
UP000054324_6198	Opisthorchis viverrini	6198	16307	Lophotrochozoa	88.07	82.09	5.98	0.59	5.39	11.93	40.19	21.52	16.53	2.14	4.42	1.09	2.97	0.36	0	55.39	False	[]
UP000272942_27848	Echinostoma caproni	27848	18535	Lophotrochozoa	88.79	71.51	17.28	0.76	16.52	11.21	47.19	16.11	20.9	10.18	7.49	1.19	4.75	1.55	0	45.32	False	[]
UP000316759_46835	Fasciola gigantica	46835	12643	Lophotrochozoa	88.16	79.14	9.02	0.67	8.34	11.84	53.86	28.14	20.35	5.37	5.61	1.41	3.42	0.78	0	40.53	False	[]
UP000230066_6192	Fasciola hepatica	6192	11190	Lophotrochozoa	89.05	81.63	7.42	0.72	6.7	10.96	59.31	34.71	21.06	3.54	5.84	1.78	3.49	0.57	0	34.84	False	[]
UP000324629_34504	Paragonimus westermani	34504	12535	Lophotrochozoa	91.24	78.51	12.73	0.67	12.05	8.77	61.08	29.42	24.77	6.89	6.76	1.95	4.06	0.75	0	32.17	False	[]
UP000290809_6184	Schistosoma bovis	6184	11348	Lophotrochozoa	92.08	71.39	20.69	5.73	14.96	7.92	70.34	42.48	16.96	10.9	9.53	2.88	5.16	1.49	0	20.14	False	[]
UP000279833_6186	Schistosoma curassoni	6186	22688	Lophotrochozoa	89.55	57.94	31.61	5.35	26.25	10.45	49.27	15.8	15.77	17.7	10.31	1.18	7.26	1.87	0	40.42	False	[]
UP000471633_6185	Schistosoma haematobium	6185	8963	Lophotrochozoa	85.38	76.61	8.77	4.85	3.92	14.62	69.53	45.69	20.98	2.86	8.86	3.09	4.81	0.96	0	21.61	False	[]
UP000311919_6182	Schistosoma japonicum	6182	10042	Lophotrochozoa	90.94	81.46	9.48	4.47	5.01	9.06	64.26	44.99	16.54	2.73	6.72	2.29	3.73	0.7	0	29.02	False	[]
UP000008854_6183	Schistosoma mansoni	6183	14095	Lophotrochozoa	93.97	65.36	28.61	6.41	22.21	6.03	69.13	51.23	13.39	4.51	7.46	3.26	3.72	0.48	0	23.41	False	[]
UP000277204_48269	Schistosoma margrebowiei	48269	25527	Lophotrochozoa	92.28	66.03	26.25	5.65	20.61	7.71	47.45	18.05	18.5	10.9	12.02	1.6	8.64	1.78	0	40.53	False	[]
UP000269396_31246	Schistosoma mattheei	31246	22244	Lophotrochozoa	90.01	55.88	34.13	5.39	28.74	9.99	50.53	15.78	15.4	19.35	8.09	0.9	5.77	1.42	0	41.38	False	[]
UP000267029_53468	Mesocestoides corti	53468	10572	Lophotrochozoa	90.82	82.64	8.18	2.95	5.23	9.19	71.72	45.51	19.75	6.46	4.1	0.95	2.42	0.73	0	24.19	False	[]
UP000278807_102285	Rodentolepis nana	102285	13592	Lophotrochozoa	91.53	75.77	15.76	2.78	12.98	8.47	67	33.66	21.28	12.06	4.03	0.65	2.67	0.71	0	28.97	False	[]
UP000274504_6216	Hymenolepis diminuta	6216	11237	Lophotrochozoa	90.56	78.42	12.14	2.91	9.23	9.44	71.8	41.99	19.7	10.11	3.95	0.81	2.39	0.75	0	24.25	False	[]
UP000030746_225164	Lottia gigantea	225164	23671	Lophotrochozoa	97.93	84.7	13.23	9.31	3.92	2.06	71.21	58.87	8.85	3.49	4.66	0.72	3.21	0.73	0	24.13	False	[]
UP000009046_121224	Pediculus humanus corporis	121224	10781	Paraneoptera	94.74	90.95	3.79	1.48	2.31	5.25	78.36	71.33	5.05	1.98	8.47	2.09	5.37	1.01	0	13.17	False	[]
UP000504606_133901	Frankliniella occidentalis	133901	15639	Paraneoptera	90.96	86.86	4.1	0	4.1	9.05	63.03	48.23	12.17	2.63	17.85	8.27	7.07	2.51	0	19.13	False	[]
UP000515158_161013	Thrips palmi	161013	14300	Paraneoptera	89.93	87.86	2.07	0	2.07	10.07	63.94	50.3	12.35	1.29	16.45	8	7.07	1.38	0	19.6	False	[]
UP000245037_6973	Blattella germanica	6973	28575	Neoptera	94.08	82.7	11.38	0.19	11.18	5.93	49.92	27.64	16.77	5.51	3.93	0.7	2.71	0.52	0	46.15	False	[]
UP000235965_105785	Cryptotermes secundus	105785	17779	Neoptera	93.97	85.49	8.48	0.76	7.72	6.04	74.86	46.64	22.16	6.06	5.72	1.91	3.18	0.63	0	19.42	False	[]
UP000502823_36987	Coptotermes formosanus	36987	12806	Neoptera	91.8	82.24	9.56	0.56	9	8.2	82.63	52.88	23.15	6.6	3.07	0.86	1.96	0.25	0	14.31	False	[]
UP000027135_136037	Zootermopsis nevadensis	136037	14539	Neoptera	91.83	87.76	4.07	1.8	2.27	8.18	73.37	62.77	8.05	2.55	2.3	0.45	1.51	0.34	0	24.33	False	[]
UP000525554_1049336	Ephemera danica	1049336	541	Hexapoda	5.51	5.44	0.07	0	0.07	94.49	54.34	23.29	17.74	13.31	7.39	2.77	3.88	0.74	0.18	18.85	True	['Rhodocyclales']
UP000192578_232323	Hypsibius dujardini	232323	14162	Panarthropoda	68.36	62.77	5.59	3.37	2.22	31.64	56.62	44.17	10.2	2.25	6.01	1.52	3.71	0.78	0	37.37	False	[]
UP000186922_947166	Ramazzottius varieornatus	947166	22940	Panarthropoda	84	75.59	8.41	0.43	7.98	15.99	41.21	25.34	13.84	2.03	5.48	1.36	3.4	0.72	0	53.31	False	[]
UP000276133_10195	Brachionus plicatilis	10195	52211	Protostomia	91.26	83.99	7.27	0	7.27	8.74	17.24	8.6	6.69	1.95	3.23	0.59	2.19	0.45	0	79.54	False	[]
UP000001292_7238	Drosophila sechellia	7238	16134	melanogaster subgroup	98.26	92.73	5.53	0.78	4.75	1.74	93.37	85.15	2.34	5.88	0.89	0.09	0.54	0.26	0	5.74	False	[]
UP000015101_6412	Helobdella robusta	6412	23328	Lophotrochozoa	95.61	78	17.61	14.83	2.78	4.38	61.33	47.4	10.58	3.35	11.46	3.08	6.41	1.97	0	27.21	False	[]
UP000014760_283909	Capitella teleta	283909	31133	Lophotrochozoa	97.05	80.66	16.39	9.44	6.95	2.95	96.11	91.24	2.74	2.13	1.82	0.61	0.78	0.43	0	2.06	False	[]
UP000085678_7574	Lingula anatina	7574	26679	Lophotrochozoa	97.64	68.48	29.16	15.17	13.99	2.36	73.57	55.39	12.19	5.99	8.25	2.41	5.24	0.6	0	18.18	False	[]
UP000593567_10212	Bugula neritina	10212	25017	Lophotrochozoa	83.39	66.2	17.19	0	17.19	16.6	43.66	21.1	16	6.56	8.99	2.06	5.66	1.27	0	47.36	False	[]
UP000078046_1819745	Intoshia linei	1819745	8720	Lophotrochozoa	57.69	56.3	1.39	0	1.39	42.31	34.87	17.52	14.69	2.66	6.74	1.59	4.37	0.78	0	58.38	False	[]
UP000507470_42192	Mytilus coruscus	42192	58248	Lophotrochozoa	85.97	76.61	9.36	0.21	9.14	14.03	34.76	15.79	16.31	2.66	11.14	2.1	7.84	1.2	0	54.1	False	[]
UP000005408_29159	Crassostrea gigas	29159	25998	Lophotrochozoa	90.85	73.28	17.57	10.07	7.5	9.14	65.1	49.26	12.46	3.38	4.4	0.89	3.11	0.4	0	30.5	False	[]
UP000242188_6573	Mizuhopecten yessoensis	6573	22409	Lophotrochozoa	90.51	85.12	5.39	0.42	4.97	9.48	54.9	35.28	17.88	1.74	9.95	3.07	6.19	0.69	0	35.15	False	[]
UP000053454_37653	Octopus bimaculoides	37653	32794	Lophotrochozoa	97.18	83.65	13.53	7.67	5.86	2.82	58.75	40.96	9.82	7.97	12.04	1.07	7.25	3.72	0	29.21	False	[]
UP000515154_6645	Octopus vulgaris	6645	18617	Lophotrochozoa	96.25	83.86	12.39	6.15	6.24	3.75	74.77	55.46	14.94	4.37	9.41	2.25	6.05	1.11	0	15.82	False	[]
UP000245119_400727	Pomacea canaliculata	400727	21377	Lophotrochozoa	88.24	83.35	4.89	0.13	4.76	11.76	53.3	31.44	18.77	3.09	10.62	3.25	6.32	1.05	0	36.07	False	[]
UP000271974_188477	Elysia chlorotica	188477	23836	Lophotrochozoa	91.78	84.07	7.71	0.08	7.63	8.22	50.63	29.73	15.92	4.98	10.96	2.33	7.16	1.47	0.45	35.89	True	['Francisella']
UP000549394_2664684	Dimorphilus gyrociliatus	2664684	14044	Lophotrochozoa	87.19	82.68	4.51	0.08	4.42	12.81	60.87	39.61	19.17	2.09	9.78	3.69	5.58	0.51	0	29.34	False	[]
UP000280995_157069	Trichobilharzia regenti	157069	22165	Lophotrochozoa	89.55	55.5	34.05	2.78	31.27	10.45	52.28	10.28	21.86	20.14	9.46	1.03	6.55	1.88	0	38.26	False	[]
UP000000803_7227	Drosophila melanogaster	7227	13821	melanogaster subgroup	96.23	95.02	1.21	0.63	0.57	3.78	96.95	96.2	0.43	0.32	0.48	0.19	0.18	0.11	0	2.57	False	[]
UP000001070_7222	Drosophila grimshawi	7222	14394	Drosophila	98.45	91.02	7.43	3.57	3.86	1.55	95.19	88.82	3.22	3.15	1.2	0.04	0.85	0.31	0	3.61	False	[]
UP000035680_75913	Strongyloides venezuelensis	75913	16597	Rhabditida	90.07	81.59	8.48	4.19	4.29	9.93	53.62	39.77	11.48	2.37	3.78	0.41	3.05	0.32	0.08	42.18	True	['Enterobacteriaceae']
UP000035681_6248	Strongyloides stercoralis	6248	12823	Rhabditida	91.32	83.89	7.43	4.97	2.47	8.68	64.9	52.73	10.63	1.54	5.1	0.84	3.63	0.63	0	30	False	[]
UP000035682_34506	Strongyloides ratti	34506	9956	Rhabditida	81.59	76.39	5.2	4.43	0.78	18.41	69.77	62.29	6.91	0.57	3.89	0.63	2.91	0.35	0	26.35	False	[]
UP000298663_34508	Steinernema carpocapsae	34508	30620	Rhabditida	90.54	77.8	12.74	0	12.74	9.46	35.61	19.02	13.63	2.96	5.66	1.08	3.77	0.81	0	58.73	False	[]
UP000492821_6233	Panagrellus redivivus	6233	26288	Rhabditida	86.93	73.82	13.11	0	13.11	13.07	39.52	23.27	14.61	1.64	6.98	1.68	4.55	0.75	0	53.5	False	[]
UP000488831_2598192	Halicephalobus sp. NKZ332	2598192	10967	Rhabditida	79.97	76.15	3.82	0	3.82	20.03	63.62	35.91	24.43	3.28	7.11	1.69	4.54	0.88	0	29.27	False	[]
UP000276776_103827	Thelazia callipaeda	103827	10885	Spiruromorpha	95.09	90.85	4.24	0.18	4.05	4.91	84.39	72.62	8.53	3.24	1.88	0.21	1.31	0.36	0	13.73	False	[]
UP000271098_637853	Gongylonema pulchrum	637853	26895	Spiruromorpha	87.02	36.81	50.21	0.05	50.16	12.98	67.09	13.24	27.19	26.66	5.79	0.46	3.8	1.53	0	27.12	False	[]
UP000270924_6293	Wuchereria bancrofti	6293	13000	Spiruromorpha	95.03	80.48	14.55	0.81	13.73	4.97	91.14	69.11	5.85	16.18	1.12	0.12	0.75	0.25	0	7.74	False	[]
UP000024404_6282	Onchocerca volvulus	6282	12119	Spiruromorpha	97.28	92.51	4.77	1.35	3.42	2.72	80.52	73.63	4.94	1.95	1.41	0.12	1.14	0.15	0	18.07	False	[]
UP000271087_42157	Onchocerca ochengi	42157	13353	Spiruromorpha	92.51	70.35	22.16	0.81	21.34	7.49	91.31	55.89	10.01	25.41	1.39	0.12	0.9	0.37	0.07	6.96	True	['Alphaproteobacteria']
UP000242913_387005	Onchocerca flexuosa	387005	8122	Spiruromorpha	72.81	67.49	5.32	0.2	5.13	27.19	85.83	64.03	10.81	10.99	1.55	0.26	0.98	0.31	0	12.62	False	[]
UP000095285_7209	Loa loa	7209	12152	Spiruromorpha	93.19	84.35	8.84	0.4	8.44	6.81	89.1	68.2	12.61	8.29	3.02	0.59	1.74	0.69	0	7.88	False	[]
UP000277928_42156	Litomosoides sigmodontis	42156	9894	Spiruromorpha	90.79	82.15	8.64	0.09	8.55	9.21	90.04	66.73	15.23	8.08	2.03	0.22	1.33	0.48	0	7.92	False	[]
UP000280834_42155	Brugia timori	42155	15861	Spiruromorpha	92.82	58.6	34.22	0.43	33.79	7.18	81	38.92	7.99	34.09	1.25	0.22	0.81	0.22	0.41	16.17	True	['Comamonadaceae', 'Bifidobacteriaceae', 'Ambiguous contaminant']
UP000278627_6280	Brugia pahangi	6280	14545	Spiruromorpha	97.66	81.46	16.2	0.71	15.5	2.33	87.04	59.2	9.2	18.64	1.68	0.17	1.15	0.36	0	11.28	False	[]
UP000006672_6279	Brugia malayi	6279	8825	Spiruromorpha	68.45	54.15	14.3	0.49	13.81	31.55	89.82	80.49	6.35	2.98	1.79	0.37	1.24	0.18	0	8.39	False	[]
UP000276991_6277	Acanthocheilonema viteae	6277	10007	Spiruromorpha	89.05	78.55	10.5	0.09	10.4	10.96	92.7	65.69	14.21	12.8	2.55	0.18	1.84	0.53	0	4.76	False	[]
UP000274131_51028	Enterobius vermicularis	51028	12840	Spirurina	81.9	77.05	4.85	0.06	4.8	18.1	62.58	38.74	19.28	4.56	9.23	1.86	6.4	0.97	0	28.19	False	[]
UP000274756_318479	Dracunculus medinensis	318479	10868	Spirurina	83.96	78.75	5.21	0	5.21	16.03	70.53	43.53	21.31	5.69	5.62	1.29	3.89	0.44	0	23.85	False	[]
UP000031036_6265	Toxocara canis	6265	18499	Spirurina	93.69	81.31	12.38	2.62	9.76	6.31	65.77	51.11	10.94	3.72	4.15	0.63	3.14	0.38	0	30.08	False	[]
UP000267096_6269	Anisakis simplex	6269	20779	Spirurina	87.11	61.62	25.49	0.21	25.28	12.89	67.55	25.75	22.98	18.82	5.61	0.68	3.83	1.1	0	26.84	False	[]
UP000218231_2018661	Diploscapter pachys	2018661	27206	Rhabditina	77.99	40.85	37.14	0	37.14	22	52.91	32.02	17.27	3.62	8.77	2.08	5.95	0.74	2.46	28.41	True	['Pseudomonas', 'Sphingomonadales', 'Ambiguous contaminant']
UP000285301_1965070	Dinothrombium tinctorium	1965070	13518	Arachnida	89.6	80.51	9.09	0	9.09	10.4	65.92	41.58	18.6	5.74	13.02	3.75	7.49	1.78	0	21.06	False	[]
UP000230233_1611254	Caenorhabditis nigoni	1611254	28846	Caenorhabditis	97.45	82.04	15.41	2.86	12.55	2.55	74.37	57.12	11.79	5.46	2.47	0.4	1.67	0.4	0	23.16	False	[]
UP000580250_390850	Meloidogyne enterolobii	390850	56521	Rhabditida	88.85	17.16	71.69	1.22	70.47	11.15	54.83	31.04	14.64	9.15	5.99	0.87	4.21	0.91	0	39.19	False	[]
UP000024635_53326	Ancylostoma ceylanicum	53326	36519	Strongylida	95.73	75.55	20.18	0.47	19.71	4.27	49.25	25.26	19.18	4.81	4.53	0.69	3.37	0.47	0	46.22	False	[]
UP000194236_6958	Euroglyphus maynei	6958	15246	Arachnida	89.01	67.48	21.53	1	20.53	10.99	55.74	19.82	15.94	19.98	10.19	1.07	6.29	2.83	0	34.07	False	[]
UP000515146_6956	Dermatophagoides pteronyssinus	6956	11190	Arachnida	91.71	87.39	4.32	0.97	3.35	8.29	63.35	44.03	17.09	2.23	15.56	5.2	7.86	2.5	0	21.09	False	[]
UP000030665_36087	Trichuris trichiura	36087	9625	Nematoda	82.55	78.5	4.05	0.09	3.96	17.45	53.13	33.6	16.87	2.66	8.01	2.22	5.14	0.65	0.31	29.7	True	['Enterococcaceae', 'Escherichia coli O81 (strain ED1a)', 'Shigella', 'Ambiguous contaminant']
UP000053709_68888	Trichuris suis	68888	3288	Nematoda	29.64	28.16	1.48	0.04	1.44	70.36	52.1	26.13	21.23	4.74	8.79	1.76	6.33	0.7	0	39.11	False	[]
UP000054681_181606	Trichinella sp. T9	181606	12784	Nematoda	67.34	65.23	2.11	1.03	1.08	32.66	41.65	25.82	12.5	3.33	4.8	0.89	3.43	0.48	0	53.55	False	[]
UP000054924_92180	Trichinella sp. T8	92180	14641	Nematoda	72.65	70.09	2.56	1.08	1.48	27.35	40.57	24.53	12.18	3.86	4.86	0.89	3.5	0.47	0	54.57	False	[]
UP000054673_92179	Trichinella sp. T6	92179	14632	Nematoda	71.34	68.42	2.92	1.17	1.75	28.65	40.63	24.47	12.52	3.64	4.48	0.84	3.14	0.5	0	54.89	False	[]
UP000055024_268475	Trichinella zimbabwensis	268475	14212	Nematoda	68.83	66.4	2.43	0.85	1.57	31.17	35.79	23.19	10.62	1.98	4.88	0.83	3.41	0.64	0	59.32	False	[]
UP000054776_6334	Trichinella spiralis	6334	14258	Nematoda	71.62	68.74	2.88	1.26	1.62	28.39	38.5	24.63	10.84	3.03	4.4	0.77	3.17	0.46	0	57.09	False	[]
UP000054815_6337	Trichinella pseudospiralis	6337	10629	Nematoda	71.75	67.84	3.91	0.94	2.97	28.25	47.45	30.78	12.8	3.87	5.93	0.99	4.23	0.71	0	46.63	False	[]
UP000054783_990121	Trichinella patagoniensis	990121	14635	Nematoda	68.91	66.62	2.29	1.12	1.17	31.08	38.13	23.67	10.97	3.49	6.08	1.06	3.56	1.46	0	55.78	False	[]
UP000054843_268474	Trichinella papuae	268474	11419	Nematoda	68.87	66.67	2.2	0.9	1.3	31.13	42.44	28.97	11.93	1.54	5.77	1.19	3.94	0.64	0	51.79	False	[]
UP000054630_6336	Trichinella nelsoni	6336	13005	Nematoda	71.34	68.96	2.38	1.03	1.35	28.65	41.24	27.12	11.6	2.52	6.07	1.07	3.78	1.22	0	52.69	False	[]
UP000054721_6335	Trichinella nativa	6335	13202	Nematoda	72.51	70.22	2.29	1.17	1.12	27.49	41.55	27.02	12.23	2.3	5.19	0.97	3.54	0.68	0	53.26	False	[]
UP000055048_144512	Trichinella murrelli	144512	14367	Nematoda	71.66	68.92	2.74	1.12	1.62	28.34	39.76	24.96	11.61	3.19	4.54	0.85	3.27	0.42	0	55.7	False	[]
UP000054653_45882	Trichinella britovi	45882	15466	Nematoda	70.4	68.02	2.38	1.08	1.3	29.6	40.94	22.97	12.75	5.22	4	0.79	2.88	0.33	0	55.06	False	[]
UP000270296_241478	Soboliphyme baturini	241478	13153	Nematoda	83.58	71.97	11.61	0.04	11.56	16.42	45.43	19.18	17.16	9.09	9.4	1.44	6.49	1.47	0	45.16	False	[]
UP000271162_27835	Nippostrongylus brasiliensis	27835	22636	Strongylida	96.93	71.42	25.51	9.09	16.42	3.07	78.45	51.16	14.7	12.59	3.07	0.27	2.29	0.51	0	18.49	False	[]
UP000268014_6290	Haemonchus placei	6290	21409	Strongylida	98.17	82.44	15.73	6.04	9.69	1.84	78.54	55.21	10.85	12.48	2.22	0.22	1.6	0.4	0	19.23	False	[]
UP000270094_40348	Strongylus vulgaris	40348	20844	Strongylida	81.53	47.13	34.4	0.22	34.18	18.47	72.72	16.95	24.31	31.46	4.31	0.43	2.8	1.08	0	22.97	False	[]
UP000271889_71465	Cylicostephanus goldi	71465	13786	Strongylida	63.25	41.67	21.58	0.15	21.44	36.75	71.93	12.72	23.58	35.63	3.8	0.27	2.78	0.75	0.37	23.15	True	['Acinetobacter']
UP000267027_334426	Angiostrongylus costaricensis	334426	13350	Strongylida	93.83	86.85	6.98	1.27	5.71	6.16	82.76	62.02	14.66	6.08	3.34	0.35	2.4	0.59	0	13.9	False	[]
UP000035642_6313	Angiostrongylus cantonensis	6313	14486	Strongylida	90.49	73.65	16.84	0.67	16.16	9.51	82.4	46.49	21.62	14.29	3	0.4	2.09	0.51	0	14.61	False	[]
UP000252519_29170	Ancylostoma caninum	29170	29973	Strongylida	94.11	46.35	47.76	0.62	47.15	5.89	72.24	29.93	22.33	19.98	4.42	0.57	3.14	0.71	0	23.34	False	[]
UP000216463_1503980	Caenorhabditis latens	1503980	24651	Caenorhabditis	92.17	80.76	11.41	3.22	8.19	7.83	73.31	57.22	9.37	6.72	1.85	0.21	1.3	0.34	0	24.83	False	[]
UP000005237_281687	Caenorhabditis japonica	281687	28999	Caenorhabditis	87.86	58.2	29.66	2.26	27.4	12.15	81.66	44.72	15.78	21.16	1.27	0.09	0.96	0.22	0.09	16.69	True	['Paenibacillus', 'Micrococcales', 'Ambiguous contaminant']
UP000001940_6239	Caenorhabditis elegans	6239	19812	Caenorhabditis	98.59	90.15	8.44	5.84	2.6	1.42	86.61	82.68	3.17	0.76	1.09	0.16	0.82	0.11	0	12.3	False	[]
UP000053240_76193	Papilio machaon	76193	15461	Papilionoidea	95.51	79.01	16.5	1.31	15.19	4.48	89.83	65.39	12	12.44	1.69	0.32	0.92	0.45	0	8.49	False	[]
UP000053268_66420	Papilio xuthus	66420	15265	Papilionoidea	95.54	82.28	13.26	0.88	12.38	4.46	87.28	66.89	10.96	9.43	2.12	0.46	1.1	0.56	0	10.61	False	[]
UP000324832_189913	Leptidea sinapis	189913	15443	Papilionoidea	93.17	85.26	7.91	0.03	7.89	6.83	78.98	52.48	16.78	9.72	2.46	0.66	1.33	0.47	0	18.56	False	[]
UP000283053_168631	Chilo suppressalis	168631	15558	Obtectomera	90.33	79.5	10.83	0.01	10.81	9.68	82.4	55.15	20.21	7.04	3.37	1.04	1.85	0.48	0.03	13.98	True	['Apansporoblastina']
UP000504614_7137	Galleria mellonella	7137	14085	Obtectomera	96.9	86.99	9.91	0.1	9.81	3.1	91.48	65.47	13.14	12.87	2.22	0.67	0.95	0.6	0	6.3	False	[]
UP000299102_151549	Eumeta japonica	151549	96129	Endopterygota	88.68	62.44	26.24	0.87	25.37	11.32	25.96	8.17	13.77	4.02	3.38	0.25	2.68	0.45	0.93	68.66	True	['Actinomycetia', 'Enterobacterales', 'Ambiguous contaminant']
UP000410492_64391	Callosobruchus maculatus	64391	20551	Endopterygota	86.94	73.16	13.78	0.06	13.72	13.06	54.67	31.32	14.85	8.5	3.24	0.62	2.3	0.32	0.43	40.14	True	['Enterobacter']
UP000515147_50390	Diabrotica virgifera virgifera	50390	20165	Endopterygota	93.59	80.74	12.85	0.12	12.73	6.4	68.06	42.49	18.29	7.28	7.11	2.3	4.04	0.77	0	24.83	False	[]
UP000504635_7048	Sitophilus oryzae	7048	14660	Endopterygota	93.78	85.91	7.87	0.37	7.5	6.22	80.62	56.79	19.92	3.91	4.41	1.11	2.97	0.33	0	14.97	False	[]
UP000292052_1661398	Asbolus verrucosus	1661398	15225	Endopterygota	91.24	81.94	9.3	0.91	8.39	8.76	78.54	53.42	13.59	11.53	2.27	0.62	1.2	0.45	0	19.19	False	[]
UP000007266_7070	Tribolium castaneum	7070	16568	Endopterygota	95.59	89.83	5.76	3.74	2.02	4.4	72.16	64.03	6.54	1.59	2.01	0.36	1.38	0.27	0	25.83	False	[]
UP000192223_224129	Agrilus planipennis	224129	13040	Endopterygota	93.49	81.92	11.57	0.04	11.53	6.51	84.01	59.72	18.68	5.61	3.7	1.3	1.92	0.48	0	12.29	False	[]
UP000580559_370605	Lamprigera yunnana	370605	19398	Endopterygota	87.92	82.75	5.17	0.02	5.14	12.09	58.08	40.22	16.02	1.84	3.79	1.34	2.2	0.25	0.36	35.91	True	['Burkholderiales', 'Tenericutes', 'Ambiguous contaminant']
UP000327044_7054	Photinus pyralis	7054	14951	Endopterygota	91.59	85	6.59	0	6.59	8.41	76.98	55.55	19.02	2.41	4.51	1.45	2.83	0.23	0	18.51	False	[]
UP000563990_2069292	Abscondita terminalis	2069292	20366	Endopterygota	88.72	83.16	5.56	0.04	5.52	11.28	55.18	38.5	14.62	2.06	4.1	1.19	2.61	0.3	1.53	27.95	True	['Acinetobacter', 'Flavobacteriales', 'unclassified Wolbachia', 'Ambiguous contaminant']
UP000051574_1629725	Oryctes borbonicus	1629725	8820	Endopterygota	73.45	64.15	9.3	0.04	9.26	26.55	86.44	48.77	17.09	20.58	2.38	0.65	1.3	0.43	0	11.18	False	[]
UP000015102_36166	Megaselia scalaris	36166	11461	Cyclorrhapha	51.83	45.49	6.34	0.51	5.83	48.17	65.17	36.18	15.1	13.89	3.86	0.35	2.57	0.94	0	30.97	False	[]
UP000504634_7225	Scaptodrosophila lebanonensis	7225	13342	Schizophora	97.97	94.63	3.34	0.61	2.74	2.03	93.2	80.74	11.12	1.34	1.18	0.36	0.57	0.25	0	5.61	False	[]
UP000494163_30019	Drosophila busckii	30019	11914	Drosophila	92.23	87.98	4.25	2.8	1.45	7.77	97.67	94.45	1.57	1.65	0.24	0.05	0.13	0.06	0	2.09	False	[]
UP000515160_7291	Drosophila albomicans	7291	13496	Drosophila	95.91	92.63	3.28	0.04	3.24	4.08	95.41	85.03	9.09	1.29	0.86	0.25	0.46	0.15	0	3.73	False	[]
UP000009192_7230	Drosophila mojavensis	7230	13363	Drosophila	99	96.12	2.88	1.54	1.35	1	97.01	93.56	1.84	1.61	0.48	0.07	0.29	0.12	0	2.51	False	[]
UP000295192_7232	Drosophila navojoa	7232	15505	Drosophila	96.74	90.55	6.19	1.41	4.77	3.26	91.38	81.69	4.02	5.67	3.2	0.08	2.12	1	0	5.42	False	[]
UP000008792_7244	Drosophila virilis	7244	13562	Drosophila	99.17	96.34	2.83	1.47	1.36	0.83	96.37	92.33	2.58	1.46	0.63	0.08	0.29	0.26	0	3	False	[]
UP000504620_110368	Bicyclus anynana	110368	14375	Papilionoidea	96.96	89.36	7.6	0.06	7.53	3.05	90.83	75.44	10.87	4.52	3.11	1.18	1.51	0.42	0	6.06	False	[]
UP000007151_278856	Danaus plexippus plexippus	278856	15140	Papilionoidea	95	83.66	11.34	1.39	9.95	5	86.47	69.64	8.88	7.95	1.53	0.21	0.9	0.42	0	12	False	[]
UP000322000_7111	Trichoplusia ni	7111	14669	Obtectomera	97.61	88.74	8.87	0.22	8.64	2.39	91.21	77.4	10.01	3.8	2.29	0.83	1.12	0.34	0	6.5	False	[]
UP000218220_7102	Heliothis virescens	7102	14951	Obtectomera	90.85	77.9	12.95	1.28	11.67	9.15	88.15	67.73	8.18	12.24	2.15	0.6	1.18	0.37	0	9.69	False	[]
UP000008549_6238	Caenorhabditis briggsae	6238	21040	Caenorhabditis	97.48	88.01	9.47	4.85	4.62	2.52	82.37	74.03	6.25	2.09	1.4	0.18	1.02	0.2	0	16.23	False	[]
UP000008068_135651	Caenorhabditis brenneri	135651	29979	Caenorhabditis	95.41	63.48	31.93	13.74	18.19	4.59	77.69	66.73	6.31	4.65	1.8	0.29	1.27	0.24	0	20.51	False	[]
UP000005239_54126	Pristionchus pacificus	54126	25205	Rhabditina	66.03	58.47	7.56	2.66	4.9	33.98	45.43	26.07	17.19	2.17	7.44	1.87	4.57	1	0	47.13	False	[]
UP000015104_32264	Tetranychus urticae	32264	17526	Arachnida	94.78	77.57	17.21	10.88	6.32	5.22	54.97	45.24	7.08	2.65	5.57	1.1	3.76	0.71	0	39.46	False	[]
UP000001555_6945	Ixodes scapularis	6945	20484	Arachnida	94.33	86.83	7.5	4.01	3.49	5.67	54.49	42.32	7.51	4.66	6.82	0.65	4.86	1.31	1.08	36.45	True	['Alphaproteobacteria', 'Betaproteobacteria', 'Ambiguous contaminant']
UP000192247_418985	Tropilaelaps mercedesae	418985	14272	Arachnida	94.06	80.1	13.96	2.83	11.13	5.94	62.67	38.21	14.81	9.65	7.58	1.56	4.57	1.45	0	29.75	False	[]
UP000594260_109461	Varroa destructor	109461	10202	Arachnida	96.06	89.56	6.5	5.84	0.66	3.94	74.35	68.09	5.73	0.53	6.55	1.69	4.17	0.69	0	19.1	False	[]
UP000054359_407821	Stegodyphus mimosarum	407821	27006	Arachnida	94.16	78.06	16.1	6.81	9.3	5.84	59.41	42.82	8.38	8.21	7.48	1.06	4.71	1.71	0	33.11	False	[]
UP000014500_126957	Strigamia maritima	126957	14959	Mandibulata	81.99	75.23	6.76	3.48	3.28	18.01	71.79	55.92	12.86	3.01	4.24	0.98	2.89	0.37	0	23.97	False	[]
UP000076858_35525	Daphnia magna	35525	26599	Pancrustacea	86.35	78.11	8.24	1.51	6.73	13.65	48.26	28.27	14.6	5.39	3.29	0.35	2.49	0.45	1.39	46.11	True	['Comamonadaceae']
UP000000305_6669	Daphnia pulex	6669	30118	Pancrustacea	86.42	75.31	11.11	4.66	6.46	13.58	54.69	38.1	11.06	5.53	3.47	0.39	2.5	0.58	0.37	40.58	True	['Betaproteobacteria']
UP000007801_7217	Drosophila ananassae	7217	14231	melanogaster group	98.34	94.8	3.54	1.66	1.88	1.66	95.14	89.48	3.32	2.34	1.19	0.45	0.44	0.3	0	3.68	False	[]
UP000318571_6832	Tigriopus californicus	6832	15551	Pancrustacea	80.52	76.04	4.48	2.39	2.1	19.47	70.79	58.46	10.59	1.74	3.86	0.96	2.44	0.46	0	25.34	False	[]
UP000324222_210409	Portunus trituberculatus	210409	99293	Pancrustacea	78.73	65.59	13.14	0	13.14	21.28	13.93	3.17	7.06	3.7	9.22	0.66	6.45	2.11	0	76.85	False	[]
UP000326759_96803	Armadillidium nasatum	96803	14427	Pancrustacea	81.28	73.87	7.41	0.02	7.38	18.72	61.53	33.08	20.35	8.1	6.36	1.59	3.78	0.99	0	32.11	False	[]
UP000288706_13347	Armadillidium vulgare	13347	18774	Pancrustacea	78.65	70.02	8.63	0.02	8.6	21.35	50.94	23.57	18.9	8.47	5.28	0.97	3.63	0.68	0.23	42.73	True	['Alphaproteobacteria']
UP000440578_1232801	Amphibalanus amphitrite	1232801	24795	Pancrustacea	79.5	63.22	16.28	0	16.28	20.5	52.45	31.88	15.54	5.03	21.67	12.82	5	3.85	0	25.88	False	[]
UP000094527_48709	Orchesella cincta	48709	20218	Hexapoda	78.71	68.21	10.5	6.08	4.42	21.29	72.5	57.7	10.72	4.08	3.01	0.56	1.96	0.49	0	24.49	False	[]
UP000198287_158441	Folsomia candida	158441	28565	Hexapoda	70.23	64.84	5.39	3.4	2	29.77	56.66	43.85	10.54	2.27	4.47	0.96	3.03	0.48	0	38.87	False	[]
UP000504629_7092	Bombyx mandarina	7092	12763	Obtectomera	93.34	88.83	4.51	1.21	3.3	6.65	91.68	78.58	9.91	3.19	1.97	0.54	1.13	0.3	0	6.35	False	[]
UP000005204_7091	Bombyx mori	7091	14773	Obtectomera	95	85.75	9.25	1.76	7.49	5	87.1	68.2	10.15	8.75	1.52	0.27	0.8	0.45	0	11.38	False	[]
UP000037510_104452	Operophtera brumata	104452	16814	Obtectomera	91.65	72.24	19.41	0.03	19.38	8.35	86.98	45.18	21.52	20.28	1.92	0.44	1.18	0.3	0	11.1	False	[]
UP000301870_69820	Spodoptera litura	69820	273	Obtectomera	2.89	2.74	0.15	0.01	0.13	97.11	95.6	74.72	15.02	5.86	4.03	0.73	1.47	1.83	0	0.37	False	[]
UP000249218_29058	Helicoverpa armigera	29058	8765	Obtectomera	47.72	42.04	5.68	0.87	4.81	52.28	81.27	60.41	8.64	12.22	2.19	0.49	1.38	0.32	0	16.54	False	[]
UP000283509_6689	Penaeus vannamei	6689	25399	Pancrustacea	84.5	74.19	10.31	0	10.31	15.5	61.78	40.13	15.43	6.22	15.66	7.61	5.79	2.26	0	22.56	False	[]
UP000070412_52283	Sarcoptes scabiei	52283	10527	Arachnida	91.26	85.9	5.36	3.35	2	8.74	61.78	51.32	6.98	3.48	8.85	1.03	6.52	1.3	0	29.36	False	[]
UP000288716_299467	Leptotrombidium deliense	299467	14651	Arachnida	91.74	82.65	9.09	0.07	9.02	8.26	58.58	32.1	16.65	9.83	12.63	2.59	8.34	1.7	0	28.79	False	[]
UP000031668_669202	Thelohanellus kitauei	669202	14792	Eumetazoa	35.27	31.92	3.35	2.3	1.04	64.73	34.74	22.19	9.6	2.95	0.46	0.02	0.37	0.07	0.22	63.76	True	['Klebsiella']
UP000515163_6105	Actinia tenebrosa	6105	19928	Eumetazoa	95.21	89.25	5.96	0.49	5.47	4.79	71.4	41.45	26.73	3.22	2.95	1.26	1.5	0.19	0	25.65	False	[]
UP000001593_45351	Nematostella vectensis	45351	24428	Eumetazoa	89	68.82	20.18	8.33	11.86	11	72.68	54.56	10.51	7.61	1.14	0.18	0.82	0.14	0.49	24.31	True	['Pseudomonadales', 'Flavobacterium', 'Ambiguous contaminant']
UP000275408_46731	Pocillopora damicornis	46731	25411	Eumetazoa	92.9	86.79	6.11	0.4	5.71	7.1	53.21	28.8	21.8	2.61	2.79	1.18	1.46	0.15	0	43.99	False	[]
UP000007879_400682	Amphimedon queenslandica	400682	43437	Metazoa	85.79	65.04	20.75	4.87	15.89	14.2	57.86	27.73	17.53	12.6	2.81	0.69	1.49	0.63	0	39.32	False	[]
UP000253843_287889	Trichoplax sp. H2	287889	12150	Eumetazoa	88.33	81.57	6.76	5.31	1.44	11.67	73.91	55.92	15.77	2.22	1.87	0.85	0.92	0.1	0	24.22	False	[]
UP000009022_10228	Trichoplax adhaerens	10228	11518	Eumetazoa	86.02	78.68	7.34	6.02	1.32	13.98	76.5	67.92	6.59	1.99	2.08	0.77	0.95	0.36	0	21.43	False	[]
UP000225706_50429	Stylophora pistillata	50429	24067	Eumetazoa	90.41	84.73	5.68	0.25	5.44	9.59	66.09	33.18	29.36	3.55	3.91	1.58	2.04	0.29	0	30	False	[]
UP000594262_252671	Clytia hemisphaerica	252671	19013	Eumetazoa	83.04	75.76	7.28	0.37	6.91	16.96	53.77	31.68	19.81	2.28	3.48	1.17	2.09	0.22	0	42.75	False	[]
UP000006564_510516	Aspergillus oryzae RIB40	510516	12055	Aspergillus subgen. Circumdati	95.14	90.95	4.19	1.71	2.48	4.87	91.92	82.79	3.7	5.43	1.95	0.41	1.17	0.37	0	6.13	False	[]
UP000234275_1392250	Aspergillus steynii IBT 23096	1392250	12963	Aspergillus subgen. Circumdati	91.82	89.88	1.94	0	1.94	8.18	78.15	70.32	6.9	0.93	9.37	5.72	3.09	0.56	0	12.47	False	[]
UP000007963_341663	Aspergillus terreus NIH2624	341663	10417	Aspergillus subgen. Circumdati	90.97	88.85	2.12	1.75	0.37	9.02	91.8	87.91	2.87	1.02	2.52	0.68	1.53	0.31	0	5.68	False	[]
UP000184383_1073089	Aspergillus wentii DTO 134E9	1073089	12389	Aspergillus	95.78	92.37	3.41	0.02	3.39	4.22	81.66	72.83	7.75	1.08	5.34	2.78	2.23	0.33	0	13	False	[]
UP000308549_706561	Salinomyces thailandica	706561	8771	Mycosphaerellales	86.08	85.28	0.8	0.02	0.79	13.92	82.99	70.52	11.55	0.92	6.53	3.09	2.69	0.75	0	10.48	False	[]
UP000006701_344612	Aspergillus clavatus NRRL 1	344612	9140	Aspergillus	96.92	94.69	2.23	1.94	0.29	3.08	94.68	92.21	1.61	0.86	0.93	0.24	0.54	0.15	0	4.39	False	[]
UP000006702_331117	Aspergillus fischeri NRRL 181	331117	10409	Aspergillus	99.12	95.76	3.36	2.93	0.42	0.88	94.96	92.15	1.67	1.14	1	0.3	0.57	0.13	0	4.04	False	[]
UP000002530_330879	Aspergillus fumigatus Af293	330879	9647	Aspergillus	98.22	95.34	2.88	2.51	0.37	1.78	94.4	91.57	1.88	0.95	0.81	0.23	0.49	0.09	0	4.79	False	[]
UP000054771_454130	Aspergillus calidoustus	454130	15115	Aspergillus	98.83	92.15	6.68	3.86	2.82	1.17	87.46	81.3	3.24	2.92	2.26	0.74	1.28	0.24	0	10.28	False	[]
UP000000560_227321	Aspergillus nidulans FGSC A4	227321	10560	Aspergillus	95.39	92.85	2.54	2.33	0.21	4.61	95.53	93.69	1.22	0.62	0.44	0.15	0.24	0.05	0	4.03	False	[]
UP000184356_1036612	Aspergillus sydowii CBS 593.65	1036612	13568	Aspergillus	96.28	92.34	3.94	0.41	3.54	3.72	82.3	73.09	7.99	1.22	5.21	3.01	1.86	0.34	0	12.49	False	[]
UP000184073_1036611	Aspergillus versicolor CBS 583.65	1036611	13222	Aspergillus	96.22	92.55	3.67	0.41	3.26	3.78	84.15	75.6	7.46	1.09	5.69	3.56	1.78	0.35	0	10.16	False	[]
UP000190312_5062	Aspergillus oryzae	5062	11429	Aspergillus subgen. Circumdati	94.07	91.87	2.2	1.4	0.8	5.94	92.92	85.3	6.82	0.8	2.75	1.25	1.33	0.17	0	4.33	True	['Aspergillus oryzae (strain ATCC 42149 / RIB 40)']
UP000006706_425011	Aspergillus niger CBS 513.88	425011	14069	Aspergillus subgen. Circumdati	92.38	89.52	2.86	0.39	2.48	7.61	69.76	62.66	5.15	1.95	8.44	6.18	1.93	0.33	0	21.8	False	[]
UP000275480_5059	Aspergillus flavus	5059	12846	Aspergillus subgen. Circumdati	99.19	95.95	3.24	1.84	1.4	0.82	91.69	86.09	4.14	1.46	3.04	1.23	1.55	0.26	0	5.27	False	[]
UP000068243_5061	Aspergillus niger	5061	10373	Aspergillus subgen. Circumdati	93.59	91.84	1.75	1.34	0.42	6.41	95.26	92.46	2.44	0.36	1.94	0.52	1.1	0.32	0	2.81	False	[]
UP000326565_41062	Aspergillus leporis	41062	12743	Aspergillus subgen. Circumdati	93.23	90.72	2.51	0.13	2.37	6.77	80.3	71.92	6.28	2.1	8.18	5.02	2.57	0.59	0	11.52	False	[]
UP000001875_332952	Aspergillus flavus NRRL3357	332952	13500	Aspergillus subgen. Circumdati	98.04	94.14	3.9	1.99	1.91	1.96	86.61	79.27	3.5	3.84	2.58	0.53	1.53	0.52	0	10.81	False	[]
UP000266188_2070753	Aspergillus sclerotialis	2070753	11306	Aspergillus	90.52	79.05	11.47	0	11.47	9.48	83.85	66.08	8.7	9.07	5.93	2.66	2.33	0.94	0	10.22	False	[]
UP000327118_138285	Aspergillus coremiiformis	138285	9078	Aspergillus subgen. Circumdati	84.64	83.94	0.7	0.01	0.68	15.36	84.95	79.81	4.25	0.89	5.29	3.32	1.66	0.31	0	9.76	False	[]
UP000325780_36643	Aspergillus avenaceus	36643	11290	Aspergillus subgen. Circumdati	91.54	90.12	1.42	0.01	1.41	8.46	83.13	75.87	6.29	0.97	6.63	3.91	2.37	0.35	0	10.25	False	[]
UP000184546_690307	Aspergillus aculeatus ATCC 16872	690307	10843	Aspergillus subgen. Circumdati	99.71	97.39	2.32	2.08	0.24	0.3	96.21	94.96	0.72	0.53	1.09	0.19	0.66	0.24	0	2.7	False	[]
UP000184300_1160497	Aspergillus glaucus CBS 516.65	1160497	11244	Aspergillus	94.27	90.29	3.98	1.53	2.44	5.74	82.23	74.01	5.59	2.63	3.34	1.01	1.97	0.36	0	14.43	False	[]
UP000246702_1450535	Aspergillus sclerotioniger CBS 115572	1450535	12304	Aspergillus	98.08	94.61	3.47	1.81	1.66	1.92	86.09	79.96	4.73	1.4	2.64	1.02	1.29	0.33	0	11.27	False	[]
UP000248423_1448318	Aspergillus sclerotiicarbonarius CBS 121057	1448318	12562	Aspergillus	97.98	94.2	3.78	1.55	2.23	2.02	86.16	80.27	4.55	1.34	2.99	1.15	1.54	0.3	0	10.86	False	[]
UP000248349_1450539	Aspergillus saccharolyticus JOP 1030-1	1450539	10061	Aspergillus	96.56	94.46	2.1	0.11	1.99	3.44	88.17	81.13	5.29	1.75	2.19	0.71	1.17	0.31	0	9.64	False	[]
UP000019804_1388766	Aspergillus ruber CBS 135680	1388766	10053	Aspergillus	94.54	91.66	2.88	2.25	0.64	5.46	87.74	84.27	2.47	1	1.53	0.13	1.15	0.25	0	10.72	False	[]
UP000034291_308745	Aspergillus rambellii	308745	7761	Aspergillus	88.82	86.18	2.64	0.11	2.53	11.18	95.89	85.76	7.8	2.33	2.8	1.68	0.89	0.23	0	1.31	False	[]
UP000009038_380704	Aspergillus niger ATCC 1015	380704	10947	Aspergillus subgen. Circumdati	90.54	88.63	1.91	0.49	1.42	9.45	84.97	80.42	2.35	2.2	10.08	8.49	1.1	0.49	0	4.94	False	[]
UP000326950_41984	Aspergillus tamarii	41984	13330	Aspergillus	97.53	93.16	4.37	2.13	2.23	2.48	85.75	79.37	5.09	1.29	2.73	1.32	1.26	0.15	0	11.52	False	[]
UP000308092_1220188	Aspergillus tanneri	1220188	13554	Aspergillus	93.24	86.35	6.89	0.03	6.86	6.76	73.96	57.42	10.09	6.45	4.37	1.97	1.74	0.66	0	21.68	False	[]
UP000215305_41047	Aspergillus thermomutatus	41047	9702	Aspergillus	92.78	90.06	2.72	0.88	1.84	7.22	93.43	84.99	6.25	2.19	2.43	1.25	0.96	0.22	0	4.13	False	[]
UP000070168_5078	Penicillium griseofulvum	5078	9628	Penicillium	98.16	96.77	1.39	0.96	0.44	1.83	96.25	93.81	1.87	0.57	1.44	0.56	0.77	0.11	0	2.31	False	[]
UP000030104_40296	Penicillium italicum	40296	9993	Penicillium	98.67	96.62	2.05	1.11	0.94	1.33	91.82	87.06	3.24	1.52	1.24	0.42	0.6	0.22	0	6.93	False	[]
UP000191691_60175	Penicillium nalgiovense	60175	11728	Penicillium	98.62	96.29	2.33	1.35	0.99	1.38	90.49	83.96	3.46	3.07	1.58	0.42	0.94	0.22	0	7.93	False	[]
UP000037696_229535	Penicillium nordicum	229535	12938	Penicillium	97.85	94.3	3.55	0.16	3.4	2.15	77.42	68.64	5.15	3.63	4.51	2.18	1.9	0.43	0	18.07	False	[]
UP000019376_933388	Penicillium oxalicum 114-2	933388	9977	Penicillium	87.87	86.88	0.99	0	0.99	12.14	75.86	69.82	5.41	0.63	5.39	3.47	1.5	0.42	0.06	16.29	True	['Aspergillus aculeatus']
UP000191408_60169	Penicillium polonicum	60169	10627	Penicillium	91.42	89.49	1.93	0.28	1.64	8.58	88.77	82.98	4.43	1.36	5.99	4.08	1.65	0.26	0	5.23	False	[]
UP000030686_1365484	Penicillium roqueforti FM164	1365484	12315	Penicillium	98.94	96.37	2.57	1.1	1.47	1.06	84.68	77.7	3.94	3.04	1.79	0.31	1.13	0.35	0	13.53	False	[]
UP000055045_48697	Penicillium freii	48697	11722	Penicillium	97.98	93.33	4.65	0.28	4.37	2.02	86.31	77.32	4.31	4.68	4.55	2.72	1.42	0.41	0	9.15	False	[]
UP000191612_60172	Penicillium solitum	60172	11867	Penicillium	98.3	95.98	2.32	0.22	2.1	1.71	87.92	81.38	3.93	2.61	6.33	3.95	1.93	0.45	0	5.75	False	[]
UP000186955_1316194	Penicillium subrubescens	1316194	14038	Penicillium	91.42	86.36	5.06	0.03	5.03	8.58	70.85	58.61	8.22	4.02	13.67	7.36	4.64	1.67	0	15.48	False	[]
UP000191518_29845	Penicillium vulpinum	29845	10245	Penicillium	91.28	89.56	1.72	0.17	1.55	8.72	88.86	82.4	4.51	1.95	5.72	3.58	1.8	0.34	0	5.42	False	[]
UP000218381_290292	Penicillium occitanis (nom. inval.)	290292	11231	Penicillium	78.45	77.12	1.33	0.16	1.17	21.55	67.27	61.15	4.91	1.21	25.83	19.32	5.53	0.98	0	6.9	False	[]
UP000243515_519963	Elaphomyces granulatus	519963	7163	Eurotiales	79.74	77.19	2.55	0	2.55	20.26	85.94	70.97	12.26	2.71	4.34	1.49	2.19	0.66	0.34	8.39	True	['Bacteroidetes']
UP000283841_264951	Paecilomyces variotii	264951	9264	Eurotiales	92.81	91.65	1.16	0.04	1.12	7.19	86.55	76.79	8.94	0.82	4.39	2.19	1.87	0.33	0	9.06	False	[]
UP000018001_1356009	Paecilomyces variotii No. 5	1356009	8877	Eurotiales	89.62	88.35	1.27	0.04	1.23	10.39	89.01	76.31	11.92	0.78	4.68	2.41	1.86	0.41	0	6.32	False	[]
UP000053958_1408163	Rasamsonia emersonii CBS 393.64	1408163	9842	Eurotiales	88.18	85.61	2.57	0.02	2.55	11.82	79.12	63.24	13.46	2.42	5.23	2.13	2.33	0.77	0	15.65	False	[]
UP000191285_303698	Penicillium steckii	303698	10355	Penicillium	84.29	82.52	1.77	0	1.77	15.71	79.32	71.78	6.88	0.66	12.5	8.55	3.51	0.44	0	8.18	False	[]
UP000191342_254877	Penicillium flavigenum	254877	10875	Penicillium	90.68	88.52	2.16	0.88	1.28	9.32	89.88	83.02	4.23	2.63	4.39	2.64	1.45	0.3	0	5.74	False	[]
UP000030143_27334	Penicillium expansum	27334	11060	Penicillium	97.97	96.04	1.93	0.42	1.5	2.04	89.2	83.4	4.3	1.5	6.08	4.16	1.78	0.14	0	4.73	False	[]
UP000009882_1170229	Penicillium digitatum PHI26	1170229	9101	Penicillium	98.05	95.94	2.11	0.58	1.53	1.94	92.96	86.2	2.98	3.78	0.81	0.19	0.43	0.19	0	6.23	False	[]
UP000184304_767770	Aspergillus tubingensis CBS 134.48	767770	12318	Aspergillus	98.83	95.13	3.7	2.46	1.24	1.17	87.57	84.91	1.76	0.9	1.13	0.19	0.77	0.17	0	11.3	False	[]
UP000215289_1245748	Aspergillus turcosus	1245748	9174	Aspergillus	91.78	89.6	2.18	0.77	1.42	8.21	93.07	84.69	6.74	1.64	2.58	1.49	0.93	0.16	0	4.35	False	[]
UP000036893_91492	Aspergillus udagawae	91492	9999	Aspergillus	94.05	91.62	2.43	1.17	1.25	5.95	93.68	86.4	6.11	1.17	2.57	1.23	1.18	0.16	0	3.75	False	[]
UP000053475_40382	Aspergillus ustus	40382	706	Aspergillus	5.28	5.08	0.2	0.08	0.11	94.72	85.41	73.09	11.05	1.27	8.64	6.38	1.84	0.42	0	5.95	False	[]
UP000248340_1448315	Aspergillus uvarum CBS 121591	1448315	12014	Aspergillus	98.19	94.1	4.09	2.67	1.42	1.81	87.88	81.95	4.03	1.9	1.87	0.62	0.97	0.28	0	10.25	False	[]
UP000249829_1450538	Aspergillus violaceofuscus CBS 115571	1450538	12074	Aspergillus	98.75	94.95	3.8	3.26	0.54	1.25	87.97	85.01	2.02	0.94	1.86	0.21	1.28	0.37	0	10.16	False	[]
UP000253729_1341132	Aspergillus welwitschiae	1341132	13680	Aspergillus	97.81	93.95	3.86	1.55	2.31	2.18	79.3	74.14	3.66	1.5	1.83	0.48	1.15	0.2	0	18.87	False	[]
UP000272442_1960876	Aspergillus sp. HF37	1960876	8895	Aspergillus	86.21	81.26	4.95	0	4.95	13.79	84.79	71.6	7.75	5.44	3.98	1.46	1.68	0.84	1.88	7.67	True	['Rhodobacterales']
UP000319663_5098	Monascus purpureus	5098	8080	Aspergillaceae	88.97	87.6	1.37	0	1.37	11.03	90.52	77.97	10.51	2.04	3.28	1.52	1.36	0.4	0	6.2	False	[]
UP000184188_1073090	Penicilliopsis zonata CBS 506.65	1073090	9869	Aspergillaceae	92.18	90.86	1.32	0	1.32	7.82	84.6	74.74	8.55	1.31	5.44	2.66	2.19	0.59	0	9.96	False	[]
UP000191672_416450	Penicillium antarcticum	416450	11372	Penicillium	92.06	89.96	2.1	0.05	2.05	7.94	81.96	72.27	7.47	2.22	7.56	4.51	2.45	0.6	0	10.47	False	[]
UP000177622_1835702	Penicillium arizonense	1835702	12121	Penicillium	93.78	90.87	2.91	0.02	2.9	6.22	81.97	73.31	7.04	1.62	9.59	6.35	2.72	0.52	0	8.44	False	[]
UP000042958_104259	Penicillium brasilianum	104259	11426	Penicillium	91.84	89.66	2.18	0	2.18	8.16	80.17	72.44	6.2	1.53	13.21	9.13	3.39	0.69	0	6.63	False	[]
UP000053732_1429867	Penicillium camemberti FM 013	1429867	14390	Penicillium	99.17	95.79	3.38	0.34	3.04	0.83	79.76	71.13	5.95	2.68	6.17	3.7	2.16	0.31	0	14.07	False	[]
UP000000724_500485	Penicillium rubens Wisconsin 54-1255	500485	12788	Penicillium	98.56	96.02	2.54	1.47	1.06	1.44	88.52	85.02	2.59	0.91	1.2	0.3	0.81	0.09	0	10.28	False	[]
UP000191500_36646	Penicillium coprophilum	36646	8993	Penicillium	85.97	84.59	1.38	0.19	1.19	14.03	91.08	85.93	3.86	1.29	5.03	3	1.75	0.28	0	3.89	False	[]
UP000191522_69771	Penicillium decumbens	69771	7144	Penicillium	81.67	80.75	0.92	0.55	0.38	18.32	94.18	91.52	1.69	0.97	1.55	0.33	0.98	0.24	0	4.27	False	[]
UP000325672_132259	Aspergillus pseudotamarii	132259	13426	Aspergillus	97.38	93.34	4.04	2	2.04	2.62	85.45	78.73	5.36	1.36	2.95	1.39	1.4	0.16	0	11.6	False	[]
UP000054383_28573	Talaromyces islandicus	28573	9927	Eurotiales	90.29	89.28	1.01	0.68	0.33	9.71	91.99	87.18	4.28	0.53	1.96	0.59	1.14	0.23	0	6.04	False	[]
UP000325579_1506151	Aspergillus pseudonomiae	1506151	13384	Aspergillus	97.21	93.22	3.99	1.81	2.18	2.79	85.3	78.53	5.6	1.17	2.79	1.33	1.29	0.17	0	11.9	False	[]
UP000326532_5067	Aspergillus parasiticus	5067	13752	Aspergillus	97.77	93.78	3.99	2.41	1.58	2.23	86.42	80.02	5.15	1.25	2.84	1.28	1.37	0.19	0	10.74	False	[]
UP000013776_1097556	Taphrina deformans PYCC 5710	1097556	4650	Taphrinomycotina	70.55	69.81	0.74	0.04	0.7	29.46	66.56	51.78	13.4	1.38	13.61	5.57	7.16	0.88	0	19.83	False	[]
UP000033140_698492	Saitoella complicata NRRL Y-17804	698492	7118	Taphrinomycotina	89.92	85.7	4.22	2.25	1.98	10.08	66.13	60.43	5.32	0.38	9.97	3.25	6.1	0.62	0	23.9	False	[]
UP000283090_97331	Arthrobotrys flagrans	97331	9880	Pezizomycotina	91.57	90.11	1.46	0.47	0.99	8.43	83.31	74.27	7.04	2	2.12	0.45	1.21	0.46	0	14.57	False	[]
UP000015100_1284197	Dactylellina haptotyla CBS 200.50	1284197	10959	Pezizomycotina	90.29	88.57	1.72	0.7	1.02	9.71	83.6	78.38	4.28	0.94	2.21	0.62	1.23	0.36	0	14.19	False	[]
UP000024837_1043628	Drechslerella stenobrocha 248	1043628	5595	Pezizomycotina	63.12	62.34	0.78	0.08	0.7	36.88	85.76	71.78	11.92	2.06	3.34	1.3	1.09	0.95	0	10.9	False	[]
UP000008784_756982	Orbilia oligospora ATCC 24927	756982	11478	Pezizomycotina	92.24	90.24	2	0.75	1.25	7.76	79.85	75.4	3.72	0.73	2.52	0.53	1.54	0.45	0	17.63	False	[]
UP000275078_1160509	Ascobolus immersus RN42	1160509	17778	Pezizomycotina	85.69	83.24	2.45	0	2.45	14.32	38.26	27.41	9.4	1.45	6.7	1.8	3.83	1.07	0	55.03	False	[]
UP000193685_2754530	Protomyces lactucae-debilis	2754530	6702	Taphrinomycotina	94.11	92.17	1.94	1.24	0.7	5.89	68.93	66.64	1.57	0.72	6.15	1.69	3.79	0.67	0	24.92	False	[]
UP000298138_341454	Ascodesmis nigricans	341454	9617	Pezizomycotina	89.46	87.27	2.19	0.03	2.16	10.54	63.14	48.62	12.49	2.03	8.95	2.48	4.41	2.06	0	27.91	False	[]
UP000267821_1051890	Terfezia boudieri ATCC MYA-4762	1051890	12026	Pezizomycotina	90.03	84.62	5.41	0.03	5.39	9.97	53.27	38.77	11.99	2.51	6.49	1.42	3.83	1.24	0	40.24	False	[]
UP000326924_1250544	Sphaerosporella brunnea	1250544	12382	Pezizomycotina	90.34	82.82	7.52	0	7.52	9.66	56.63	43.85	10.58	2.2	8.12	2.38	4.17	1.57	0	35.25	False	[]
UP000276215_1336337	Choiromyces venosus 120613-1	1336337	17720	Pezizomycotina	92.32	88.16	4.16	0.47	3.7	7.68	44.66	34.4	7.42	2.84	5.86	1.03	3.63	1.2	0	49.49	False	[]
UP000244722_42251	Tuber borchii	42251	12324	Pezizomycotina	92.35	86.75	5.6	0.52	5.08	7.65	59.48	47.95	8.54	2.99	5.03	0.94	3.14	0.95	0	35.49	False	[]
UP000246991_42249	Tuber magnatum	42249	9390	Pezizomycotina	90.55	86.44	4.11	0.52	3.59	9.45	68.97	58.01	7.98	2.98	4.89	1.22	2.68	0.99	0	26.14	False	[]
UP000006911_656061	Tuber melanosporum Mel28	656061	7494	Pezizomycotina	89.22	86.67	2.55	0.99	1.56	10.78	78.64	72.54	4.82	1.28	2.44	0.48	1.39	0.57	0	18.92	False	[]
UP000030752_1220924	Cyphellophora europaea CBS 101466	1220924	11090	Eurotiomycetes	91.53	90.19	1.34	0.02	1.31	8.48	79.16	65.55	12.75	0.86	7.84	4.18	3.01	0.65	0	13	False	[]
UP000277580_1392247	Morchella conica CCBAS932	1392247	11577	Pezizomycotina	91.85	89.48	2.37	0	2.37	8.15	60.68	47.66	11.01	2.01	8.47	2.76	4.05	1.66	0	30.85	False	[]
UP000019484_1182541	Capronia coronata CBS 617.96	1182541	9230	Eurotiomycetes	92.6	91.5	1.1	0.28	0.81	7.4	89.19	81.1	7.09	1	3.75	1.82	1.56	0.37	0	7.06	False	[]
UP000002485_284812	Schizosaccharomyces pombe 972h-	284812	5122	Taphrinomycotina	100	94.77	5.23	4.61	0.62	0	94.16	93.22	0.84	0.1	0.66	0.13	0.37	0.16	0	5.17	False	[]
UP000015464_653667	Schizosaccharomyces cryophilus OY26	653667	5135	Taphrinomycotina	100	95.23	4.77	4.26	0.5	0	95.66	94.3	0.8	0.56	0.29	0.1	0.19	0	0	4.05	False	[]
UP000310108_1306861	Colletotrichum tanaceti	1306861	12168	Glomerellales	91.67	89.61	2.06	0.35	1.7	8.33	81.89	70.72	8.93	2.24	6.28	2.69	2.58	1.01	0	11.83	False	[]
UP000011096_1213859	Colletotrichum fructicola Nara gc5	1213859	17182	Glomerellales	97.67	94.09	3.58	1.2	2.38	2.33	80.24	72.4	6.07	1.77	5.95	2.46	3.07	0.42	0	13.81	False	[]
UP000015530_1237896	Colletotrichum gloeosporioides Cg-14	1237896	16388	Glomerellales	93.63	90.68	2.95	1.35	1.6	6.37	78.2	73.12	2.93	2.15	4.23	0.83	2.28	1.12	0	17.57	False	[]
UP000008782_645133	Colletotrichum graminicola M1.001	645133	12019	Glomerellales	98.96	97.5	1.46	0.75	0.71	1.04	90.48	87.25	1.81	1.42	1.6	0.37	1.02	0.21	0	7.92	False	[]
UP000027238_1173701	Colletotrichum sublineola	1173701	12697	Glomerellales	98.08	96.47	1.61	0.8	0.81	1.92	88.08	83.71	3.1	1.27	2.68	0.79	1.54	0.35	0	9.24	False	[]
UP000014480_1213857	Colletotrichum orbiculare MAFF 240422	1213857	13227	Glomerellales	94.07	92.5	1.57	0.37	1.2	5.94	79.84	68.74	9.43	1.67	4.78	2.13	2.2	0.45	0	15.38	False	[]
UP000295703_5466	Colletotrichum trifolii	5466	12236	Glomerellales	92.32	90.82	1.5	0.32	1.18	7.67	83.11	73.86	7.53	1.72	4.71	2.15	2.05	0.51	0	12.19	False	[]
UP000001744_402676	Schizosaccharomyces japonicus yFS275	402676	4852	Taphrinomycotina	99.23	94.46	4.77	4.46	0.31	0.78	92.04	89.96	1.81	0.27	1.17	0.12	0.91	0.14	0	6.78	False	[]
UP000176998_1209926	Colletotrichum orchidophilum	1209926	14495	Glomerellales	96.53	94.81	1.72	0.49	1.23	3.47	74.92	66.07	7.6	1.25	4.73	1.74	2.47	0.52	0	20.36	False	[]
UP000076552_708197	Colletotrichum tofieldiae	708197	12499	Glomerellales	93.64	91.68	1.96	0.64	1.32	6.35	88.74	80.93	6.76	1.05	5.02	2.71	1.92	0.39	0	6.24	False	[]
UP000272025_1314773	Sodiomyces alkalinus F11	1314773	9396	Glomerellales	81.33	80.88	0.45	0	0.45	18.68	72.98	63.59	8.63	0.76	6.67	3.06	3.08	0.53	0	20.35	False	[]
UP000008698_526221	Verticillium alfalfae VaMs.102	526221	10233	Glomerellales	95.29	91.64	3.65	0.98	2.67	4.71	94.77	84.29	4.27	6.21	1.23	0.24	0.61	0.38	0	4	False	[]
UP000186594_1198029	Neolecta irregularis DAH-3	1198029	5530	Taphrinomycotina	74.23	72.29	1.94	0	1.94	25.78	54.81	40.23	11.7	2.88	16.38	6.22	8.86	1.3	0	28.81	False	[]
UP000053447_1408657	Pneumocystis jirovecii RU7	1408657	3746	Taphrinomycotina	83.26	82.87	0.39	0	0.39	16.74	74.32	60.94	13.11	0.27	7.47	1.59	5.45	0.43	0	18.21	False	[]
UP000010422_1209962	Pneumocystis jirovecii SE8	1209962	3419	Taphrinomycotina	70.39	60.43	9.96	0	9.96	29.61	77.04	51.98	17.05	8.01	6.17	1.28	4.36	0.53	0	16.79	False	[]
UP000011958_1069680	Pneumocystis murina B123	1069680	3635	Taphrinomycotina	85.66	85.39	0.27	0.16	0.12	14.34	79.83	77.41	2.17	0.25	5.89	1.21	4.46	0.22	0	14.28	False	[]
UP000076584_1573173	Colletotrichum incanum	1573173	12795	Glomerellales	90.94	89.27	1.67	0.55	1.12	9.05	85.6	75.26	8.68	1.66	5.4	2.47	2.3	0.63	0	9	False	[]
UP000019478_1182542	Capronia epimyces CBS 606.96	1182542	10469	Eurotiomycetes	92.88	91.68	1.2	0.2	1.01	7.12	85.17	76.03	8.21	0.93	5.78	3.22	2.08	0.48	0	9.06	False	[]
UP000094526_86049	Cladophialophora carrionii	86049	11181	Eurotiomycetes	91.01	88.21	2.8	0.07	2.74	8.98	77.67	64.31	11.48	1.88	6.14	2.76	2.73	0.65	0	16.19	False	[]
UP000054466_569365	Cladophialophora immunda	569365	12829	Eurotiomycetes	91.61	89.33	2.28	0.11	2.17	8.39	75.42	62.75	11.87	0.8	7.26	3.73	2.96	0.57	0	17.32	False	[]
UP000179179_109264	Aspergillus bombycis	109264	12265	Aspergillus	97.1	92.6	4.5	1.71	2.79	2.9	93.13	85.38	6.07	1.68	2.86	1.52	1.21	0.13	0	4	False	[]
UP000184499_767769	Aspergillus brasiliensis CBS 101740	767769	12981	Aspergillus	98.99	94.57	4.42	3.63	0.78	1.01	86.33	83.54	2.1	0.69	1.41	0.25	0.95	0.21	0	12.26	False	[]
UP000326268_61420	Aspergillus caelatus	61420	13914	Aspergillus	97.66	93.24	4.42	1.87	2.54	2.35	85.66	79.09	5.15	1.42	3.57	1.91	1.47	0.19	0	10.77	False	[]
UP000234585_41067	Aspergillus candidus	41067	9639	Aspergillus	91.3	89.41	1.89	0.02	1.87	8.7	84.33	76.28	7.17	0.88	4.52	2.4	1.71	0.41	0	11.14	False	[]
UP000188318_602072	Aspergillus carbonarius ITEM 5010	602072	11034	Aspergillus	94.1	90.32	3.78	2.97	0.81	5.9	91.34	88.72	1.49	1.13	1.01	0.21	0.68	0.12	0	7.66	False	[]
UP000094569_573508	Aspergillus cristatus	573508	10115	Aspergillus	93.71	89.75	3.96	1.3	2.66	6.29	88.17	78.12	6.35	3.7	3.47	1.06	1.96	0.45	0	8.36	False	[]
UP000247810_1448320	Aspergillus ellipticus CBS 707.79	1448320	12861	Aspergillus	96.85	93.35	3.5	0.08	3.42	3.14	78.97	70.2	6.69	2.08	4.59	1.66	2.36	0.57	0	16.45	False	[]
UP000326198_1226010	Aspergillus bertholletiae	1226010	12944	Aspergillus	97.11	93.69	3.42	1.48	1.94	2.88	84.48	77.78	5.45	1.25	3.54	1.83	1.45	0.26	0	11.98	False	[]
UP000247233_1448321	Aspergillus heteromorphus CBS 117.55	1448321	10837	Aspergillus	95.26	92.9	2.36	0.02	2.35	4.74	83.92	75.51	6.95	1.46	3.88	1.24	2.09	0.55	0	12.21	False	[]
UP000249402_1448316	Aspergillus ibericus CBS 121593	1448316	11680	Aspergillus	97.92	94.87	3.05	1.37	1.68	2.09	87.06	81.15	4.45	1.46	2.29	0.81	1.25	0.23	0	10.65	False	[]
UP000051487_293939	Aspergillus lentulus	293939	13028	Aspergillus	99.04	74.37	24.67	1.94	22.73	0.96	94.04	86.88	5.43	1.73	2	0.92	0.9	0.18	0	3.95	False	[]
UP000006812_1033177	Aspergillus luchuensis IFO 4308	1033177	11488	Aspergillus	98.34	94.77	3.57	1.65	1.92	1.66	92.96	88.06	2.29	2.61	1.41	0.54	0.7	0.17	0	5.63	False	[]
UP000256690_1810919	Aspergillus mulundensis	1810919	11569	Aspergillus	94.28	92.08	2.2	0.81	1.39	5.72	86.27	76.77	8.38	1.12	4.2	2.23	1.61	0.36	0	9.53	False	[]
UP000037505_1509407	Aspergillus nomiae NRRL 13137	1509407	11914	Aspergillus	95.76	91.33	4.43	1.81	2.62	4.24	92.97	84.33	6.71	1.93	2.72	1.48	1.04	0.2	0	4.31	False	[]
UP000234474_1392255	Aspergillus novofumigatus IBT 16806	1392255	11478	Aspergillus	99.19	95.23	3.96	3.21	0.75	0.81	88.88	85.05	2.47	1.36	1.23	0.21	0.85	0.17	0	9.89	False	[]
UP000326799_986946	Aspergillus novoparasiticus	986946	14181	Aspergillus	97.49	93.29	4.2	2.26	1.94	2.51	84.27	76.77	5.81	1.69	2.83	1.22	1.41	0.2	0	12.9	False	[]
UP000248961_1450537	Aspergillus homomorphus CBS 101889	1450537	11360	Aspergillus	97.44	95.03	2.41	0.21	2.2	2.56	85.86	78.52	5.62	1.72	2.97	1	1.53	0.44	0	11.17	False	[]
UP000286921_105351	Aspergillus awamori	105351	11139	Aspergillus	94.56	91.27	3.29	1.4	1.89	5.44	93.35	85.86	6.17	1.32	1.56	0.59	0.81	0.16	0	5.09	False	[]
UP000231358_656916	Aspergillus arachidicola	656916	12090	Aspergillus	93.03	88.81	4.22	2.3	1.92	6.97	92.43	83.48	6.82	2.13	2.34	1.14	1.11	0.09	0	5.23	False	[]
UP000326931_209559	Aspergillus alliaceus	209559	13098	Aspergillus	97.72	93.19	4.53	3.6	0.93	2.28	85.84	81.24	3.13	1.47	1.6	0.26	1.13	0.21	0	12.56	False	[]
UP000019471_1182543	Cladophialophora psammophila CBS 110553	1182543	13417	Eurotiomycetes	92.9	90.84	2.06	0.13	1.93	7.1	77.26	64.18	11.7	1.38	8.21	4.78	2.91	0.52	0	14.53	False	[]
UP000019473_1182544	Cladophialophora yegresii CBS 114405	1182544	10118	Eurotiomycetes	91.72	90.91	0.81	0.09	0.72	8.28	83.05	71.56	10.51	0.98	5.19	2.56	2.11	0.52	0	11.76	False	[]
UP000027920_1182545	Exophiala aquamarina CBS 119918	1182545	13118	Eurotiomycetes	92.75	90.34	2.41	0.26	2.15	7.25	81.27	66.84	12.34	2.09	7.26	4.09	2.6	0.57	0	11.47	False	[]
UP000007304_858893	Exophiala dermatitidis NIH/UT8656	858893	9285	Eurotiomycetes	93.03	92.31	0.72	0.42	0.31	6.97	88.73	86.23	2	0.5	1.87	0.54	1.06	0.27	0	9.39	False	[]
UP000054302_212818	Exophiala mesophila	212818	9181	Eurotiomycetes	91.9	90.91	0.99	0.7	0.28	8.11	90.84	88.23	2.32	0.29	1.75	0.48	1	0.27	0	7.41	False	[]
UP000053342_215243	Exophiala oligosperma	215243	11880	Eurotiomycetes	91.72	89.7	2.02	0.2	1.82	8.28	79.3	67	11.17	1.13	6.64	3.45	2.66	0.53	0	14.06	False	[]
UP000053599_1016849	Exophiala sideris	1016849	10191	Eurotiomycetes	91.02	90.12	0.9	0.11	0.79	8.98	83.42	72.92	9.89	0.61	5.08	2.69	2.02	0.37	0	11.5	False	[]
UP000053328_91928	Exophiala spinifera	91928	12047	Eurotiomycetes	92.11	90.62	1.49	0.2	1.29	7.89	81.33	69.29	11.33	0.71	6.92	3.45	2.93	0.54	0	11.75	False	[]
UP000054342_348802	Exophiala xenobiotica	348802	12019	Eurotiomycetes	92.7	91.04	1.66	0.2	1.47	7.29	80.88	68.85	11.14	0.89	6.02	3.01	2.5	0.51	0	13.1	False	[]
UP000078343_1367422	Fonsecaea erecta	1367422	12089	Eurotiomycetes	91.28	89.09	2.19	0.11	2.08	8.72	78.34	66.12	11.33	0.89	7.23	3.89	2.76	0.58	0	14.43	False	[]
UP000053411_1442371	Fonsecaea multimorphosa CBS 102226	1442371	12368	Eurotiomycetes	91.87	90.23	1.64	0.09	1.56	8.13	79.29	67.88	10.85	0.56	7.85	4.53	2.74	0.58	0	12.86	False	[]
UP000053029_1442368	Fonsecaea pedrosoi CBS 271.37	1442368	12525	Eurotiomycetes	91.76	90.16	1.6	0.11	1.49	8.24	78.46	66.65	11.23	0.58	7.94	4.73	2.67	0.54	0	13.6	False	[]
UP000054266_5601	Phialophora americana	5601	10919	Eurotiomycetes	90.78	89.86	0.92	0.07	0.85	9.22	80.28	68.33	11.39	0.56	6.29	3.28	2.45	0.56	0	13.43	False	[]
UP000038010_1664694	Phialophora attinorum	1664694	11848	Eurotiomycetes	85.82	82.56	3.26	0	3.26	14.17	72.69	56.67	14.21	1.81	8.66	4.47	3.45	0.74	0	18.65	False	[]
UP000053617_1442369	Rhinocladiella mackenziei CBS 650.93	1442369	11378	Eurotiomycetes	91.78	90.12	1.66	0.15	1.51	8.21	81.03	68.2	11.5	1.33	5.61	3.01	2.34	0.26	0	13.36	False	[]
UP000053317_158046	Phaeomoniella chlamydospora	158046	6907	Eurotiomycetes	78.9	78.55	0.35	0	0.35	21.1	87.23	71.92	13.7	1.61	5.34	2.39	2.5	0.45	0	7.43	False	[]
UP000019373_1263415	Endocarpon pusillum Z07020	1263415	9228	Eurotiomycetes	86.99	85.81	1.18	0.18	1.01	13.01	80.87	73.63	5.98	1.26	4.27	0.96	2.75	0.56	0	14.86	False	[]
UP000033540_1403190	Aspergillus parasiticus SU-1	1403190	8651	Aspergillus	75.02	72.51	2.51	1.74	0.77	24.98	95.78	89.4	5.26	1.12	1.48	0.8	0.65	0.03	0	2.74	False	[]
UP000509510_121627	Talaromyces rugulosus	121627	11830	Eurotiales	89.87	88.18	1.69	0.33	1.36	10.13	86.57	76.9	8.44	1.23	4.73	2.35	2.08	0.3	0	8.7	False	[]
UP000002039_559297	Blastomyces dermatitidis ER-3	559297	9745	Onygenales	98.73	97.91	0.82	0.36	0.46	1.28	78.17	72.75	3.71	1.71	2.9	0.28	2.01	0.61	0	18.92	False	[]
UP000001294_441960	Talaromyces marneffei ATCC 18224	441960	10028	Eurotiales	92.83	91.36	1.47	0.18	1.28	7.17	89.18	79.81	7.52	1.85	3.81	1.61	1.89	0.31	0	7.01	False	[]
UP000297299_38488	Botryotinia calthae	38488	12263	Leotiomycetes	98.84	97.53	1.31	0.49	0.82	1.16	76.43	69.5	5.05	1.88	5.04	1.48	3.2	0.36	0	18.53	False	[]
UP000238813_2070412	Rutstroemia sp. NJR-2017a WRK4	2070412	10520	Leotiomycetes	93.1	90.93	2.17	0.17	2	6.89	81.34	67.72	12	1.62	10.42	4.96	4.86	0.6	0	8.24	False	[]
UP000238611_2070413	Rutstroemia sp. NJR-2017a BVV2	2070413	8646	Leotiomycetes	77.54	74.7	2.84	0.1	2.74	22.46	81.82	65.96	13.37	2.49	10.14	4.98	4.58	0.58	0	8.04	False	[]
UP000238072_2070414	Rutstroemia sp. NJR-2017a BBW	2070414	10779	Leotiomycetes	93.52	89.84	3.68	0.12	3.56	6.47	80.55	63.69	12.11	4.75	9.87	4.71	4.44	0.72	0	9.58	False	[]
UP000178129_914237	Rhynchosporium commune	914237	12210	Leotiomycetes	97.11	95.55	1.56	0.17	1.38	2.89	66.99	57.43	8.72	0.84	9.3	4.08	4.54	0.68	0	23.71	False	[]
UP000254866_2656787	Venustampulla echinocandica	2656787	10697	Leotiomycetes	93.95	92.54	1.41	0	1.41	6.05	71.13	60.14	9.95	1.04	14.66	7.51	6.52	0.63	0	14.21	False	[]
UP000276864_91943	Hortaea werneckii	91943	16466	Mycosphaerellales	89.39	20.46	68.93	0.02	68.91	10.61	87.39	73.58	11.96	1.85	6.35	3.39	2.38	0.58	0	6.26	False	[]
UP000070700_149040	Mollisia scopiformis	149040	18561	Leotiomycetes	96.61	93.3	3.31	0.07	3.24	3.39	57.23	48.32	7.83	1.08	15.96	7.73	7.17	1.06	0	26.81	False	[]
UP000315522_215461	Lachnellula willkommii	215461	8978	Leotiomycetes	89.48	86.98	2.5	0.02	2.47	10.53	83.65	70.03	10.75	2.87	11.04	6.08	4.36	0.6	0	5.31	False	[]
UP000481288_1316786	Lachnellula cervina	1316786	9411	Leotiomycetes	92.02	90.04	1.98	0.02	1.95	7.98	83.02	71.27	9.91	1.84	11.65	6.38	4.86	0.41	0	5.33	False	[]
UP000235786_1149755	Hyaloscypha variabilis F	1149755	20340	Leotiomycetes	95.85	92.07	3.78	0.05	3.73	4.15	54.52	45.07	8.26	1.19	19.64	9.05	9.5	1.09	0	25.84	False	[]
UP000235672_2082293	Hyaloscypha hepaticicola	2082293	16778	Leotiomycetes	96.07	93.48	2.59	0.07	2.52	3.93	55.04	45.64	8.05	1.35	14.71	5.86	7.82	1.03	0	30.25	False	[]
UP000235371_1095630	Hyaloscypha bicolor E	1095630	18610	Leotiomycetes	95.82	91.77	4.05	0.1	3.95	4.18	54.08	44.69	7.8	1.59	17.03	7.3	8.4	1.33	0	28.89	False	[]
UP000244409_1485229	Cadophora sp. DSE1049	1485229	22755	Leotiomycetes	96.96	91.65	5.31	0.15	5.16	3.04	53.25	43.85	7.73	1.67	18.13	8.63	8.03	1.47	0	28.62	False	[]
UP000016922_1116229	Glarea lozoyensis ATCC 20868	1116229	13082	Leotiomycetes	95.33	93.85	1.48	0.02	1.46	4.67	63.38	53.47	9.1	0.81	13.94	6.15	7.06	0.73	0	22.67	False	[]
UP000297452_278944	Botryotinia narcissicola	278944	12236	Leotiomycetes	98.84	97.38	1.46	0.49	0.96	1.16	76.33	67.89	5.77	2.67	5.02	1.53	3.06	0.43	0	18.65	False	[]
UP000005446_1104152	Glarea lozoyensis 74030	1104152	7926	Leotiomycetes	67.09	65.73	1.36	0	1.36	32.91	64.26	42.45	12.49	9.32	9.44	3.58	4.59	1.27	0	26.31	False	[]
UP000012045_1290391	Botrytis cinerea BcDW1	1290391	11022	Leotiomycetes	98.46	97.18	1.28	0.62	0.67	1.53	84.17	78.22	4.89	1.06	4.13	1.41	2.36	0.36	0	11.7	False	[]
UP000297229_278938	Botrytis elliptica	278938	12555	Leotiomycetes	99.36	98	1.36	0.52	0.84	0.64	75.48	68.64	5.85	0.99	5.61	1.65	3.49	0.47	0	18.92	False	[]
UP000029329_1391699	Pseudogymnoascus sp. VKM F-3808	1391699	9928	Leotiomycetes	81.05	76.43	4.62	0.02	4.6	18.95	66.59	49.82	12.41	4.36	15.8	7.69	6.75	1.36	0	17.61	False	[]
UP000029338_1420901	Pseudogymnoascus sp. VKM F-3775	1420901	9472	Leotiomycetes	72.87	66.79	6.08	0.02	6.05	27.13	65.38	43.13	12.75	9.5	17.92	8.08	7.91	1.93	0	16.7	False	[]
UP000029320_1437433	Pseudogymnoascus sp. VKM F-3557	1437433	9480	Leotiomycetes	78.42	74.99	3.43	0.02	3.41	21.57	66.58	50.7	11.69	4.19	16.26	8.07	7.04	1.15	0	17.16	False	[]
UP000092157_1622150	Pseudogymnoascus sp. 24MN13	1622150	10229	Leotiomycetes	83.09	80.08	3.01	0.02	2.99	16.9	68.02	54.55	10.32	3.15	18.32	9.86	7.16	1.3	0	13.66	False	[]
UP000091879_1524831	Pseudogymnoascus sp. 23342-1-I1	1524831	10680	Leotiomycetes	87.65	85.82	1.83	0.02	1.8	12.35	67.92	57.3	9.09	1.53	17.62	9.87	6.72	1.03	0	14.46	False	[]
UP000092096_1622149	Pseudogymnoascus sp. 05NY08	1622149	10300	Leotiomycetes	88.06	86.63	1.43	0	1.43	11.93	69.83	59.71	8.83	1.29	17.81	9.85	6.78	1.18	0	12.37	False	[]
UP000091956_342668	Pseudogymnoascus verrucosus	342668	10682	Leotiomycetes	88.95	87.84	1.11	0.02	1.09	11.05	69.25	59.91	8.41	0.93	18.99	11.04	6.96	0.99	0	11.76	False	[]
UP000011064_658429	Pseudogymnoascus destructans 20631-21	658429	9073	Leotiomycetes	88.66	87.1	1.56	0	1.56	11.34	67.52	55.27	9.91	2.34	9.99	3.48	5.46	1.05	1.79	18.68	True	['Caulobacteraceae']
UP000054321_913774	Oidiodendron maius Zn	913774	16696	Leotiomycetes	94.12	90.04	4.08	0.02	4.05	5.88	60.22	50.67	7.85	1.7	19.38	10.89	7.35	1.14	0	20.4	False	[]
UP000001312_665079	Sclerotinia sclerotiorum 1980 UF-70	665079	14445	Leotiomycetes	99.01	97.31	1.7	0.57	1.14	0.99	64.98	60.06	2.55	2.37	2.79	0.49	1.95	0.35	0	32.23	False	[]
UP000019487_1432307	Sclerotinia borealis F-4128	1432307	10165	Leotiomycetes	96.52	95.58	0.94	0.37	0.57	3.48	81.27	70.85	9.26	1.16	5.01	1.51	2.92	0.58	0	13.72	False	[]
UP000326757_61186	Monilinia laxa	61186	11157	Leotiomycetes	97.55	95.77	1.78	0.35	1.43	2.45	74.35	61.47	11.08	1.8	4.76	1.19	3	0.57	0	20.89	False	[]
UP000249056_38457	Monilinia fructigena	38457	10442	Leotiomycetes	90.81	79.96	10.85	0.25	10.6	9.19	83.73	55.45	14.96	13.32	4.19	1.03	2.63	0.53	0	12.09	False	[]
UP000322873_38448	Monilinia fructicola	38448	12118	Leotiomycetes	97.01	89.57	7.44	0.32	7.12	2.99	71.08	53.39	12.24	5.45	5.22	1.28	3.33	0.61	0	23.7	False	[]
UP000297280_87229	Botrytis porri	87229	11857	Leotiomycetes	98.97	97.73	1.24	0.44	0.79	1.04	76.66	68.61	5.83	2.22	4.21	1.02	2.75	0.44	0	19.14	False	[]
UP000008177_999810	Botrytis cinerea T4	999810	16338	Leotiomycetes	96.29	90.36	5.93	0.54	5.39	3.71	59.79	51.63	4.32	3.84	3.83	0.93	2.5	0.4	0	36.38	False	[]
UP000006753_1072389	Drepanopeziza brunnea f. sp. 'multigermtubi' MB_m1	1072389	10037	Leotiomycetes	98.47	97.26	1.21	0.67	0.54	1.53	78.61	72.52	4.94	1.15	6.23	1.68	3.47	1.08	0	15.16	False	[]
UP000242519_503106	Marssonina coronariae	503106	9355	Leotiomycetes	95.2	94.34	0.86	0.2	0.67	4.79	74.98	64.52	8.96	1.5	7.48	2.71	3.05	1.72	0	17.54	False	[]
UP000256645_1849047	Coleophoma cylindrospora	1849047	14176	Leotiomycetes	95.13	92.78	2.35	0	2.35	4.87	69.07	58.87	9.45	0.75	18.64	10.55	7.27	0.82	0	12.29	False	[]
UP000077248_5599	Alternaria alternata	5599	13463	Pleosporaceae	98.25	96.81	1.44	0.67	0.77	1.75	82.36	80.14	1.95	0.27	2.75	0.55	2.04	0.16	0	14.89	False	[]
UP000001055_321614	Parastagonospora nodorum SN15	321614	15997	Pleosporineae	98.66	97.53	1.13	0.58	0.55	1.34	91.23	87.49	2.11	1.63	1.11	0.26	0.71	0.14	0	7.66	False	[]
UP000002668_985895	Plenodomus lingam JN3	985895	12608	Pleosporineae	93.99	91.52	2.47	0.17	2.3	6.01	70.26	63.59	4.89	1.78	2.39	0.42	1.61	0.36	0	27.35	False	[]
UP000193240_105696	Epicoccum nigrum	105696	12021	Pleosporineae	96.8	94.63	2.17	0.49	1.67	3.2	84.66	79.55	3.73	1.38	2.66	0.88	1.41	0.37	0	12.68	False	[]
UP000076837_5454	Ascochyta rabiei	5454	10558	Pleosporineae	90.94	89.75	1.19	0.06	1.13	9.06	84.03	73.4	9.61	1.02	2.91	1.01	1.65	0.25	0.3	9.89	True	['Rhodococcus erythropolis (strain PR4 / NBRC 100887)']
UP000077535_765867	Pyrenochaeta sp. DS3sAY3a	765867	14984	Pleosporineae	95.08	92.64	2.44	0.09	2.36	4.91	72.4	63.07	8.52	0.81	9.4	4.99	3.76	0.65	0	18.21	False	[]
UP000481861_100035	Massariosphaeria phaeospora	100035	14012	Dothideomycetes	94.77	93.11	1.66	0.04	1.62	5.23	66.16	55	10.04	1.12	7.68	2.98	3.78	0.92	0	26.16	False	[]
UP000244855_97972	Periconia macrospinosa	97972	18722	Dothideomycetes	95.33	91.9	3.43	0.1	3.34	4.66	63.35	50.2	10.99	2.16	11.36	4.39	5.49	1.48	0	25.3	False	[]
UP000077206_765868	Stagonospora sp. SRC1lsM3a	765868	14420	Dothideomycetes	98.32	96.49	1.83	0.59	1.25	1.68	78.49	67.55	10.12	0.82	5.18	2.26	2.52	0.4	0	16.33	False	[]
UP000077069_1460663	Paraphaeosphaeria sporulosa	1460663	14732	Dothideomycetes	96.19	94.73	1.46	0.12	1.35	3.81	70.78	59.69	10.04	1.05	7.02	3.56	2.74	0.72	0	22.2	False	[]
UP000193144_1231657	Clohesyomyces aquaticus	1231657	15806	Dothideomycetes	94.14	92.21	1.93	0.04	1.89	5.85	64.97	52.46	10.78	1.73	8.68	3.55	4.19	0.94	0	26.35	False	[]
UP000240883_1448308	Corynespora cassiicola Philippines	1448308	17125	Dothideomycetes	96.39	94.13	2.26	0.16	2.11	3.61	65.58	55.09	9.37	1.12	8.61	3.7	3.96	0.95	0	25.82	False	[]
UP000504636_574789	Mytilinidion resinicola	574789	16739	Dothideomycetes	93.09	89.89	3.2	0	3.2	6.91	58.67	46.17	10.71	1.79	11.02	4.69	5.02	1.31	0.03	29.79	True	['Picea sitchensis']
UP000243797_2082308	Sphaceloma murrayae	2082308	8255	Dothideomycetidae	86.71	86.23	0.48	0	0.48	13.29	81.5	68.87	11.79	0.84	8.52	4.62	3.21	0.69	0	9.98	False	[]
UP000243723_40998	Elsinoe australis	40998	9222	Dothideomycetidae	87.26	86.67	0.59	0	0.59	12.74	78.1	66.04	11.07	0.99	9.49	5.23	3.46	0.8	0	12.42	False	[]
UP000266453_1678846	Alternaria sp. MG1	1678846	4966	Pleosporaceae	36.87	35.21	1.66	0.13	1.54	63.13	85.34	75.63	4.53	5.18	2.86	1.05	1.69	0.12	0	11.8	False	[]
UP000016936_701091	Bipolaris maydis C5	701091	12852	Pleosporaceae	99.16	97.55	1.61	0.8	0.81	0.84	86.81	83.97	1.53	1.31	1.74	0.38	0.99	0.37	0	11.45	False	[]
UP000016934_665912	Bipolaris sorokiniana ND90Pr	665912	12174	Pleosporaceae	98.97	98.08	0.89	0.54	0.35	1.03	89.31	86.65	1.63	1.03	1.64	0.23	1.13	0.28	0	9.05	False	[]
UP000053841_930089	Bipolaris zeicola 26-R-13	930089	12851	Pleosporaceae	98.58	97.24	1.34	0.37	0.97	1.42	81.56	77.49	2.79	1.28	2.92	0.74	1.59	0.59	0	15.52	False	[]
UP000241818_857342	Amorphotheca resinae ATCC 22711	857342	9640	Leotiomycetes	94.77	93.58	1.19	0.07	1.11	5.24	73.34	65.61	6.65	1.08	9.27	4.12	4.47	0.68	0	17.39	False	[]
UP000320725_62714	Golovinomyces magnicellulatus	62714	8170	Leotiomycetes	91.67	67.11	24.56	0.07	24.49	8.33	84.57	66.42	12.39	5.76	7.69	4.06	2.48	1.15	0.09	7.28	True	['Ustilaginomycotina']
UP000283383_62708	Golovinomyces cichoracearum	62708	6757	Leotiomycetes	93.57	92.56	1.01	0.05	0.96	6.42	76.08	63.12	12	0.96	2.92	0.67	1.85	0.4	0	21	False	[]
UP000237438_225359	Erysiphe pulchra	225359	6853	Leotiomycetes	93.01	91.06	1.95	0.37	1.58	6.99	83.01	67.82	12.02	3.17	2.13	0.35	1.5	0.28	0.12	14.29	True	['Enterobacterales']
UP000286134_212602	Erysiphe neolycopersici	212602	6847	Leotiomycetes	95.8	94.22	1.58	0.32	1.26	4.2	76.65	67.36	8.09	1.2	2.47	0.54	1.71	0.22	0	20.89	False	[]
UP000030854_52586	Erysiphe necator	52586	6482	Leotiomycetes	92.2	90.96	1.24	0.72	0.52	7.81	87.66	77.15	6.93	3.58	1.47	0.15	1.13	0.19	0	10.88	False	[]
UP000015441_546991	Blumeria hordei DH14	546991	6452	Leotiomycetes	96.54	95.11	1.43	0.86	0.57	3.46	85.82	80.74	3.16	1.92	1.29	0.13	1.02	0.14	0	12.9	False	[]
UP000029299_1420902	Pseudogymnoascus sp. VKM F-4246	1420902	8539	Leotiomycetes	77.39	75.41	1.98	0	1.98	22.61	69.86	54.6	11.96	3.3	16.61	8.42	6.69	1.5	0	13.54	False	[]
UP000275772_62688	Blumeria hordei	62688	5276	Leotiomycetes	72.28	71.29	0.99	0.62	0.37	27.72	79.08	73.22	4.95	0.91	1.42	0.17	1.19	0.06	0	19.5	False	[]
UP000298493_86259	Venturia nashicola	86259	11754	Dothideomycetes	89.84	88.49	1.35	0.02	1.33	10.17	64.72	51.74	12.23	0.75	7.48	2.7	3.89	0.89	0	27.8	False	[]
UP000316270_50376	Venturia effusa	50376	10819	Dothideomycetes	89.22	87.74	1.48	0.04	1.44	10.77	71.14	56.49	13.62	1.03	7.75	3.18	3.84	0.73	0	21.1	False	[]
UP000053259_253628	Verruconis gallopava	253628	9813	Dothideomycetes	88.43	87.2	1.23	0	1.23	11.57	76.46	61.67	13.96	0.83	8.6	4.1	3.83	0.67	0	14.94	False	[]
UP000249619_183478	Stemphylium lycopersici	183478	9079	Pleosporaceae	79.14	78.23	0.91	0	0.91	20.85	90.6	76.72	13.21	0.67	3.43	1.53	1.65	0.25	0	5.97	False	[]
UP000001471_426418	Pyrenophora tritici-repentis Pt-1C-BFP	426418	12062	Pleosporaceae	94.07	92.79	1.28	0.43	0.86	5.93	81.93	78.42	2.28	1.23	2.17	0.39	1.51	0.27	0	15.9	False	[]
UP000001067_861557	Pyrenophora teres f. teres 0-1	861557	11705	Pleosporaceae	92.59	90.51	2.08	0.2	1.88	7.41	83.12	75.06	4.65	3.41	4.25	0.99	2.41	0.85	0	12.63	False	[]
UP000016935_671987	Exserohilum turcica Et28A	671987	11687	Pleosporaceae	94.29	92.39	1.9	0.03	1.86	5.71	84.03	75.61	6.21	2.21	4.12	1.53	2.02	0.57	0	11.84	False	[]
UP000053110_1268274	Blumeria graminis f. sp. tritici 96224	1268274	4022	Leotiomycetes	60.34	55.57	4.77	0.25	4.52	39.66	85.73	73.63	4.62	7.48	1.42	0.26	1.14	0.02	0	12.85	False	[]
UP000249363_1196081	Talaromyces amestolkiae	1196081	10407	Eurotiales	89.31	87.93	1.38	0.22	1.16	10.7	89.89	79.82	8.85	1.22	4.57	2.77	1.61	0.19	0	5.53	False	[]
UP000029327_1420906	Pseudogymnoascus sp. VKM F-4281 (FW-2241)	1420906	8727	Leotiomycetes	79.69	77.64	2.05	0	2.05	20.31	69.34	54.28	11.91	3.15	16.34	7.41	7.17	1.76	0	14.32	False	[]
UP000029302_1420909	Pseudogymnoascus sp. VKM F-4515 (FW-2607)	1420909	10675	Leotiomycetes	80.85	78.7	2.15	0.02	2.13	19.15	62.87	49.21	11.87	1.79	18.03	8.38	8.39	1.26	0	19.1	False	[]
UP000243015_5551	Trichophyton rubrum	5551	7033	Arthrodermataceae	90.13	89.61	0.52	0.15	0.38	9.86	95.81	89.37	5.6	0.84	0.9	0.13	0.61	0.16	0	3.3	False	[]
UP000008864_559305	Trichophyton rubrum CBS 118892	559305	8617	Arthrodermataceae	96.47	93.59	2.88	0.36	2.52	3.53	90	82.62	1.87	5.51	0.89	0.09	0.65	0.15	0	9.11	False	[]
UP000242877_392613	Ascosphaera apis ARSEF 7405	392613	6442	Onygenales	77.06	75.87	1.19	0	1.19	22.94	78.86	64.83	12.12	1.91	8.4	4.21	3.54	0.65	0	12.74	False	[]
UP000054563_396776	Coccidioides immitis H538.4	396776	10535	Onygenales	97.05	88.19	8.86	0.34	8.53	2.95	77.26	61.46	5.24	10.56	1.01	0.19	0.69	0.13	0	21.74	False	[]
UP000054559_454286	Coccidioides immitis RMSCC 3703	454286	10420	Onygenales	97.11	87.85	9.26	0.31	8.94	2.89	77.82	60.83	5.57	11.42	1.07	0.17	0.74	0.16	0	21.1	False	[]
UP000001261_246410	Coccidioides immitis RS	246410	9587	Onygenales	97.93	97.3	0.63	0.38	0.25	2.07	83.11	80.01	2.51	0.59	1.28	0.21	0.93	0.14	0	15.6	False	[]
UP000002497_443226	Coccidioides posadasii str. Silveira	443226	10209	Onygenales	99.33	98.18	1.15	0.36	0.8	0.67	78.8	75.1	2.4	1.3	1.2	0.23	0.89	0.08	0	19.99	False	[]
UP000002058_336963	Uncinocarpus reesii 1704	336963	7760	Onygenales	94.97	93.88	1.09	0.36	0.73	5.03	88.9	82.9	4.07	1.93	1.44	0.37	0.93	0.14	0	9.65	False	[]
UP000001628_502780	Paracoccidioides brasiliensis Pb18	502780	8399	Onygenales	98.31	97.28	1.03	0.17	0.86	1.7	83.69	78.5	3.48	1.71	1.46	0.15	1.1	0.21	0	14.85	False	[]
UP000002059_502779	Paracoccidioides lutzii Pb01	502779	8811	Onygenales	98.62	97.32	1.3	0.15	1.15	1.38	81.73	76.18	3.79	1.76	1.6	0.2	1.15	0.25	0	16.67	False	[]
UP000224634_1447883	Polytolypa hystricis UAMH7299	1447883	9934	Onygenales	94.57	93.15	1.42	0	1.42	5.43	73.11	62.32	9.25	1.54	13.44	7.29	5.08	1.07	0	13.45	False	[]
UP000076632_1328760	Xylona heveae TC161	1328760	8201	leotiomyceta	93.16	92.21	0.95	0	0.95	6.85	82.21	70.41	10.86	0.94	3.28	1.29	1.49	0.5	0	14.51	False	[]
UP000183809_236234	Diplodia corticola	236234	10836	Dothideomycetes	91.74	90.24	1.5	0.33	1.17	8.26	81.22	71.46	8.71	1.05	9.64	5.21	3.23	1.2	0	9.14	False	[]
UP000190776_420778	Diplodia seriata	420778	8038	Dothideomycetes	85.01	83.59	1.42	0.37	1.05	14.99	91.53	79.9	8.78	2.85	5.69	3.26	1.94	0.49	0	2.79	False	[]
UP000325902_45133	Lasiodiplodia theobromae	45133	12784	Dothideomycetes	92.15	89.13	3.02	0.51	2.52	7.85	77.97	67.32	8.75	1.9	9.82	4.75	3.83	1.24	0	12.2	False	[]
UP000024533_1215338	Trichophyton interdigitale MR816	1215338	7993	Arthrodermataceae	98.55	97.36	1.19	0.25	0.95	1.44	94.52	92.35	0.89	1.28	0.7	0.09	0.46	0.15	0	4.78	False	[]
UP000007129_1126212	Macrophomina phaseolina MS6	1126212	13803	Dothideomycetes	91.05	87.69	3.36	0.59	2.77	8.96	69.97	56.24	9.8	3.93	7.91	3.04	3.69	1.18	0	22.12	False	[]
UP000008866_663331	Trichophyton benhamiae CBS 112371	663331	7976	Arthrodermataceae	95.33	93.39	1.94	0.16	1.78	4.68	93.17	87.92	2.34	2.91	2.47	0.21	1.63	0.63	0	4.36	False	[]
UP000002035_554155	Microsporum canis CBS 113480	554155	8764	Arthrodermataceae	97.69	96.87	0.82	0.29	0.52	2.32	89.33	87.1	1.65	0.58	1.51	0.47	0.96	0.08	0	9.16	False	[]
UP000001745_441959	Talaromyces stipitatus ATCC 10500	441959	12468	Eurotiales	93.56	92.28	1.28	0.7	0.59	6.44	89.93	78.92	6.84	4.17	2.01	0.6	1.18	0.23	0	8.06	False	[]
UP000214365_1441469	Talaromyces atroroseus	1441469	9520	Eurotiales	90.07	88.88	1.19	0.15	1.05	9.93	89.23	78.41	9.65	1.17	4.17	2.27	1.63	0.27	0	6.6	False	[]
UP000194280_1157616	Hortaea werneckii EXF-2000	1157616	15464	Mycosphaerellales	86.96	18.99	67.97	0.02	67.96	13.04	88.43	74.38	12.47	1.58	6	3.36	2.25	0.39	0	5.57	False	[]
UP000002038_559298	Blastomyces gilchristii SLH14081	559298	9690	Onygenales	98.17	97	1.17	0.29	0.88	1.82	78.37	71.44	4.63	2.3	2.75	0.3	1.83	0.62	0	18.89	False	[]
UP000224080_2060905	Blastomyces parvus	2060905	8197	Onygenales	99.18	98.11	1.07	0.23	0.84	0.82	90.15	84.83	4.34	0.98	3.21	1.56	1.31	0.34	0	6.64	False	[]
UP000242791_1658174	Blastomyces percursus	1658174	10283	Onygenales	97.89	94.22	3.67	0.23	3.44	2.12	81.6	66.51	9.36	5.73	3.15	0.8	1.95	0.4	0	15.25	False	[]
UP000053573_2060906	Blastomyces silverae	2060906	8561	Onygenales	90.86	88.14	2.72	0.25	2.47	9.13	80.97	70.57	3.96	6.44	3.24	1.11	1.67	0.46	0	15.79	False	[]
UP000091918_1955775	Emergomyces africanus	1955775	8745	Onygenales	97.11	87.81	9.3	0.19	9.11	2.89	88.61	72.6	8.44	7.57	2.44	0.83	1.36	0.25	0	8.95	False	[]
UP000182235_1447872	Emergomyces pasteurianus Ep9510	1447872	8944	Onygenales	98.66	96.67	1.99	0.17	1.82	1.34	87.02	76.52	8.12	2.38	3.34	1.43	1.6	0.31	0	9.64	False	[]
UP000226031_73230	Emmonsia crescens	73230	8899	Onygenales	98.98	97.09	1.89	0.23	1.65	1.03	86.34	78.64	6.18	1.52	3.91	1.62	2	0.29	0	9.75	False	[]
UP000223968_1447875	Helicocarpus griseus UAMH5409	1447875	10216	Onygenales	97.66	96.63	1.03	0.06	0.96	2.35	77.23	67.76	8.14	1.33	11.76	6.94	4.09	0.73	0	11.01	False	[]
UP000001631_447093	Histoplasma capsulatum G186AR	447093	9214	Onygenales	98.63	96.98	1.65	0.34	1.32	1.36	84.38	76.23	6.4	1.75	1.48	0.2	1.14	0.14	0	14.14	False	[]
UP000002624_544712	Histoplasma capsulatum H143	544712	9545	Onygenales	95.81	91.66	4.15	0.46	3.69	4.19	90.12	81.79	2.63	5.7	1.01	0.11	0.75	0.15	0	8.87	False	[]
UP000008142_544711	Histoplasma capsulatum H88	544711	9445	Onygenales	98.91	97.84	1.07	0.36	0.71	1.09	89.24	86.27	1.92	1.05	1.01	0.15	0.76	0.1	0	9.75	False	[]
UP000009297_339724	Histoplasma mississippiense (nom. inval.)	339724	9252	Onygenales	94.35	91.52	2.83	0.29	2.53	5.66	88.25	75.3	7.03	5.92	1.16	0.2	0.9	0.06	0	10.59	False	[]
UP000002669_535722	Nannizzia gypsea CBS 118893	535722	8921	Arthrodermataceae	98.94	98.08	0.86	0.28	0.58	1.06	88.51	86.16	1.45	0.9	1.58	0.22	1.18	0.18	0	9.91	False	[]
UP000013521_1287680	Neofusicoccum parvum UCRNP2	1287680	10365	Dothideomycetes	87.06	84.27	2.79	1.42	1.37	12.94	86.91	78.64	4.71	3.56	4.5	1.5	1.92	1.08	0	8.6	False	[]
UP000016924_1168221	Coniosporium apollinis CBS 100218	1168221	9306	Dothideomycetes	95.2	93.7	1.5	0.57	0.94	4.8	86.43	82.44	3.21	0.78	2.99	0.82	1.71	0.46	0	10.58	False	[]
UP000308768_331657	Cryomyces minteri	331657	13291	Dothideomycetes	87.96	41.67	46.29	0.02	46.27	12.04	84.23	60.55	13.63	10.05	6.24	2.54	2.45	1.25	0	9.53	False	[]
UP000075602_766039	Acidomyces richmondensis BFW	766039	11098	Mycosphaerellales	89.68	87.1	2.58	0.02	2.57	10.32	69.79	58.42	9.23	2.14	8.47	3.79	3.75	0.93	0	21.74	False	[]
UP000011761_717646	Baudoinia panamericana UAMH 10762	717646	10508	Mycosphaerellales	92.38	91.87	0.51	0.23	0.28	7.62	74.49	71.99	1.82	0.68	2.55	0.55	1.49	0.51	0	22.96	False	[]
UP000310066_329885	Friedmanniomyces endolithicus	329885	17901	Mycosphaerellales	89.02	13.5	75.52	0	75.52	10.98	82.05	68.41	11.5	2.14	6.46	2.85	2.58	1.03	0	11.49	False	[]
UP000309340_329884	Friedmanniomyces simplex	329884	13631	Mycosphaerellales	87.23	60.52	26.71	0	26.71	12.77	77.51	59.1	12.26	6.15	7.48	2.99	3.4	1.09	0	15.02	False	[]
UP000001611_498257	Verticillium dahliae VdLs.17	498257	10530	Glomerellales	100	98.71	1.29	1.09	0.2	0	98.24	97.03	0.58	0.63	0.65	0.23	0.33	0.09	0	1.11	False	[]
UP000186583_708187	Colletotrichum chlorophyti	708187	10302	Glomerellales	93.94	92.62	1.32	0.32	1	6.06	93.73	86.69	5.9	1.14	3.21	1.92	1.07	0.22	0	3.06	False	[]
UP000070121_1209931	Colletotrichum salicis	1209931	13783	Glomerellales	96.07	93.78	2.29	0.57	1.72	3.93	82.58	71.22	9.22	2.14	5.56	2.07	2.87	0.62	0	11.86	False	[]
UP000020467_1445577	Colletotrichum fioriniae PJ7	1445577	13759	Glomerellales	96.19	94.32	1.87	0.57	1.3	3.81	83.3	74.49	7.97	0.84	5.97	2.76	2.75	0.46	0	10.73	False	[]
UP000283489_2487125	Scytalidium sp. 3C	2487125	4330	Leotiomycetes	55.84	54.46	1.38	0.02	1.36	44.16	87.32	66.42	9.93	10.97	6.42	2.84	2.49	1.09	0	6.26	False	[]
UP000258309_5539	Scytalidium lignicola	5539	12794	Leotiomycetes	95.31	92.59	2.72	1.19	1.53	4.69	81.62	74.73	5.41	1.48	6.62	1.96	4.11	0.55	0	11.76	False	[]
UP000091997_1622147	Pseudogymnoascus sp. WSF 3629	1622147	11000	Leotiomycetes	88.41	86.51	1.9	0	1.9	11.59	67.29	56.92	9.13	1.24	18.52	10.1	7.14	1.28	0	14.19	False	[]
UP000029308_1420915	Pseudogymnoascus sp. VKM F-4520 (FW-2644)	1420915	11550	Leotiomycetes	81	78.97	2.03	0.02	2	19	64.07	49.88	11.69	2.5	19.57	9.41	8.44	1.72	0	16.36	False	[]
UP000029315_1420914	Pseudogymnoascus sp. VKM F-4519 (FW-2642)	1420914	10628	Leotiomycetes	81.54	79.24	2.3	0.02	2.27	18.46	65.71	52.06	11.66	1.99	18.54	9.19	8	1.35	0	15.75	False	[]
UP000029284_1420913	Pseudogymnoascus sp. VKM F-4518 (FW-2643)	1420913	11618	Leotiomycetes	80.8	78.55	2.25	0.02	2.22	19.2	63.81	49.43	12.26	2.12	19.44	9.82	8	1.62	0	16.75	False	[]
UP000029268_1420910	Pseudogymnoascus sp. VKM F-4516 (FW-969)	1420910	9362	Leotiomycetes	82.33	80.53	1.8	0.02	1.78	17.67	69.87	57.02	11.26	1.59	15.99	8.42	6.68	0.89	0	14.14	False	[]
UP000215127_1276538	Zymoseptoria tritici ST99CH_3D7	1276538	11722	Mycosphaerellales	94.5	91.87	2.63	0.88	1.75	5.51	76.22	66.71	7.77	1.74	3.46	0.91	2.22	0.33	0	20.32	False	[]
UP000008062_336722	Zymoseptoria tritici IPO323	336722	10972	Mycosphaerellales	93.98	92.08	1.9	0.97	0.93	6.02	78.95	74.56	3.05	1.34	3.06	0.74	1.81	0.51	0	17.99	False	[]
UP000033647_1047168	Zymoseptoria brevis	1047168	10566	Mycosphaerellales	92.96	90.81	2.15	0.7	1.45	7.04	80.92	70.59	8.57	1.76	3.66	1.1	2.12	0.44	0	15.42	False	[]
UP000016931_692275	Sphaerulina musiva SO2202	692275	10154	Mycosphaerellales	96.58	95.3	1.28	0.87	0.42	3.42	83.05	81.05	1.4	0.6	3.45	0.46	2.16	0.83	0	13.5	False	[]
UP000504638_1392243	Eremomyces bilateralis CBS 781.70	1392243	9854	Dothideomycetes	86.61	85.38	1.23	0.02	1.21	13.39	70.94	57.94	11.51	1.49	9.31	4.1	4	1.21	0	19.76	False	[]
UP000503462_286661	Peltaster fructicola	286661	8072	Dothideomycetes	88.62	87.39	1.23	0	1.23	11.38	83.31	67.54	14.61	1.16	5.36	2.37	2.54	0.45	0	11.32	False	[]
UP000192596_1507870	Rachicladosporium antarcticum	1507870	18598	Dothideomycetidae	91.71	14.8	76.91	0.04	76.87	8.29	77.49	63.71	12.61	1.17	6.96	3.18	2.96	0.82	0	15.56	False	[]
UP000192386_1974281	Rachicladosporium sp. CCFEE 5018	1974281	18035	Dothideomycetidae	91.09	26.49	64.6	0.04	64.56	8.91	77.06	58.58	13.08	5.4	7.01	3.03	3.08	0.9	0	15.94	False	[]
UP000030672_1043003	Aureobasidium melanogenum CBS 110374	1043003	10583	Dothideomycetidae	98.34	96.64	1.7	0.48	1.22	1.66	83.9	74.67	7.12	2.11	4.25	1.84	1.82	0.59	0	11.85	False	[]
UP000027730_1043004	Aureobasidium namibiae CBS 147.97	1043004	10258	Dothideomycetidae	97.76	95.88	1.88	0.52	1.37	2.23	85.84	77.03	6.81	2	3.62	1.59	1.45	0.58	0	10.55	False	[]
UP000030706_1043002	Aureobasidium pullulans EXF-150	1043002	11844	Dothideomycetidae	98.35	96.73	1.62	0.52	1.11	1.64	77.86	69.3	7.29	1.27	5.02	2.24	2.16	0.62	0	17.12	False	[]
UP000029288_1420907	Pseudogymnoascus sp. VKM F-4513 (FW-928)	1420907	8667	Leotiomycetes	79.05	77.22	1.83	0.02	1.8	20.95	69.91	55.74	11.3	2.87	16.36	8.29	6.75	1.32	0	13.73	False	[]
UP000030641_1043005	Aureobasidium subglaciale EXF-2481	1043005	10792	Dothideomycetidae	99.95	98.95	1	0.81	0.18	0.06	98.41	97.64	0.63	0.14	0.64	0.2	0.38	0.06	0	0.95	False	[]
UP000237631_357750	Cercospora berteroae	357750	11903	Mycosphaerellales	93.79	91.9	1.89	0.22	1.67	6.22	75.84	64.13	10.73	0.98	7.54	2.94	3.85	0.75	0	16.63	False	[]
UP000234720_348901	Cercospora zeina	348901	10192	Mycosphaerellales	89.84	88.51	1.33	0.14	1.19	10.16	79.59	65.55	12.98	1.06	5.58	2.62	2.42	0.54	0	14.83	False	[]
UP000016933_675120	Dothistroma septosporum NZE10	675120	12399	Mycosphaerellales	98.56	96.6	1.96	1.35	0.62	1.44	79.32	76.41	1.81	1.1	1.48	0.21	1.05	0.22	0	19.2	False	[]
UP000070133_321146	Pseudocercospora eumusae	321146	10939	Mycosphaerellales	82.1	81.05	1.05	0.08	0.97	17.89	69.82	56.71	12.3	0.81	6.12	2.28	3.23	0.61	0	24.05	False	[]
UP000016932_383855	Pseudocercospora fijiensis CIRAD86	383855	13043	Mycosphaerellales	92.53	90.77	1.76	0.14	1.62	7.47	66.15	55.94	8.33	1.88	5.84	2.1	3.11	0.63	0	28.01	False	[]
UP000073492_113226	Pseudocercospora musae	113226	10380	Mycosphaerellales	76.3	75.33	0.97	0.06	0.91	23.69	68.07	53.85	13.39	0.83	5.83	1.96	3.28	0.59	0	26.1	False	[]
UP000225277_112498	Ramularia collo-cygni	112498	11501	Mycosphaerellales	93.04	91.39	1.65	0.15	1.5	6.96	74.39	63.74	9.84	0.81	6.07	2.57	2.89	0.61	0	19.54	False	[]
UP000504637_1314786	Dissoconium aciculare CBS 342.82	1314786	10289	Mycosphaerellales	83.42	82.4	1.02	0	1.02	16.58	66.42	55.65	9.54	1.23	10.27	4.31	4.95	1.01	0	23.31	False	[]
UP000184330_576137	Phialocephala subalpina	576137	20170	Leotiomycetes	96.49	92.41	4.08	0.1	3.98	3.51	57.73	47.38	9.38	0.97	18.57	8.69	9.21	0.67	0	23.7	False	[]
UP000326340_2078593	Colletotrichum shisoi	2078593	11847	Glomerellales	94.91	93.39	1.52	0.46	1.06	5.1	85.17	76.76	6.71	1.7	4.44	1.81	2	0.63	0	10.39	False	[]
UP000044602_100787	Verticillium longisporum	100787	20580	Glomerellales	92.23	20.64	71.59	0.91	70.69	7.77	91.03	64.2	9.66	17.17	2.31	0.58	0.64	1.09	0	6.66	False	[]
UP000000599_284592	Debaryomyces hansenii CBS767	284592	6284	Debaryomycetaceae	99.01	96.02	2.99	2.69	0.3	0.99	88.54	86.9	1.37	0.27	1.1	0.39	0.65	0.06	0	10.36	False	[]
UP000095085_984485	Hyphopichia burtonii NRRL Y-1933	984485	5993	Debaryomycetaceae	94.6	93.22	1.38	0	1.38	5.4	86.27	73.86	11.08	1.33	2.89	0.95	1.47	0.47	0	10.85	False	[]
UP000001997_294746	Meyerozyma guilliermondii ATCC 6260	294746	5919	Debaryomycetaceae	96.32	92.64	3.68	2.48	1.2	3.68	92.63	88.1	2.64	1.89	1.13	0.24	0.74	0.15	0	6.23	False	[]
UP000286412_2028340	Meyerozyma sp. JA9	2028340	5012	Debaryomycetaceae	87.51	85.51	2	1.61	0.39	12.49	95.19	89.24	5.51	0.44	1.08	0.34	0.6	0.14	0	3.73	False	[]
UP000005222_559304	Millerozyma farinosa CBS 7064	559304	8851	Debaryomycetaceae	96.8	37.95	58.85	58.28	0.57	3.2	91.23	89.01	2.12	0.1	0.98	0.23	0.61	0.14	0	7.78	False	[]
UP000002258_322104	Scheffersomyces stipitis CBS 6054	322104	5797	Debaryomycetaceae	98.02	94.57	3.45	3.17	0.28	1.98	94.5	93.02	0.98	0.5	1.07	0.45	0.43	0.19	0	4.43	False	[]
UP000000709_619300	Spathaspora passalidarum NRRL Y-27907	619300	5973	Debaryomycetaceae	97.84	94.6	3.24	2.76	0.48	2.16	91.21	87.86	2.13	1.22	1.39	0.25	0.77	0.37	0	7.4	False	[]
UP000285775_2028339	Spathaspora sp. JA1	2028339	5246	Debaryomycetaceae	90.18	88.04	2.14	0.94	1.2	9.82	93.84	86.03	7.28	0.53	1.52	0.43	0.9	0.19	0	4.63	False	[]
UP000094285_984487	Suhomyces tanzawaensis NRRL Y-17324	984487	5881	Debaryomycetaceae	95.1	93.58	1.52	0.05	1.47	4.9	85.78	74.91	9.88	0.99	1.94	0.7	0.97	0.27	0	12.28	False	[]
UP000000707_590646	Yamadazyma tenuis ATCC 10573	590646	5540	Debaryomycetaceae	94.46	92.32	2.14	1.98	0.16	5.54	91.61	89.37	1.43	0.81	1.23	0.13	0.88	0.22	0	7.17	False	[]
UP000007703_306902	Clavispora lusitaniae ATCC 42720	306902	5932	Saccharomycetales	96.16	91.72	4.44	2.78	1.66	3.84	87.17	82.29	2.71	2.17	1.53	0.44	0.74	0.35	0	11.29	False	[]
UP000292447_2163413	Metschnikowia aff. pulcherrima	2163413	5795	Saccharomycetales	94.17	91.85	2.32	0.13	2.19	5.83	83.33	66.52	16.15	0.66	1.95	0.69	1.09	0.17	0	14.72	False	[]
UP000268321_27322	Metschnikowia bicuspidata	27322	4707	Saccharomycetales	90.23	87.25	2.98	0.13	2.85	9.77	87.1	66.79	16.29	4.02	2.63	1.49	0.91	0.23	0	10.26	False	[]
UP000092555_869754	Metschnikowia bicuspidata var. bicuspidata NRRL YB-4993	869754	5826	Saccharomycetales	95.1	92.48	2.62	0.23	2.38	4.9	79.81	65.82	12.6	1.39	2.92	1.98	0.7	0.24	0	17.27	False	[]
UP000319698_2562755	Metschnikowia sp. JCM 33374	2562755	6652	Saccharomycetales	91.29	86.06	5.23	0.2	5.03	8.71	73.57	56.43	14.52	2.62	2.56	0.62	1.61	0.33	0	23.87	False	[]
UP000244309_45357	[Candida] haemuloni	45357	5240	Saccharomycetales	92.35	89.44	2.91	2.32	0.6	7.65	92.65	83.26	8.84	0.55	1.22	0.35	0.55	0.32	0	6.13	False	[]
UP000182334_45354	[Candida] intermedia	45354	5921	Saccharomycetales	97.82	95.5	2.32	0.76	1.56	2.19	88.99	76.32	12.11	0.56	2.26	1.16	0.73	0.37	0	8.75	False	[]
UP000241107_418784	[Candida] pseudohaemulonii	418784	5132	Saccharomycetales	91.52	88.74	2.78	2.15	0.63	8.48	92.32	81.83	9.96	0.53	0.84	0.25	0.47	0.12	0	6.84	False	[]
UP000095038_1344418	Ascoidea rubescens DSM 1968	1344418	6733	Saccharomycetales	88.12	83.38	4.74	0	4.74	11.89	64.67	50.21	12.31	2.15	14.44	4.85	6.37	3.22	0	20.9	False	[]
UP000398389_2606893	Saprochaete ingens	2606893	6465	Saccharomycetales	76.42	74.6	1.82	0	1.82	23.58	69.28	56.88	10.78	1.62	14.28	6.3	6.67	1.31	0	16.44	False	[]
UP000001300_284591	Yarrowia lipolytica CLIB122	284591	6449	Saccharomycetales	92.48	88.84	3.64	2.88	0.76	7.52	76.59	73.29	2.62	0.68	5.41	1.78	3.04	0.59	0	18	False	[]
UP000001996_379508	Lodderomyces elongisporus NRRL YB-4239	379508	5779	Debaryomycetaceae	95.28	91.49	3.79	2.74	1.06	4.71	92.16	87.06	3.08	2.02	3.48	0.56	2.18	0.74	0	4.36	False	[]
UP000253472_5486	Candida viswanathii	5486	10576	Debaryomycetaceae	96.36	34.91	61.45	0.92	60.53	3.63	90.32	80.05	8.2	2.07	2.48	1	0.89	0.59	0	7.2	False	[]
UP000002037_294747	Candida tropicalis MYA-3404	294747	6226	Debaryomycetaceae	95.82	91.08	4.74	1.15	3.59	4.19	90.46	79.82	8.1	2.54	2.94	1.02	1.33	0.59	0	6.6	False	[]
UP000005221_578454	Candida parapsilosis CDC317	578454	5777	Debaryomycetaceae	94.53	92.09	2.44	0.23	2.21	5.47	91.02	79.04	11.41	0.57	2.54	0.94	1.13	0.47	0	6.44	False	[]
UP000242955_1001833	Hypoxylon sp. CI-4A	1001833	11701	Sordariomycetes	95.94	94.84	1.1	0	1.1	4.06	79.91	68.36	10.26	1.29	4.7	1.95	2.12	0.63	0	15.39	False	[]
UP000194361_1001938	Hypoxylon sp. CO27-5	1001938	12244	Sordariomycetes	96.57	95.15	1.42	0	1.42	3.43	79.88	67.7	10.64	1.54	4.29	1.99	1.85	0.45	0	15.84	False	[]
UP000070501_196109	Microdochium bolleyi	196109	13164	Sordariomycetes	94.34	91.38	2.96	0	2.96	5.66	73.61	59.64	11.46	2.51	7.33	3.73	2.4	1.2	0	19.06	False	[]
UP000193689_1141098	Pseudomassariella vexata	1141098	12557	Sordariomycetes	96.23	94.94	1.29	0	1.29	3.77	76.67	64.63	10.46	1.58	3.82	1.66	1.58	0.58	0	19.51	False	[]
UP000030651_1229662	Pestalotiopsis fici W106-1	1229662	15412	Sordariomycetes	98.11	96.32	1.79	0.83	0.96	1.89	86.82	82.53	3.67	0.62	2.5	0.73	1.47	0.3	0	10.69	False	[]
UP000054516_77044	Rosellinia necatrix	77044	12440	Sordariomycetes	97.86	95.65	2.21	0.52	1.69	2.14	82.62	77.32	3.6	1.7	3.41	1.06	1.58	0.77	0	13.97	False	[]
UP000319160_2512241	Xylaria flabelliformis	2512241	11403	Sordariomycetes	93.27	92.42	0.85	0.08	0.77	6.72	82.07	66.83	14.55	0.69	4.26	1.69	2.12	0.45	0	13.67	False	[]
UP000286045_363999	Xylaria grammica	363999	12125	Sordariomycetes	94.86	91.86	3	0.15	2.85	5.14	84.26	68.49	12.8	2.97	4.52	1.88	2.02	0.62	0	11.22	False	[]
UP000297716_37992	Xylaria hypoxylon	37992	11037	Sordariomycetes	95.67	93.9	1.77	0.12	1.64	4.33	86.06	73.44	10.84	1.78	3.87	1.59	1.83	0.45	0	10.08	False	[]
UP000481858_323545	Xylaria multiplex	323545	10963	Sordariomycetes	93	91.61	1.39	0.12	1.27	6.99	85.72	70.82	13.81	1.09	4.43	1.81	2.1	0.52	0	9.85	False	[]
UP000094385_675824	Lipomyces starkeyi NRRL Y-11557	675824	8135	Saccharomycetales	73.74	72.15	1.59	0.03	1.56	26.26	46.92	38.06	7.42	1.44	25.3	13.65	10.19	1.46	0	27.78	False	[]
UP000293360_155417	Monosporascus ibericus	155417	11059	Sordariomycetes	93.41	91.97	1.44	0.06	1.37	6.6	82.14	67.69	12.56	1.89	5.01	2.21	1.77	1.03	0	12.85	False	[]
UP000292472_2211644	Monosporascus sp. CRB-8-3	2211644	11773	Sordariomycetes	93.61	91.67	1.94	0.12	1.81	6.39	81.05	66.63	12.3	2.12	5.4	2.65	1.93	0.82	0	13.55	False	[]
UP000294245_2211643	Monosporascus sp. CRB-9-2	2211643	11997	Sordariomycetes	93.53	92.34	1.19	0.04	1.14	6.47	78.04	63.71	12.13	2.2	3.13	0.98	1.77	0.38	2.14	13.29	True	['Ralstonia pickettii']
UP000291414_2211647	Monosporascus sp. GIB2	2211647	11773	Sordariomycetes	93.13	91.28	1.85	0.08	1.77	6.87	80.91	65.74	13.16	2.01	5.75	2.73	2.01	1.01	0	13.34	False	[]
UP000292509_2211646	Monosporascus sp. MC13-8B	2211646	10637	Sordariomycetes	93.3	91.97	1.33	0.1	1.23	6.7	82.43	68.35	11.85	2.23	4.77	2.2	1.67	0.9	0	12.8	False	[]
UP000293831_2211645	Monosporascus sp. MG133	2211645	11566	Sordariomycetes	93.63	92.17	1.46	0.08	1.37	6.37	81.21	66.99	12.29	1.93	5.64	2.74	1.86	1.04	0	13.15	False	[]
UP000292795_1081914	Monosporascus sp. mg162	1081914	11877	Sordariomycetes	93.47	91.74	1.73	0.1	1.62	6.54	80.82	66	12.73	2.09	5.66	2.52	2.15	0.99	0	13.52	False	[]
UP000189293_1813822	Xylariales sp. No.14919	1813822	14332	Sordariomycetes	97.17	95.17	2	0.15	1.85	2.83	75.5	63.29	10.05	2.16	4.79	1.97	2.23	0.59	0	19.71	False	[]
UP000094336_984486	Babjeviella inositovora NRRL Y-12698	984486	6393	Saccharomycetales	92.98	89.34	3.64	0.03	3.61	7.02	72.69	55.39	15.56	1.74	4.07	1.8	1.74	0.53	0	23.24	False	[]
UP000000559_237561	Candida albicans SC5314	237561	6035	Debaryomycetaceae	99.73	95.98	3.75	3.36	0.39	0.28	96.62	95.59	0.7	0.33	0.93	0.25	0.5	0.18	0	2.45	False	[]
UP000011777_1245528	Candida maltosa Xu316	1245528	5976	Debaryomycetaceae	92.29	88.22	4.07	3.43	0.64	7.7	91.85	86.81	2.26	2.78	2.16	0.57	0.9	0.69	0	5.99	False	[]
UP000292526_2211642	Monosporascus sp. 5C6A	2211642	12533	Sordariomycetes	93.15	91.51	1.64	0.1	1.54	6.85	75.39	61.52	11.93	1.94	2.99	1.13	1.62	0.24	0.91	12.38	True	['Ralstonia pickettii', 'Alicycliphilus denitrificans (strain DSM 14773 / CIP 107495 / K601)', 'Ambiguous contaminant']
UP000189513_36022	Cyberlindnera fabianii	36022	5507	Saccharomycetales	92.31	88.44	3.87	3.31	0.56	7.68	90.83	86.03	3.69	1.11	1	0.18	0.67	0.15	0	8.17	False	[]
UP000094389_983966	Cyberlindnera jadinii NRRL Y-1542	983966	5994	Saccharomycetales	96.62	91.95	4.67	4.24	0.43	3.38	87.7	83.58	2.99	1.13	1.35	0.3	0.87	0.18	0	10.94	False	[]
UP000000314_644223	Komagataella phaffii GS115	644223	5073	Saccharomycetales	96.68	93.77	2.91	2.65	0.26	3.31	87.33	83.7	3.35	0.28	1.18	0.27	0.65	0.26	0	11.49	False	[]
UP000002753_226230	Saccharomyces kudriavzevii IFO 1802	226230	3745	Saccharomycetaceae	71.04	66.74	4.3	3.89	0.41	28.96	97.65	90.33	5.02	2.3	0.29	0.08	0.16	0.05	0	2.06	False	[]
UP000002866_1071380	Tetrapisispora blattae CBS 6284	1071380	5385	Saccharomycetaceae	97.24	89.79	7.45	6.65	0.79	2.76	93.46	90.62	2.51	0.33	1.6	0.32	0.95	0.33	0	4.94	False	[]
UP000005666_1071381	Tetrapisispora phaffii CBS 4417	1071381	5238	Saccharomycetaceae	99.29	92.06	7.23	6.71	0.52	0.71	94.6	92.57	1.72	0.31	0.8	0.07	0.63	0.1	0	4.6	False	[]
UP000005627_1076872	Torulaspora delbrueckii CBS 1146	1076872	4966	Saccharomycetaceae	98.11	96.85	1.26	0	1.26	1.89	94.58	82.04	12.12	0.42	1.13	0.51	0.54	0.08	0	4.29	False	[]
UP000510647_2792677	Torulaspora sp. CBS 2947	2792677	4924	Saccharomycetaceae	97.51	96.25	1.26	0.03	1.23	2.49	94.11	80.2	13.44	0.47	0.95	0.36	0.41	0.18	0	4.94	False	[]
UP000000267_436907	Vanderwaltozyma polyspora DSM 70294	436907	5314	Saccharomycetaceae	97.37	89.02	8.35	7.06	1.29	2.63	94.81	91.01	2.43	1.37	1.26	0.08	0.94	0.24	0	3.93	False	[]
UP000301737_42258	Zygosaccharomyces mellis	42258	4735	Saccharomycetaceae	96.55	95.18	1.37	1.12	0.25	3.45	96.37	92.23	3.44	0.7	0.7	0.23	0.3	0.17	0	2.94	False	[]
UP000008536_559307	Zygosaccharomyces rouxii CBS 732	559307	4987	Saccharomycetaceae	99.28	97.56	1.72	1.62	0.11	0.71	95.53	94.25	1.14	0.14	0.58	0.04	0.46	0.08	0	3.89	False	[]
UP000509704_42260	Zygotorulaspora mrakii	42260	5020	Saccharomycetaceae	97.37	96.17	1.2	0	1.2	2.63	93.75	80.16	13.19	0.4	1.27	0.65	0.52	0.1	0	4.98	False	[]
UP000094236_669874	Pachysolen tannophilus NRRL Y-2460	669874	5643	Saccharomycetales	92.78	89.17	3.61	0.07	3.54	7.22	81	63.44	15.24	2.32	7.34	2.29	3.76	1.29	0	11.66	False	[]
UP000002311_559292	Saccharomyces cerevisiae S288C	559292	6050	Saccharomycetaceae	100	90.56	9.44	8.65	0.79	0	93.37	92.18	0.53	0.66	0.35	0.05	0.23	0.07	0	6.28	False	[]
UP000449547_5481	Diutina rugosa	5481	5811	Saccharomycetales	97.02	92.85	4.17	3.77	0.4	2.98	85.67	82.07	3.27	0.33	1.88	0.54	0.72	0.62	0	12.46	False	[]
UP000095009_857566	Nadsonia fulvescens var. elongata DSM 6958	857566	5635	Saccharomycetales	83.61	77.95	5.66	0	5.66	16.39	69.94	55.39	12.95	1.6	11.54	5.1	5.55	0.89	0	18.53	False	[]
UP000095728_56408	Hanseniaspora osmophila	56408	4653	Saccharomycetales	89.44	87.98	1.46	0.1	1.36	10.56	81.9	62.6	18.59	0.71	4.02	0.99	2.39	0.64	0	14.08	False	[]
UP000007174_759273	Colletotrichum higginsianum IMI 349063	759273	16110	Glomerellales	96.05	74.4	21.65	0.57	21.09	3.94	81.24	59.05	7.52	14.67	5.04	1.85	2.19	1	0	13.72	False	[]
UP000095358_29833	Hanseniaspora uvarum	29833	4059	Saccharomycetales	69.28	68.58	0.7	0	0.7	30.73	66.94	49.06	17.07	0.81	4.31	1.41	2.41	0.49	0	28.75	False	[]
UP000092321_766949	Hanseniaspora valbyensis NRRL Y-1626	766949	4754	Saccharomycetales	69.97	66.39	3.58	0	3.58	30.03	63.13	42.43	16.18	4.52	8.29	2.21	4.54	1.54	0	28.59	False	[]
UP000262825_36035	Saccharomycodes ludwigii	36035	4013	Saccharomycetales	84.67	82.78	1.89	0.53	1.36	15.33	91.78	72.72	17.59	1.47	2.59	0.97	1.22	0.4	0	5.63	False	[]
UP000189580_796027	Sugiyamaella lignohabitans	796027	5131	Saccharomycetales	72.65	69.54	3.11	0	3.11	27.35	73.88	57.33	12.98	3.57	14.48	7.93	5.69	0.86	0	11.64	False	[]
UP000238350_45607	Wickerhamiella sorbophila	45607	4707	Saccharomycetales	74.17	73.44	0.73	0	0.73	25.83	66.41	52	13.75	0.66	11.66	5.03	5.74	0.89	0	21.92	False	[]
UP000095023_767744	Tortispora caseinolytica NRRL Y-17796	767744	4656	Saccharomycetales	68.77	68.34	0.43	0	0.43	31.23	62.99	51.03	10.44	1.52	15.08	7.28	6.7	1.1	0	21.93	False	[]
UP000305883_80884	Colletotrichum higginsianum	80884	12820	Glomerellales	97.56	95.17	2.39	0.69	1.7	2.44	87.49	79.64	6.04	1.81	5.99	3.06	2.28	0.65	0	6.52	False	[]
UP000019384_1382522	Kuraishia capsulata CBS 1993	1382522	6027	Saccharomycetales	93.15	90.2	2.95	0.03	2.91	6.85	77.32	59.73	16.56	1.03	4.48	2.14	1.99	0.35	0	18.2	False	[]
UP000243732_1001832	Daldinia sp. EC12	1001832	11156	Sordariomycetes	96.19	95.21	0.98	0	0.98	3.81	81.41	70.33	10.14	0.94	4.14	1.63	1.98	0.53	0	14.45	False	[]
UP000006968_1160507	Saccharomyces arboricola H-6	1160507	3653	Saccharomycetaceae	73.77	69.01	4.76	4.33	0.44	26.23	98.6	96.33	2.16	0.11	0.16	0.05	0.11	0	0	1.23	False	[]
UP000001640_1064592	Naumovozyma castellii CBS 4309	1064592	5565	Saccharomycetaceae	98.82	89.95	8.87	8.35	0.52	1.18	95.2	93.09	1.71	0.4	0.63	0.03	0.49	0.11	0	4.17	False	[]
UP000094112_683960	Wickerhamomyces anomalus NRRL Y-366-8	683960	6406	Saccharomycetales	95.53	91.39	4.14	0.4	3.74	4.47	82.44	67.74	12.3	2.4	3.64	1.44	1.78	0.42	0	13.92	False	[]
UP000009328_1206466	Wickerhamomyces ciferrii NRRL Y-1031	1206466	6698	Saccharomycetales	93.81	90.5	3.31	0.33	2.98	6.19	77.74	62.24	14.59	0.91	4.64	1.6	2.43	0.61	0	17.62	False	[]
UP000004997_1124627	Brettanomyces bruxellensis AWRI1499	1124627	4857	Saccharomycetales	76.95	62.98	13.97	2.38	11.59	23.05	87.44	54.58	9.82	23.04	1.48	0.12	0.95	0.41	0	11.08	False	[]
UP000290900_13370	Brettanomyces naardenensis	13370	5164	Saccharomycetales	92.12	89.24	2.88	0.79	2.09	7.88	86.99	69.54	16.38	1.07	3.39	1.34	1.57	0.48	0	9.62	False	[]
UP000008673_871575	Ogataea parapolymorpha DL-1	871575	5338	Saccharomycetales	95.53	92.02	3.51	3.15	0.36	4.47	90.01	86.8	2.72	0.49	1.29	0.3	0.92	0.07	0	8.69	False	[]
UP000094801_983967	[Candida] arabinofermentans NRRL YB-2248	983967	5824	Saccharomycetales	91.92	89.3	2.62	0.3	2.32	8.08	78.35	62.93	14.05	1.37	4.81	1.22	2.82	0.77	0	16.84	False	[]
UP000249293_4909	Pichia kudriavzevii	4909	5146	Saccharomycetales	88.77	86.19	2.58	0.07	2.52	11.23	78.39	58.6	18.99	0.8	4.55	1.2	2.9	0.45	0	17.06	False	[]
UP000186136_4926	Pichia membranifaciens	4926	4160	Saccharomycetales	68.41	66.66	1.75	0.17	1.59	31.59	76.01	56.18	16.32	3.51	5.43	1.46	2.55	1.42	0	18.56	False	[]
UP000094455_763406	Pichia membranifaciens NRRL Y-2026	763406	5536	Saccharomycetales	87.72	85.1	2.62	0.17	2.45	12.28	74.53	57.91	14.99	1.63	6.02	2.24	2.75	1.03	0	19.45	False	[]
UP000307173_52247	[Candida] inconspicua	52247	5046	Saccharomycetales	84.64	82.42	2.22	0.03	2.19	15.36	75.8	56.12	18.55	1.13	4.99	1.6	2.54	0.85	0	19.2	False	[]
UP000000689_1071378	Naumovozyma dairenensis CBS 421	1071378	5523	Saccharomycetaceae	99.29	90.72	8.57	7.91	0.66	0.71	95.94	93.55	1.85	0.54	0.85	0.29	0.4	0.16	0	3.2	False	[]
UP000006790_931890	Eremothecium cymbalariae DBVPG#7215	931890	4429	Saccharomycetaceae	93.23	92.44	0.79	0.71	0.08	6.76	96.82	95.82	0.95	0.05	0.81	0.16	0.63	0.02	0	2.37	False	[]
UP000005220_1071382	Kazachstania africana CBS 2517	1071382	5354	Saccharomycetaceae	96	88.42	7.58	0.05	7.53	4	90.72	75.61	14.62	0.49	1.46	0.43	0.77	0.26	0	7.83	False	[]
UP000006310_1071383	Kazachstania naganishii CBS 8797	1071383	5301	Saccharomycetaceae	98.88	91.57	7.31	6.49	0.82	1.12	93.93	91.27	2.41	0.25	0.75	0.09	0.6	0.06	0	5.32	False	[]
UP000196158_1789683	Kazachstania saulgeensis	1789683	5290	Saccharomycetaceae	95.4	88.42	6.98	0.03	6.95	4.6	91.34	75.64	15.27	0.43	2.14	0.46	1.42	0.26	0	6.52	False	[]
UP000000598_284590	Kluyveromyces lactis NRRL Y-1140	284590	5071	Saccharomycetaceae	98.31	96.69	1.62	1.37	0.25	1.7	93.24	91.15	1.87	0.22	0.83	0.2	0.49	0.14	0	5.94	False	[]
UP000190274_1072105	Lachancea dasiensis	1072105	5089	Saccharomycetaceae	96.91	95.62	1.29	0.19	1.09	3.09	93.48	81.93	11.08	0.47	1.93	0.97	0.67	0.29	0	4.6	False	[]
UP000190831_4955	Lachancea fermentati	4955	5229	Saccharomycetaceae	99.45	97.81	1.64	1.53	0.11	0.55	96.6	95.89	0.61	0.1	0.63	0.21	0.25	0.17	0	2.77	False	[]
UP000054304_1245769	Lachancea lanzarotensis	1245769	5055	Saccharomycetaceae	96.82	96.03	0.79	0.16	0.63	3.18	93.59	81.66	11.61	0.32	1.82	0.79	0.77	0.26	0	4.59	False	[]
UP000191024_1230905	Lachancea mirantina	1230905	5053	Saccharomycetaceae	96.36	95.48	0.88	0.08	0.79	3.64	92.28	79.02	12.86	0.4	2.04	1.01	0.85	0.18	0	5.68	False	[]
UP000002036_559295	Lachancea thermotolerans CBS 6340	559295	5093	Saccharomycetaceae	99.02	97.54	1.48	1.4	0.08	0.99	96.52	95.71	0.61	0.2	0.57	0.14	0.33	0.1	0	2.91	False	[]
UP000002428_284593	Nakaseomyces glabratus CBS 138	284593	5200	Saccharomycetaceae	99.12	91.92	7.2	5.31	1.89	0.88	94.35	91.01	3.15	0.19	0.65	0.11	0.46	0.08	0	5	False	[]
UP000000591_284811	Eremothecium gossypii ATCC 10895	284811	4758	Saccharomycetaceae	97.51	96.33	1.18	0.99	0.19	2.49	96.57	95.7	0.74	0.13	0.63	0.21	0.25	0.17	0	2.8	False	[]
UP000012174_1287681	Eutypa lata UCREL1	1287681	11684	Sordariomycetes	88.67	86.84	1.83	0.71	1.12	11.32	88.19	80.42	4.33	3.44	2.65	0.66	1.51	0.48	0	9.16	False	[]
UP000230249_498019	[Candida] auris	498019	5409	Saccharomycetales	97.12	93.61	3.51	3.11	0.4	2.88	94.27	92.25	1.52	0.5	0.54	0.1	0.33	0.11	0	5.2	False	[]
UP000078237_100816	Madurella mycetomatis	100816	9733	Sordariales	87.35	83.91	3.44	0.02	3.42	12.65	79.74	69.26	8.84	1.64	11.88	6.11	4.75	1.02	0	8.38	False	[]
UP000241690_983964	Trichoderma harzianum CBS 226.95	983964	14048	Hypocreales	98.99	95.05	3.94	2.24	1.7	1.01	81.57	75.38	4.24	1.95	1.99	0.67	1.09	0.23	0	16.44	False	[]
UP000240760_983965	Trichoderma longibrachiatum ATCC 18648	983965	10929	Hypocreales	96.71	94.44	2.27	1.14	1.14	3.29	79.7	73.49	3.23	2.98	1.78	0.29	1.13	0.36	0	18.53	False	[]
UP000008984_431241	Trichoderma reesei QM6a	431241	9112	Hypocreales	97.97	96.51	1.46	1.22	0.24	2.03	94.96	93.14	1.16	0.66	0.77	0.21	0.42	0.14	0	4.27	False	[]
UP000007115_413071	Trichoderma virens Gv29-8	413071	12383	Hypocreales	99.47	96.18	3.29	2.6	0.69	0.53	91.14	88.42	1.7	1.02	1.15	0.33	0.7	0.12	0	7.7	False	[]
UP000029964_857340	Hapsidospora chrysogenum ATCC 11550	857340	8899	Hypocreales	89.67	88.59	1.08	0.03	1.05	10.32	85.17	74.7	9.36	1.11	5.2	2.96	1.7	0.54	0	9.63	False	[]
UP000016800_1279085	Fusarium fujikuroi IMI 58289	1279085	14792	Fusarium	98.47	95.97	2.5	1.3	1.2	1.53	89.03	82.96	5.33	0.74	2.25	0.98	1.16	0.11	0	8.71	False	[]
UP000236664_42673	Fusarium nygamai	42673	16018	Fusarium	98.87	94.65	4.22	1.46	2.75	1.14	88.61	78.59	5.39	4.63	2.6	0.98	1.34	0.28	0	8.78	False	[]
UP000009096_334819	Fusarium verticillioides 7600	334819	15889	Fusarium	99.24	96.29	2.95	1.29	1.67	0.76	84.57	77.52	4.89	2.16	1.84	0.51	1.16	0.17	0	13.59	False	[]
UP000265631_2675880	Fusarium flagelliforme	2675880	13039	Fusarium	96.15	93.35	2.8	0.32	2.49	3.85	90.84	80.9	8.06	1.88	2.48	0.81	1.43	0.24	0	6.69	False	[]
UP000016929_2502994	Fusarium odoratissimum	2502994	14157	Fusarium	84.88	77.39	7.49	1.62	5.87	15.12	91.56	82.96	4.8	3.8	1.44	0.42	0.85	0.17	0	7	False	[]
UP000034112_5544	Trichoderma harzianum	5544	11497	Hypocreales	98.33	95.34	2.99	2.27	0.72	1.67	94.08	90.59	2.5	0.99	1.17	0.33	0.74	0.1	0	4.75	False	[]
UP000030753_660029	Fusarium oxysporum NRRL 32931	660029	17279	Fusarium	99.58	95.49	4.09	1.82	2.27	0.42	83.71	76	5.35	2.36	2.16	0.71	1.27	0.18	0	14.12	False	[]
UP000016928_1229664	Fusarium oxysporum f. sp. cubense race 1	1229664	15355	Fusarium	96.46	93.35	3.11	2.26	0.85	3.55	92.48	87.88	2.96	1.64	1.17	0.26	0.81	0.1	0	6.36	False	[]
UP000009097_426428	Fusarium oxysporum f. sp. lycopersici 4287	426428	16636	Fusarium	98.1	93.44	4.66	2.6	2.06	1.91	90.65	81.04	4	5.61	0.96	0.18	0.61	0.17	0	8.39	False	[]
UP000219602_327505	Fusarium oxysporum f. sp. radicis-cucumerinum	327505	16567	Fusarium	98.88	94.45	4.43	2.04	2.39	1.12	90.43	81.42	6.36	2.65	2.01	0.8	1.03	0.18	0	7.56	False	[]
UP000030663_1089458	Fusarium oxysporum f. sp. raphani 54005	1089458	19288	Fusarium	99.37	94.12	5.25	1.98	3.27	0.63	80.44	71.31	6.25	2.88	2.33	0.86	1.28	0.19	0	17.23	False	[]
UP000241587_5516	Fusarium culmorum	5516	12360	Fusarium	96.2	94.36	1.84	1.29	0.56	3.8	94.99	91.72	2.06	1.21	0.54	0.09	0.38	0.07	0	4.47	False	[]
UP000070720_229533	Fusarium graminearum PH-1	229533	14162	Fusarium	99.75	97.5	2.25	1.35	0.9	0.25	87.23	83.71	2.78	0.74	0.73	0.12	0.55	0.06	0	12.05	False	[]
UP000266234_694270	Fusarium longipes	694270	11420	Fusarium	95.3	92.94	2.36	0.45	1.91	4.7	94.48	86.79	6.11	1.58	1.66	0.56	0.88	0.22	0	3.85	False	[]
UP000091967_36050	Fusarium poae	36050	14048	Fusarium	97.56	95.35	2.21	1.49	0.72	2.44	94.1	88.07	3.77	2.26	0.69	0.15	0.48	0.06	0	5.21	False	[]
UP000266152_5514	Fusarium sporotrichioides	5514	11960	Fusarium	96.73	94.74	1.99	0.73	1.26	3.27	95.22	88.77	5.1	1.35	1.45	0.7	0.68	0.07	0	3.34	False	[]
UP000245910_56646	Fusarium venenatum	56646	13945	Fusarium	98.57	96.05	2.52	0.92	1.6	1.43	88.19	81.34	5.44	1.41	1.62	0.6	0.83	0.19	0	10.19	False	[]
UP000002489_660025	Fusarium oxysporum f. sp. conglutinans Fo5176	660025	17784	Fusarium	96.5	91.38	5.12	1.81	3.32	3.5	86.12	71.31	9.96	4.85	2.42	0.83	1.39	0.2	0	11.46	False	[]
UP000288168_1325734	Fusarium duplospermum	1325734	16262	Fusarium	97.69	93.65	4.04	1.12	2.92	2.31	87.04	74.86	8.66	3.52	3.08	1.19	1.61	0.28	0	9.88	False	[]
UP000054821_398673	Trichoderma gamsii	398673	11178	Hypocreales	95.03	92.29	2.74	1.57	1.17	4.97	89.04	81.52	5.95	1.57	2	0.69	1.06	0.25	0	8.96	False	[]
UP000240493_1042311	Trichoderma asperellum CBS 433.97	1042311	12546	Hypocreales	98.49	96.22	2.27	1.53	0.74	1.51	80.77	75.16	4.39	1.22	2.39	0.84	1.18	0.37	0	16.83	False	[]
UP000267145_1051616	Verticillium nonalfalfae	1051616	9427	Glomerellales	93.28	91.45	1.83	0.86	0.97	6.72	96.24	89.95	4.27	2.02	1.36	0.5	0.59	0.27	0	2.4	False	[]
UP000016801_1111077	Claviceps purpurea 20.1	1111077	8814	Hypocreales	85.77	84.45	1.32	0	1.32	14.23	79.63	67.99	10.56	1.08	4.8	1.48	2.78	0.54	0	15.57	False	[]
UP000039046_1531966	[Torrubiella] hemipterigena	1531966	10771	Hypocreales	92.58	90.57	2.01	0.02	2	7.41	82.53	68.88	12.2	1.45	6.13	3.23	2.29	0.61	0	11.35	False	[]
UP000002499_655827	Metarhizium acridum CQMa 102	655827	9830	Hypocreales	95.32	92.93	2.39	1.89	0.5	4.68	90.95	85.66	4.12	1.17	2.13	0.67	1.13	0.33	0	6.93	False	[]
UP000030816_1081103	Metarhizium album ARSEF 1941	1081103	8389	Hypocreales	91.18	89.27	1.91	0.48	1.43	8.83	89.65	79.97	7.57	2.11	3.16	1.42	1.2	0.54	0	7.19	False	[]
UP000054544_1291518	Metarhizium anisopliae BRIP 53293	1291518	11404	Hypocreales	95.2	91.23	3.97	0.98	2.99	4.8	84.41	73.29	8.19	2.93	4.35	2.07	1.78	0.5	0	11.24	False	[]
UP000014074_1286976	Phaeoacremonium minimum UCRPA7	1286976	8833	Sordariomycetidae	84.32	82.66	1.66	0.02	1.64	15.68	81.77	68.82	7.38	5.57	11.82	7.71	2.86	1.25	0	6.41	False	[]
UP000078544_1081109	Moelleriella libera RCEF 2490	1081109	8458	Hypocreales	88.76	87.56	1.2	0.03	1.17	11.23	86.89	75.22	10.3	1.37	5.02	2.34	1.88	0.8	0	8.09	False	[]
UP000289413_1052797	Pochonia chlamydosporia 123	1052797	11960	Hypocreales	94.33	90.13	4.2	0.5	3.7	5.68	83.8	70.51	11.71	1.58	5.99	2.7	2.7	0.59	0	10.22	False	[]
UP000078397_1380566	Pochonia chlamydosporia 170	1380566	14143	Hypocreales	94.61	90.83	3.78	0.55	3.23	5.38	74.13	63.68	9.4	1.05	5.72	2.87	2.41	0.44	0	20.15	False	[]
UP000005426_452589	Trichoderma atroviride IMI 206040	452589	11770	Hypocreales	98.87	96.58	2.29	1.91	0.38	1.14	88.56	86	1.67	0.89	1.14	0.27	0.71	0.16	0	10.3	False	[]
UP000027002_1159556	Ustilaginoidea virens	1159556	8421	Hypocreales	84.24	80.3	3.94	0.02	3.92	15.76	79.3	64.56	11.41	3.33	5.71	1.98	2.36	1.37	0	14.99	False	[]
UP000076881_1081108	Akanthomyces lecanii RCEF 1005	1081108	11019	Hypocreales	95.83	91.98	3.85	1.53	2.32	4.16	87.89	79.46	6.07	2.36	4.02	1.79	1.61	0.62	0	8.09	False	[]
UP000235728_176275	Beauveria bassiana	176275	10656	Hypocreales	94.69	89.82	4.87	1.82	3.04	5.32	87.57	80.21	3.36	4	2.06	0.73	0.94	0.39	0	10.38	False	[]
UP000002762_655819	Beauveria bassiana ARSEF 2860	655819	10363	Hypocreales	95.74	93.31	2.43	1.51	0.91	4.27	89.09	82.01	5.94	1.14	2.56	0.91	1.3	0.35	0	8.36	False	[]
UP000030106_1245745	Beauveria bassiana D1-5	1245745	11840	Hypocreales	93.13	89.78	3.35	1.41	1.94	6.86	75.48	67.16	5.79	2.53	2.77	1.42	1.17	0.18	0.68	6.69	True	['Enterobacterales', 'Achromobacter xylosoxidans (strain A8)', 'Ambiguous contaminant']
UP000076744_1081104	Cordyceps fumosorosea ARSEF 2679	1081104	10050	Hypocreales	93.22	90.57	2.65	1.08	1.57	6.78	87.99	78.67	6.8	2.52	4.59	2.25	1.44	0.9	0	7.42	False	[]
UP000315783_43265	Cordyceps javanica	43265	11436	Hypocreales	92.42	89.94	2.48	1.24	1.24	7.59	77.19	69.58	6.35	1.26	4.26	1.93	1.72	0.61	0	18.56	False	[]
UP000001610_983644	Cordyceps militaris CM01	983644	9651	Hypocreales	93.59	91.47	2.12	1.82	0.29	6.42	89.42	86.52	2.7	0.2	1.42	0.63	0.59	0.2	0	9.16	False	[]
UP000221130_2004951	Cordyceps sp. RAO-2017	2004951	11255	Hypocreales	85.76	80.03	5.73	0.03	5.69	14.24	69.44	50.81	9.68	8.95	12.1	4.57	3.26	4.27	0	18.46	False	[]
UP000053831_150374	Escovopsis weberi	150374	6869	Hypocreales	82.47	80.94	1.53	0	1.53	17.53	90.46	76.92	8.75	4.79	5.44	2.92	1.4	1.12	0	4.09	False	[]
UP000266272_490622	Trichoderma arundinaceum	490622	10471	Hypocreales	95.94	91.42	4.52	1.31	3.22	4.06	91.83	81.97	6.9	2.96	2.36	1.04	0.99	0.33	0	5.82	False	[]
UP000243081_2714763	Akanthomyces lecanii	2714763	8125	Hypocreales	83.51	81.82	1.69	1.39	0.29	16.5	96.54	91.61	3.02	1.91	1.01	0.32	0.46	0.23	0	2.45	False	[]
UP000277212_2010991	Fusarium kuroshium	2010991	16484	Fusarium	94.58	90.34	4.24	0.95	3.29	5.42	86.14	74.4	8.66	3.08	3.77	1.69	1.83	0.25	0	10.09	False	[]
UP000243498_1081105	Metarhizium rileyi RCEF 4871	1081105	8763	Hypocreales	92.59	90.85	1.74	0.53	1.2	7.41	88.82	78.31	9.3	1.21	2.94	1.1	1.37	0.47	0	8.24	False	[]
UP000005206_660122	Fusarium vanettenii 77-13-4	660122	15709	Fusarium	99.99	97.31	2.68	2.3	0.38	0.01	97.58	96.32	0.95	0.31	0.99	0.37	0.54	0.08	0	1.43	False	[]
UP000094444_158607	Diaporthe helianthi	158607	13137	Sordariomycetidae	93.49	91.52	1.97	0.04	1.93	6.51	70.45	59.36	9.96	1.13	12.36	6.52	4.89	0.95	0	17.19	False	[]
UP000241462_2025994	Coniella lustricola	2025994	11309	Sordariomycetidae	92.18	90.94	1.24	0.41	0.83	7.82	70.85	62.6	6.88	1.37	7.51	2.77	3.6	1.14	0	21.65	False	[]
UP000285146_1230097	Cytospora leucostoma	1230097	10071	Sordariomycetidae	89.15	88.03	1.12	0.02	1.1	10.85	78.24	67.01	10.01	1.22	9.73	4.85	4.11	0.77	0	12.02	False	[]
UP000078576_694573	Valsa mali var. pyri (nom. inval.)	694573	10741	Sordariomycetidae	91.26	90.06	1.2	0.1	1.1	8.73	76.92	65.2	10.53	1.19	10.23	4.38	4.61	1.24	0	12.85	False	[]
UP000283895_356882	Valsa malicola	356882	10560	Sordariomycetidae	89.77	88.34	1.43	0	1.43	10.23	77.04	65.24	10.5	1.3	10.11	4.72	4.47	0.92	0	12.85	False	[]
UP000284375_252740	Valsa sordida	252740	9818	Sordariomycetidae	88.78	87.62	1.16	0.04	1.12	11.22	79	67.09	10.65	1.26	9.28	4.77	3.65	0.86	0	11.72	False	[]
UP000006039_644352	Gaeumannomyces tritici R3-111a-1	644352	14456	Sordariomycetidae	94.82	92.08	2.74	0.6	2.14	5.19	63.19	54.49	7.08	1.62	10.06	4.98	3.58	1.5	0	26.75	False	[]
UP000011715_644358	Magnaporthiopsis poae ATCC 64411	644358	11206	Sordariomycetidae	86.8	84.73	2.07	0.95	1.12	13.19	72.04	64.7	4.84	2.5	5.56	1.48	2.97	1.11	0	22.4	False	[]
UP000515153_148305	Pyricularia grisea	148305	12446	Sordariomycetidae	98.19	96.66	1.53	0.87	0.66	1.8	79.63	72.04	6.18	1.41	3.39	1.1	1.75	0.54	0	16.98	False	[]
UP000009058_242507	Pyricularia oryzae 70-15	242507	12676	Sordariomycetidae	99.11	97.53	1.58	1.14	0.44	0.89	87.16	85.04	1.4	0.72	1.29	0.3	0.84	0.15	0	11.55	False	[]
UP000034680_1214573	Diaporthe ampelina	1214573	10703	Sordariomycetidae	90.02	87.78	2.24	0.08	2.16	9.98	79.53	65.72	9.69	4.12	10.82	6.11	3.62	1.09	0	9.65	False	[]
UP000007796_655863	Grosmannia clavigera kw1407	655863	8311	Sordariomycetidae	82.83	82.29	0.54	0.02	0.52	17.17	80.29	69.02	10.26	1.01	10.59	6.32	3.44	0.83	0	9.12	False	[]
UP000076874_1081102	Sporothrix insectorum RCEF 264	1081102	9495	Sordariomycetidae	81.6	80.42	1.18	0.02	1.16	18.4	76.96	67.05	8.4	1.51	16	10.49	3.79	1.72	0	7.05	False	[]
UP000018087_1391915	Sporothrix schenckii ATCC 58251	1391915	8673	Sordariomycetidae	86.85	86.12	0.73	0.02	0.71	13.15	83.33	75.33	6.95	1.05	11.17	7.45	2.53	1.19	0	5.5	False	[]
UP000001056_306901	Chaetomium globosum CBS 148.51	306901	11038	Sordariales	95.61	94.46	1.15	0.28	0.87	4.39	82.52	75.09	5.69	1.74	4.72	1.26	2.61	0.85	0	12.76	False	[]
UP000008066_759272	Thermochaetoides thermophila DSM 1495	759272	7184	Sordariales	93.85	93.51	0.34	0.06	0.28	6.15	92.07	88.24	3.26	0.57	2.31	0.6	1.35	0.36	0	5.62	False	[]
UP000007322_573729	Thermothelomyces thermophilus ATCC 42464	573729	9079	Sordariales	100	99.66	0.34	0.16	0.18	0	98.58	97.59	0.64	0.35	0.95	0.28	0.52	0.15	0	0.47	False	[]
UP000008181_578455	Thermothielavioides terrestris NRRL 8126	578455	9760	Sordariales	92.88	91.67	1.21	0.04	1.17	7.12	79.64	70.9	6.69	2.05	10.19	5.98	2.82	1.39	0	10.16	False	[]
UP000001805_367110	Neurospora crassa OR74A	367110	9759	Sordariales	99.94	99.21	0.73	0.12	0.61	0.06	90.92	87.18	2.67	1.07	1.48	0.39	0.9	0.19	0	7.6	False	[]
UP000008513_510952	Neurospora tetrasperma FGSC 2509	510952	11177	Sordariales	98.77	98.02	0.75	0.16	0.59	1.23	80.19	77.01	2.31	0.87	1.77	0.3	1.11	0.36	0	18.04	False	[]
UP000001881_771870	Sordaria macrospora k-hell	771870	9890	Sordariales	99.29	98.12	1.17	0.22	0.95	0.71	90.03	84.99	3.55	1.49	2.58	0.54	1.62	0.42	0	7.39	False	[]
UP000287144_1325735	Fusarium oligoseptatum	1325735	17739	Fusarium	97.72	88.18	9.54	1.05	8.5	2.27	86.55	70.01	9.7	6.84	3.71	1.51	1.96	0.24	0	9.74	False	[]
UP000016923_1262450	Ophiostoma piceae UAMH 11346	1262450	8878	Sordariomycetidae	94.19	93.3	0.89	0.54	0.35	5.81	86.89	83.65	2.7	0.54	4.72	1.73	2.43	0.56	0	8.39	False	[]
UP000325492_1571157	Coniochaeta sp. 2T2.1	1571157	24540	Sordariomycetidae	94.26	9.69	84.57	0	84.57	5.75	70.27	59.64	9.43	1.2	13.01	6.73	5.24	1.04	0	16.72	False	[]
UP000001197_515849	Podospora anserina S mat+	515849	10657	Sordariales	94.3	93.25	1.05	0	1.05	5.7	76.75	64.29	11.52	0.94	11.19	4.87	5.45	0.87	0	12.07	False	[]
UP000182658_1408157	Coniochaeta ligniaria NRRL 30616	1408157	13658	Sordariomycetidae	93.45	90.73	2.72	0.02	2.7	6.55	64.61	55.39	8	1.22	12.48	6.7	4.91	0.87	0	22.91	False	[]
UP000050424_78410	Neonectria ditissima	78410	12683	Hypocreales	95.05	92.47	2.58	0.22	2.36	4.95	85.38	71.62	12.62	1.14	6.2	3.44	2.11	0.65	0	8.42	False	[]
UP000275385_177199	Coniochaeta pulveracea	177199	9534	Sordariomycetidae	92.57	91.41	1.16	0.04	1.12	7.43	79.35	67.87	10.27	1.21	8.59	4.42	3.46	0.71	0	12.06	False	[]
UP000076580_98403	Drechmeria coniospora	98403	8231	Hypocreales	86.03	84.52	1.51	0	1.51	13.97	81.73	68.07	12.57	1.09	5.3	2.57	1.59	1.14	0	12.98	False	[]
UP000226192_1399860	Ophiocordyceps australis	1399860	8168	Hypocreales	87.29	86.12	1.17	0	1.17	12.71	83.73	70.97	10.68	2.08	5.11	2.41	1.82	0.88	0	11.17	False	[]
UP000226431_2004952	Ophiocordyceps camponoti-rufipedis	2004952	7618	Hypocreales	80.34	78.86	1.48	0	1.48	19.66	81.48	66.32	12.27	2.89	5.8	2.55	2.21	1.04	0	12.72	False	[]
UP000253664_1330021	Ophiocordyceps polyrhachis-furcata BCC 54312	1330021	8807	Hypocreales	77.1	76.36	0.74	0	0.74	22.9	66.59	55.61	10.12	0.86	7.41	2.38	3.6	1.43	0	25.99	False	[]
UP000019374_911162	Ophiocordyceps sinensis CO18	911162	6968	Hypocreales	71.07	68.3	2.77	0	2.77	28.94	83.55	64.38	12.74	6.43	5.54	2.08	2.47	0.99	0	10.91	False	[]
UP000037136_268505	Ophiocordyceps unilateralis	268505	8572	Hypocreales	84.94	83.43	1.51	0.02	1.5	15.05	78.88	64.45	12.41	2.02	5.89	2.55	2.27	1.07	0	15.22	False	[]
UP000252748_2039875	Ophiocordyceps camponoti-leonardi (nom. inval.)	2039875	6963	Hypocreales	78.73	78.27	0.46	0	0.46	21.26	87.55	75.49	11.26	0.8	5.36	2.59	1.94	0.83	0	7.09	False	[]
UP000253071_2039874	Ophiocordyceps camponoti-saundersi (nom. inval.)	2039874	6872	Hypocreales	79.34	78.81	0.53	0	0.53	20.66	88.29	76.29	11.42	0.58	4.95	2.43	1.76	0.76	0	6.77	False	[]
UP000054481_1043627	Hirsutella minnesotensis 3608	1043627	9072	Hypocreales	58.59	56.46	2.13	0	2.13	41.41	76.48	54.12	17.81	4.55	8.87	3.79	4	1.08	0	14.65	False	[]
UP000236621_45235	Tolypocladium capitatum	45235	7532	Hypocreales	86.47	84.35	2.12	0	2.12	13.54	89.9	76.4	11.36	2.14	4.26	2.25	1.12	0.89	0	5.84	False	[]
UP000319257_1093900	Thyridium curvatum	1093900	12104	Sordariomycetes	92.09	90.57	1.52	0.02	1.5	7.91	82.53	67.98	13.67	0.88	7.5	4.25	2.32	0.93	0	9.97	False	[]
UP000028545_563466	Scedosporium apiospermum	563466	8375	Hypocreomycetidae	79.29	78.27	1.02	0.64	0.39	20.71	90.6	85.14	4.92	0.54	2.76	1.09	1.49	0.18	0	6.64	False	[]
UP000078340_33203	Purpureocillium lilacinum	33203	11750	Hypocreales	90.58	88.27	2.31	0.02	2.29	9.43	74.95	64.96	8.82	1.17	7.03	3.9	2.06	1.07	0	18.02	False	[]
UP000233524_41688	Lomentospora prolificans	41688	8533	Hypocreomycetidae	89.75	87.32	2.43	0.04	2.39	10.25	93.11	80.48	10.59	2.04	3.71	1.9	1.51	0.3	0	3.18	False	[]
UP000033483_72032	Thielaviopsis punctulata	72032	5254	Hypocreomycetidae	75.39	74.89	0.5	0	0.5	24.6	95.95	84.94	10.32	0.69	3.25	1.92	0.93	0.4	0	0.8	False	[]
UP000287544_1325737	Fusarium sp. AF-6	1325737	15273	Fusarium	95.65	92	3.65	0.93	2.71	4.35	88.4	76.81	8.19	3.4	3.18	1.35	1.56	0.27	0	8.42	False	[]
UP000222788_1035309	Ceratocystis fimbriata CBS 114723	1035309	7264	Hypocreomycetidae	82.25	81.59	0.66	0	0.66	17.75	80.55	66.88	12.65	1.02	4.85	2.08	1.97	0.8	0	14.61	False	[]
UP000036947_1163406	Tolypocladium ophioglossoides CBS 100239	1163406	9153	Hypocreales	88.35	85.98	2.37	0.02	2.36	11.65	86.41	70.78	13.04	2.59	5.55	3	1.84	0.71	0	8.04	False	[]
UP000028524_1283841	Stachybotrys chlorohalonata IBT 40285	1283841	10676	Hypocreales	94.65	92.72	1.93	1.57	0.36	5.35	87.21	83.14	3.29	0.78	2.4	0.62	1.51	0.27	0	10.39	False	[]
UP000237481_94208	Tolypocladium paradoxum	94208	8912	Hypocreales	90.16	87.51	2.65	0.02	2.63	9.84	88.06	73.14	11.85	3.07	4.85	2.31	1.49	1.05	0	7.09	False	[]
UP000034841_88771	Ceratocystis platani	88771	5620	Hypocreomycetidae	71.37	70.71	0.66	0	0.66	28.64	86.49	68.59	14	3.9	4.31	1.51	1.87	0.93	0	9.2	False	[]
UP000249464_796604	Microbotryum silenes-dioicae	796604	12674	Pucciniomycotina	98.54	91.95	6.59	2.32	4.27	1.46	57.83	49.6	6.04	2.19	6.08	2.32	3.13	0.63	0	36.08	False	[]
UP000078595_1296121	Kwoniella dejecticola CBS 10117	1296121	8600	Tremellomycetes	89.38	87.84	1.54	0.27	1.28	10.61	70.38	58.25	11.43	0.7	9.9	4.78	3.95	1.17	0	19.72	False	[]
UP000092666_1296120	Kwoniella heveanensis BCC8398	1296120	7924	Tremellomycetes	86.08	84.49	1.59	0.17	1.42	13.92	75.63	63.33	11.32	0.98	10.29	5.33	3.57	1.39	0	14.08	False	[]
UP000092583_1331196	Kwoniella mangroviensis CBS 10435	1331196	8428	Tremellomycetes	90.18	88.93	1.25	0.14	1.11	9.82	70.86	58.44	11.46	0.96	9.1	4.26	3.76	1.08	0	20.04	False	[]
UP000094020_1296096	Kwoniella pini CBS 10737	1296096	7827	Tremellomycetes	90.76	89.34	1.42	0.22	1.21	9.24	74.09	59.98	13.24	0.87	8.84	3.7	4.36	0.78	0	17.07	False	[]
UP000322225_1734106	Kwoniella shandongensis	1734106	7422	Tremellomycetes	89.1	87.7	1.4	0.19	1.21	10.9	80.02	67.85	11.05	1.12	8.46	4.11	3.11	1.24	0	11.52	False	[]
UP000193218_4999	Kockovaella imperatae	4999	7388	Tremellomycetes	83.91	83.14	0.77	0.02	0.75	16.09	70.18	56.92	12.3	0.96	11.87	6.05	4.68	1.14	0	17.95	False	[]
UP000193986_71784	Naematelia encephala	71784	7963	Tremellomycetes	85.93	84.39	1.54	0.05	1.5	14.06	71.58	58.02	12.03	1.53	11.03	5.52	4.51	1	0	17.39	False	[]
UP000054539_578456	Tremella mesenterica DSM 1558	578456	1453	Tremellomycetes	14.42	14.3	0.12	0.07	0.05	85.58	56.23	51	4.06	1.17	5.02	1.23	3.1	0.69	0	38.75	False	[]
UP000279259_1890683	Saitozyma podzolica	1890683	10205	Tremellomycetes	83.38	78.92	4.46	0.07	4.39	16.62	65.76	51.47	12.56	1.73	14.61	8.23	4.77	1.61	0	19.63	False	[]
UP000279236_105984	Apiotrichum porosum	105984	9145	Tremellomycetes	81.36	78.9	2.46	0.05	2.41	18.64	63.67	53.4	9.23	1.04	15.74	9.82	3.95	1.97	0	20.59	False	[]
UP000053611_879819	Cutaneotrichosporon oleaginosum	879819	8317	Tremellomycetes	80.51	78.77	1.74	0.05	1.69	19.49	64.18	54.25	8.39	1.54	16.11	9.49	4.02	2.6	0	19.71	False	[]
UP000473826_5417	Vanrija humicola	5417	4373	Tremellomycetes	61.24	60.37	0.87	0	0.87	38.76	82.69	70.75	10.5	1.44	4.32	1.97	1.94	0.41	1.33	3.8	True	['Actinomycetia']
UP000193467_106004	Leucosporidium creatinivorum	106004	9828	Pucciniomycotina	86.75	81.83	4.92	0.2	4.72	13.25	68.03	54.83	10.07	3.13	13.51	6.46	4.42	2.63	0	18.46	False	[]
UP000198372_269621	Microbotryum intermedium	269621	8013	Pucciniomycotina	97.52	92.97	4.55	1.91	2.64	2.48	77.11	69.27	6.13	1.71	6.13	2.49	2.87	0.77	0	16.76	False	[]
UP000017200_683840	Microbotryum lychnidis-dioicae p1A1 Lamole	683840	7354	Pucciniomycotina	98.41	95	3.41	2.4	1.02	1.59	80.61	76.54	3.13	0.94	4.92	1.92	2.24	0.76	0	14.47	False	[]
UP000092730_1296100	Kwoniella bestiolae CBS 10118	1296100	9131	Tremellomycetes	90.42	88.64	1.78	0.24	1.54	9.58	67.1	55.64	10.73	0.73	9.62	4.77	3.7	1.15	0	23.28	False	[]
UP000249723_289078	Microbotryum saponariae	289078	10396	Pucciniomycotina	98.42	92.93	5.49	2.11	3.37	1.59	64.49	57.21	5.36	1.92	6.69	2.47	3.47	0.75	0	28.83	False	[]
UP000289152_5217	Tremella mesenterica	5217	8061	Tremellomycetes	92.42	89.6	2.82	0.92	1.91	7.57	69.84	61.22	7.03	1.59	4.83	1.5	2.7	0.63	0	25.33	False	[]
UP000006757_1220162	Trichosporon asahii var. asahii CBS 8904	1220162	8515	Tremellomycetes	88.13	84.42	3.71	1.13	2.58	11.87	68.9	62.97	4.19	1.74	8.07	3.35	3.21	1.51	0	23.03	False	[]
UP000054485_930992	Suillus luteus UH-Slu-Lm8-n1	930992	18271	Agaricomycetidae	94.6	86.12	8.48	0	8.48	5.41	49.71	36.7	9.94	3.07	8.46	2.84	4.61	1.01	0	41.84	False	[]
UP000029445_294750	Cryptococcus gattii VGII R265	294750	2942	Tremellomycetes	54.13	53.45	0.68	0.68	0	45.88	97.55	97.07	0.34	0.14	0.68	0.07	0.51	0.1	0	1.77	False	[]
UP000054166_765440	Piloderma croceum F 1598	765440	21351	Agaricomycetidae	94.15	85.44	8.71	0	8.71	5.85	45.31	32.01	10.07	3.23	12.08	4.52	6.19	1.37	0	42.6	False	[]
UP000311382_5288	Rhodotorula diobovata	5288	7905	Pucciniomycotina	91.67	88.5	3.17	1.22	1.95	8.33	82.11	72.98	5.92	3.21	9.46	5.46	1.51	2.49	0	8.43	False	[]
UP000053558_741705	Coniophora puteana RWD-64-598 SS2	741705	13735	Agaricomycetidae	94.3	87.14	7.16	5.3	1.86	5.69	74.93	68.08	5.45	1.4	4.49	1.54	2.34	0.61	0	20.58	False	[]
UP000008063_936435	Serpula lacrymans var. lacrymans S7.3	936435	14339	Agaricomycetidae	94.49	90.53	3.96	2.6	1.36	5.51	68.02	56.86	7.55	3.61	3.64	0.55	2.36	0.73	0	28.34	False	[]
UP000053820_994086	Hydnomerulius pinastri MD-312	994086	7781	Agaricomycetidae	45.81	41.98	3.83	0.03	3.8	54.19	60.89	44.23	12.08	4.58	11.1	4.07	5.19	1.84	0	28	False	[]
UP000053647_664439	Paxillus involutus ATCC 200175	664439	11649	Agaricomycetidae	40.96	33.82	7.14	0.08	7.06	59.04	48.9	28.73	13.83	6.34	11.79	3.3	6.79	1.7	0	39.32	False	[]
UP000054538_930991	Paxillus rubicundulus Ve08.2h10	930991	21895	Agaricomycetidae	93.42	89.69	3.73	0.05	3.67	6.59	39.74	26.83	10.41	2.5	7.56	1.74	4.59	1.23	0	52.7	False	[]
UP000054018_765257	Pisolithus microcarpus 441	765257	20734	Agaricomycetidae	90.08	79.85	10.23	0.03	10.21	9.92	42.81	27.19	11.43	4.19	8.48	2.52	4.65	1.31	0	48.71	False	[]
UP000054217_870435	Pisolithus tinctorius Marx 270	870435	22400	Agaricomycetidae	90.63	81.26	9.37	0.03	9.34	9.37	41.48	27.15	10.67	3.66	8.64	2.38	5.02	1.24	0	49.88	False	[]
UP000053989_1036808	Scleroderma citrinum Foug A	1036808	20898	Agaricomycetidae	91.47	83.15	8.32	0	8.32	8.53	43.4	28.98	11.11	3.31	9.75	2.76	5.48	1.51	0	46.85	False	[]
UP000183567_180088	Rhizopogon vesiculosus	180088	14140	Agaricomycetidae	89.13	80.16	8.97	0.03	8.95	10.86	59.31	38.92	14.53	5.86	7.67	2.35	4.36	0.96	0	33.02	False	[]
UP000092154_1314800	Rhizopogon vinicolor AM-OR11-026	1314800	14447	Agaricomycetidae	94.57	86.33	8.24	0.03	8.21	5.43	61.31	45.53	11.95	3.83	8.85	2.99	4.88	0.98	0	29.85	False	[]
UP000027265_933084	Jaapia argillacea MUCL 33604	933084	16339	Agaricomycetidae	92.52	86.22	6.3	0.03	6.27	7.48	51.03	40.44	8.66	1.93	17.48	7.62	8.13	1.73	0	31.49	False	[]
UP000054279_990650	Sphaerobolus stellatus SS14	990650	24605	Agaricomycetes	55.92	43.85	12.07	0.03	12.04	44.08	43.05	21.92	14.43	6.7	5.07	1.25	3.04	0.78	0	51.88	False	[]
UP000076842_1353952	Calocera cornea HHB12733	1353952	13076	Agaricomycotina	92.59	87.72	4.87	1.51	3.37	7.41	61.59	47.94	10.81	2.84	6.9	3.05	2.32	1.53	0	31.51	False	[]
UP000076738_1330018	Calocera viscosa TUFC12733	1330018	12317	Agaricomycotina	94.2	86.95	7.25	1.6	5.64	5.8	66.45	52.31	11.28	2.86	6.01	2.73	2.35	0.93	0	27.54	False	[]
UP000030653_1858805	Dacryopinax primogenitus	1858805	10233	Agaricomycotina	93.52	87.88	5.64	3.94	1.7	6.48	71.24	63.55	5.54	2.15	3.63	0.88	2.16	0.59	0	25.13	False	[]
UP000094065_1295533	Cryptococcus amylolentus CBS 6039	1295533	8246	Tremellomycetes	90.78	87.84	2.94	0.31	2.63	9.21	74.82	63.02	10.77	1.03	6.5	3.04	2.39	1.07	0	18.68	False	[]
UP000094043_1295531	Cryptococcus depauperatus CBS 7841	1295531	6530	Tremellomycetes	90.78	89.24	1.54	0.14	1.4	9.21	80.9	65.42	14.47	1.01	3.48	1.37	1.64	0.47	0	15.62	False	[]
UP000002149_214684	Cryptococcus neoformans var. neoformans JEC21	214684	6604	Tremellomycetes	99.52	96.79	2.73	2.24	0.48	0.48	94.53	89.85	4.1	0.58	1.42	0.45	0.8	0.17	0	4.04	False	[]
UP000053890_578459	Rhodotorula graminis WP1	578459	7225	Pucciniomycotina	96.87	94.15	2.72	1.99	0.73	3.13	89.9	86.8	1.33	1.77	5.23	2.71	0.98	1.54	0	4.87	False	[]
UP000008837_425265	Malassezia globosa CBS 7966	425265	4273	Ustilaginomycotina	93.07	90.87	2.2	0.82	1.37	6.94	93.26	86.23	4.03	3	2.04	0.64	1.24	0.16	0	4.7	False	[]
UP000199069_5286	Rhodotorula toruloides	5286	7496	Pucciniomycotina	96.58	92.68	3.9	2.15	1.75	3.41	87.77	83.67	3.22	0.88	3.67	1.67	1.51	0.49	0	8.56	False	[]
UP000269793_425264	Malassezia restricta CBS 7877	425264	4096	Ustilaginomycotina	91.88	91.57	0.31	0.12	0.2	8.11	89.97	76.12	13.26	0.59	4.27	2.19	1.76	0.32	0	5.76	False	[]
UP000186303_1230383	Malassezia sympodialis ATCC 42132	1230383	4490	Ustilaginomycotina	99.38	98.2	1.18	1.1	0.08	0.63	92.12	91.03	0.96	0.13	2.92	1.36	1.05	0.51	0	4.97	False	[]
UP000232875_2020962	Malassezia vespertilionis	2020962	3791	Ustilaginomycotina	83.3	82.67	0.63	0	0.63	16.7	84.83	63.05	21.31	0.47	7.49	4.75	2.29	0.45	0	7.68	False	[]
UP000246740_1882483	Testicularia cyperi	1882483	7036	Ustilaginomycotina	92.47	90.94	1.53	0.2	1.33	7.53	76.25	67.58	7.36	1.31	5.03	2.14	1.95	0.94	0	18.72	False	[]
UP000019377_1365824	Kalmanozyma brasiliensis GHG001	1365824	5765	Ustilaginomycotina	98.23	97.33	0.9	0.67	0.24	1.76	96.96	92.4	2.17	2.39	0.99	0.33	0.56	0.1	0	2.05	False	[]
UP000053758_84753	Moesziomyces antarcticus	84753	4672	Ustilaginomycotina	67.23	66.68	0.55	0.2	0.35	32.77	84.08	73.19	10.1	0.79	5.27	2.98	1.5	0.79	0	10.66	False	[]
UP000011976_1151754	Moesziomyces antarcticus T-34	1151754	6543	Ustilaginomycotina	94.86	92.98	1.88	0.39	1.49	5.14	88.43	77.3	9.89	1.24	4.51	2.75	1.12	0.64	0	7.06	False	[]
UP000323386_84751	Pseudozyma flocculosa	84751	7767	Ustilaginomycotina	86.4	85.81	0.59	0	0.59	13.6	69.73	61.99	7.04	0.7	15.12	9.27	3.71	2.14	0	15.15	False	[]
UP000053664_1277687	Pseudozyma flocculosa PF-1	1277687	4425	Ustilaginomycotina	58.05	57.7	0.35	0	0.35	41.94	77.85	69.36	7.5	0.99	13.47	8.63	3.28	1.56	0	8.68	False	[]
UP000014071_1305764	Pseudozyma hubeiensis SY62	1305764	7472	Ustilaginomycotina	94.35	92.94	1.41	0.47	0.94	5.64	77.65	68.37	8.24	1.04	2.61	1.09	1.2	0.32	0	19.74	False	[]
UP000006174_1128400	Ustilago hordei Uh4857-4	1128400	7110	Ustilaginomycotina	99.73	98.59	1.14	0.71	0.43	0.27	88.45	84.27	2.73	1.45	1.62	0.42	0.97	0.23	0	9.93	False	[]
UP000000561_237631	Ustilago maydis 521	237631	6788	Ustilaginomycotina	99.61	97.96	1.65	0.59	1.06	0.39	90.48	86.91	1.99	1.58	1.81	0.77	0.85	0.19	0	7.7	False	[]
UP000324022_86804	Ustilago trichophora	86804	13002	Ustilaginomycotina	96.66	15.52	81.14	0.39	80.75	3.33	86.39	81.09	4.41	0.89	3.18	1.29	1.46	0.43	0	10.42	False	[]
UP000310189_1540922	Wallemia hederae	1540922	4107	Basidiomycota	79.17	77.51	1.66	0.72	0.94	20.83	95.52	79.88	14.71	0.93	1.1	0.35	0.63	0.12	0	3.38	False	[]
UP000310689_245174	Wallemia ichthyophaga	245174	4149	Basidiomycota	75.9	73.81	2.09	0.81	1.28	24.11	93.71	80.38	11.16	2.17	0.94	0.32	0.48	0.14	0	5.35	False	[]
UP000014064_1299270	Wallemia ichthyophaga EXF-994	1299270	4836	Basidiomycota	87.57	85.95	1.62	1.19	0.43	12.44	93.09	87.61	4.94	0.54	0.95	0.21	0.64	0.1	0	5.96	False	[]
UP000310685_1708541	Wallemia mellicola	1708541	4289	Basidiomycota	76.88	75.09	1.79	1.06	0.72	23.13	98.41	85.93	10.73	1.75	0.51	0.21	0.28	0.02	0	1.07	False	[]
UP000005242_671144	Wallemia mellicola CBS 633.66	671144	5260	Basidiomycota	91.32	89.91	1.41	1.28	0.13	8.69	98.75	97.19	1.18	0.38	0.42	0.11	0.29	0.02	0	0.84	False	[]
UP000076532_436010	Fibularhizoctonia sp. CBS 109695	436010	31934	Agaricomycetidae	92.74	75.47	17.27	0	17.27	7.27	42.27	28.1	11.18	2.99	15.12	6.35	7.04	1.73	0	42.6	False	[]
UP000037751_77020	Malassezia pachydermatis	77020	4201	Ustilaginomycotina	91.34	90.83	0.51	0.04	0.47	8.66	88.65	74.7	12.69	1.26	4.95	2.76	1.74	0.45	0	6.4	False	[]
UP000237144_741276	Rhodotorula taiwanensis	741276	7012	Pucciniomycotina	86.95	84.51	2.44	0.33	2.11	13.05	80.38	68.5	10.34	1.54	9.71	6.76	1.84	1.11	0	9.91	False	[]
UP000078113_117179	Tilletia walkeri	117179	7968	Ustilaginomycotina	77.03	74.36	2.67	0	2.67	22.97	64.24	52.82	9.11	2.31	15.91	8.03	5.67	2.21	0	19.84	False	[]
UP000245942_1684307	Pseudomicrostroma glucosiphilum	1684307	6679	Ustilaginomycotina	78.16	77.42	0.74	0	0.74	21.83	69.65	58.51	9.19	1.95	14.03	7.94	4.28	1.81	0	16.32	False	[]
UP000006141_1001064	Rhodotorula toruloides ATCC 204091	1001064	2816	Pucciniomycotina	35.86	35.53	0.33	0.2	0.12	64.15	85.58	77.87	6.61	1.1	4.19	1.92	1.7	0.57	0	10.23	False	[]
UP000310668_1965284	Rhodotorula sp. CCFEE 5036	1965284	6416	Pucciniomycotina	82.36	80.08	2.28	0.37	1.91	17.64	82.48	70.49	10.26	1.73	9.01	5.91	1.9	1.2	0	8.51	False	[]
UP000062823_1305733	Rhodotorula sp. JG-1b	1305733	6678	Pucciniomycotina	87.72	85.73	1.99	0.41	1.59	12.28	83.36	70.83	8.97	3.56	8.6	5.59	1.9	1.11	0	8.04	False	[]
UP000009131_764103	Mixia osmundae IAM 14324	764103	6725	Pucciniomycotina	92.65	89.07	3.58	1.42	2.15	7.36	71.78	66.3	4.97	0.51	6.74	2.51	3.81	0.42	0	21.49	False	[]
UP000001072_747676	Melampsora larici-populina 98AG31	747676	16237	Pucciniomycotina	92.89	83.13	9.76	0.33	9.43	7.11	39.31	23.47	12.72	3.12	7.66	1.96	4.79	0.91	0	53.03	False	[]
UP000235388_200324	Puccinia coronata f. sp. avenae	200324	25533	Pucciniomycotina	95.28	39.51	55.77	1.83	53.94	4.72	56.66	32.93	19.84	3.89	4.32	0.96	2.47	0.89	0	39.03	False	[]
UP000324748_56615	Puccinia graminis f. sp. tritici	56615	34829	Pucciniomycotina	99.79	20.12	79.67	5.41	74.27	0.2	80.21	51.3	20.04	8.87	1.3	0.28	0.8	0.22	0	18.48	False	[]
UP000008783_418459	Puccinia graminis f. sp. tritici CRL 75-36-700-3	418459	15688	Pucciniomycotina	99.91	87.15	12.76	7.2	5.57	0.08	95.9	81.24	8.1	6.56	0.64	0.18	0.37	0.09	0	3.46	False	[]
UP000037035_27349	Puccinia sorghi	27349	21032	Pucciniomycotina	97.48	88.66	8.82	1.42	7.4	2.52	45.3	22.02	20.11	3.17	2.78	0.5	1.99	0.29	0	51.92	False	[]
UP000239156_27350	Puccinia striiformis	27350	14973	Pucciniomycotina	89.92	68.33	21.59	1.83	19.76	10.08	65.85	36.9	25.78	3.17	2.83	0.8	1.64	0.39	0	31.32	False	[]
UP000054564_1165861	Puccinia striiformis f. sp. tritici PST-78	1165861	19368	Pucciniomycotina	98.9	76.75	22.15	2.11	20.04	1.1	65.18	33.64	24.97	6.57	3.22	0.59	1.96	0.67	0.48	30.31	True	['Enterobacterales']
UP000005240_630390	Puccinia triticina 1-1 BBBD Race 1	630390	11497	Pucciniomycotina	92.97	79.35	13.62	6.87	6.75	7.03	85	63.85	13.97	7.18	2.42	0.37	1.53	0.52	0.6	11.37	True	['Enterobacteriaceae']
UP000054845_401625	Ceraceosorus bombacis	401625	8017	Ustilaginomycotina	77.5	76.05	1.45	0	1.45	22.5	56.9	45.02	10.28	1.6	12.89	7.37	4.47	1.05	0	30.21	False	[]
UP000245783_1522189	Ceraceosorus guamensis	1522189	7822	Ustilaginomycotina	79.74	78.64	1.1	0	1.1	20.27	60.46	49.28	9.84	1.34	14.32	7.88	5	1.44	0	25.22	False	[]
UP000245946_58919	Tilletiopsis washingtonensis	58919	7005	Ustilaginomycotina	72.05	71.27	0.78	0	0.78	27.95	65.58	56.25	7	2.33	23.05	14.81	3.53	4.71	0	11.36	False	[]
UP000245771_1280837	Meira miltonrushii	1280837	7452	Ustilaginomycotina	86.9	85.1	1.8	0	1.8	13.09	63.08	49.23	11.96	1.89	12.39	5.84	5.73	0.82	0	24.53	False	[]
UP000245768_215250	Acaromyces ingoldii	215250	8019	Ustilaginomycotina	81.85	80.2	1.65	0	1.65	18.15	64.16	53.99	8.54	1.63	18.08	10.69	6.01	1.38	0	17.76	False	[]
UP000027361_1037660	Tilletiaria anomala UBC 951	1037660	6806	Ustilaginomycotina	94.83	93.61	1.22	0.71	0.51	5.17	74.89	71.64	2.32	0.93	5.26	2.19	2.34	0.73	0	19.85	False	[]
UP000245884_1569628	Jaminaea rosea	1569628	6858	Ustilaginomycotina	76.36	75.54	0.82	0	0.82	23.64	68.11	57.86	8.43	1.82	14.57	8.19	4.59	1.79	0	17.32	False	[]
UP000077684_13291	Tilletia controversa	13291	9854	Ustilaginomycotina	76.4	71.15	5.25	0	5.25	23.6	56.44	44.64	8.35	3.45	18.76	9.07	6.98	2.71	0	24.79	False	[]
UP000053263_944288	Plicaturopsis crispa FD-325 SS-3	944288	2709	Agaricomycetidae	14.54	14.04	0.5	0	0.5	85.46	46.33	33.78	10	2.55	18.46	7.53	8.01	2.92	0	35.22	False	[]
UP000308197_1314778	Polyporus arcularius HHB13444	1314778	17466	Polyporales	96.75	86.53	10.22	1.75	8.48	3.24	67.65	52.06	12.42	3.17	4.64	1.8	2.11	0.73	0	27.71	False	[]
UP000076154_39966	Hypsizygus marmoreus	39966	16572	Agaricales	92.86	84.85	8.01	0	8.01	7.14	55.91	42.53	12.16	1.22	8.49	3.26	4.39	0.84	0	35.6	False	[]
UP000092993_5627	Grifola frondosa	5627	14985	Polyporales	97.67	83.43	14.24	5.74	8.51	2.33	70.72	53.2	11.38	6.14	2.01	0.33	1.31	0.37	0	27.27	False	[]
UP000076871_1314785	Laetiporus sulphureus 93-53	1314785	13707	Polyporales	95.32	83.54	11.78	0.08	11.69	4.68	67.89	53.93	11.11	2.85	3.62	1.04	2.06	0.52	0	28.49	False	[]
UP000186601_98765	Hermanssonia centrifuga	98765	13628	Polyporales	92.38	80.11	12.27	0.14	12.14	7.62	67.82	43.42	16.01	8.39	3.83	0.99	2.38	0.46	0	28.35	False	[]
UP000218811_742152	Wolfiporia cocos MD-104 SS10	742152	12197	Polyporales	95.43	83.74	11.69	9.2	2.49	4.57	80.09	72.84	4.85	2.4	2.34	0.81	0.93	0.6	0	17.58	False	[]
UP000008370_650164	Phanerochaete carnosa HHB-10118-sp	650164	13867	Polyporales	92.16	82.18	9.98	2.27	7.7	7.84	73.21	55.57	12.37	5.27	3.45	1.1	1.54	0.81	0	23.34	False	[]
UP000053257_745531	Phlebiopsis gigantea 11061_1 CR5-6	745531	11848	Polyporales	98.86	89.94	8.92	7.79	1.14	1.14	80.11	75.19	3.27	1.65	2.45	0.62	1.06	0.77	0	17.44	False	[]
UP000292082_114155	Dichomitus squalens	114155	15221	Polyporales	99.42	87.89	11.53	7.92	3.6	0.58	72.59	61.95	7.9	2.74	1.87	0.45	1.1	0.32	0	25.54	False	[]
UP000053319_732165	Dichomitus squalens LYAD-421 SS1	732165	7183	Polyporales	49.87	42.78	7.09	5.57	1.52	50.12	81.99	72.86	5.87	3.26	1.71	0.47	0.99	0.25	0	16.3	False	[]
UP000298390_34475	Rhodofomes roseus	34475	11196	Polyporales	92.57	80.63	11.94	1.8	10.14	7.43	81.03	60.27	15.03	5.73	3.59	1.11	1.76	0.72	0	15.38	False	[]
UP000230002_1077348	Ganoderma sinense ZZ0214-1	1077348	15394	Polyporales	93.63	83.13	10.5	1.72	8.78	6.37	74	54.63	15.74	3.63	5.13	2.16	2.11	0.86	0	20.87	False	[]
UP000256964_139420	Polyporus brumalis	139420	18174	Polyporales	96.79	86.12	10.67	1.77	8.89	3.21	64.47	50.04	12.13	2.3	4.49	1.77	2.04	0.68	0	31.04	False	[]
UP000029665_5643	Trametes cinnabarina	5643	10180	Polyporales	92.93	85.84	7.09	1.83	5.26	7.07	88.03	69.26	14.05	4.72	3.41	1.27	1.48	0.66	0	8.57	False	[]
UP000193067_1353009	Trametes coccinea BRFM310	1353009	12647	Polyporales	97.28	89.69	7.59	2.38	5.21	2.72	77.16	65.08	10.2	1.88	3.3	1.22	1.45	0.63	0	19.55	False	[]
UP000184267_154538	Trametes pubescens	154538	14147	Polyporales	99.06	85.87	13.19	9.12	4.07	0.94	86.72	74.73	6.28	5.71	1.19	0.38	0.53	0.28	0	12.09	False	[]
UP000054317_717944	Trametes versicolor FP-101664 SS1	717944	1022	Polyporales	6.99	6.35	0.64	0.61	0.03	93.02	77.01	65.66	5.58	5.77	2.25	0.98	0.98	0.29	0	20.74	False	[]
UP000194127_670580	Postia placenta MAD-698-R-SB12	670580	12515	Polyporales	96.73	86.78	9.95	2.13	7.81	3.27	79.06	64.29	10.54	4.23	2.97	1.33	1.13	0.51	0	17.97	False	[]
UP000001743_561896	Postia placenta Mad-698-R	561896	8983	Polyporales	54.64	37.32	17.32	10.61	6.71	45.36	76.27	58.63	12.07	5.57	2.67	1.23	1.04	0.4	0	21.06	False	[]
UP000287166_139825	Sparassis crispa	139825	13078	Polyporales	93.15	85.31	7.84	0.03	7.81	6.84	69.12	52.77	13.56	2.79	5.12	1.7	2.81	0.61	0	25.76	False	[]
UP000313359_1328759	Lentinus tigrinus ALCF2SS1-6	1328759	15504	Polyporales	96.92	86.64	10.28	1.52	8.76	3.08	71.18	56.86	12.04	2.28	4.04	1.25	2.18	0.61	0	24.77	False	[]
UP000015241_743788	Fomitopsis schrenkii	743788	13805	Polyporales	99.53	85.95	13.58	9.92	3.66	0.47	80.18	73.08	4.38	2.72	2.14	0.59	1.19	0.36	0	17.68	False	[]
UP000076727_1314783	Daedalea quercina L-15889	1314783	12169	Polyporales	97.51	88.31	9.2	2.88	6.32	2.49	75.3	63.62	9.23	2.45	3.05	0.98	1.54	0.53	0	21.65	False	[]
UP000006352_599839	Fibroporia radiculosa	599839	9251	Polyporales	90.31	82.88	7.43	0.06	7.37	9.7	81.85	65.9	12.82	3.13	4.02	1.54	1.72	0.76	0	14.13	False	[]
UP000053712_1306850	Termitomyces sp. J132	1306850	11124	Agaricales	88.43	82.7	5.73	0.02	5.71	11.57	70.79	52.25	15.08	3.46	9.31	3.51	4.96	0.84	0	19.89	False	[]
UP000006514_717982	Auricularia subglabra TFB-10046 SS5	717982	5290	Agaricomycetes incertae sedis	14.68	12.29	2.39	1.53	0.86	85.32	49.38	39.19	6.45	3.74	7.73	3.89	2.4	1.44	0	42.89	False	[]
UP000077266_1314781	Exidia glandulosa HHB12029	1314781	26305	Agaricomycetes incertae sedis	91.25	69.23	22.02	1.56	20.47	8.75	53.12	37.27	12.2	3.65	7.38	3.19	3.16	1.03	0	39.5	False	[]
UP000027195_930990	Botryobasidium botryosum FD-172 SS1	930990	16483	Agaricomycetes incertae sedis	83.79	78.4	5.39	0.02	5.37	16.21	54.14	38.12	13.53	2.49	9.91	4.01	4.76	1.14	0	35.95	False	[]
UP000383932_1582974	Ceratobasidium theobromae	1582974	9256	Agaricomycetes incertae sedis	71.03	68.73	2.3	0	2.3	28.97	65.77	47.74	16.56	1.47	8.63	3.75	4.2	0.68	0	25.59	False	[]
UP000044841_456999	Rhizoctonia solani	456999	11878	Agaricomycetes incertae sedis	76.9	70.36	6.54	0	6.54	23.11	67.7	49.21	16.55	1.94	7.71	3.01	4.13	0.57	0	24.59	False	[]
UP000011668_983506	Rhizoctonia solani AG-1 IA	983506	10482	Agaricomycetes incertae sedis	70.97	66.3	4.67	0	4.67	29.04	52.91	28.73	20.5	3.68	5.26	1.45	3.18	0.63	0	41.83	False	[]
UP000059188_1108050	Rhizoctonia solani AG-1 IB	1108050	12613	Agaricomycetes incertae sedis	81.83	76.98	4.85	0	4.85	18.17	63.7	45.94	14.93	2.83	7.52	2.93	4.13	0.46	0	28.78	False	[]
UP000027456_1423351	Rhizoctonia solani 123E	1423351	10990	Agaricomycetes incertae sedis	77.16	73.15	4.01	0	4.01	22.84	68.43	50.06	16.12	2.25	7.99	3.51	3.96	0.52	0	23.59	False	[]
UP000054248_1051891	Tulasnella calospora MUT 4182	1051891	19349	Agaricomycetes incertae sedis	80.39	68.49	11.9	0.02	11.88	19.61	46.97	29.27	12.34	5.36	7.1	1.97	4.16	0.97	0	45.93	False	[]
UP000054196_741275	Punctularia strigosozonata HHB-11173 SS5	741275	2093	Agaricomycetes incertae sedis	14.79	13.37	1.42	1.19	0.23	85.21	76.45	68.76	4.87	2.82	2.39	0.62	1.29	0.48	0	21.17	False	[]
UP000030669_670483	Gloeophyllum trabeum ATCC 11539	670483	11735	Agaricomycetes incertae sedis	99.35	90.85	8.5	8	0.5	0.65	97.94	95.69	1.35	0.9	0.71	0.2	0.37	0.14	0	1.35	False	[]
UP000305948_5364	Heliocybe sulcata	5364	12554	Agaricomycetes incertae sedis	97.2	89.65	7.55	2.5	5.05	2.8	75.17	60.88	12.38	1.91	3.36	1.15	1.82	0.39	0	21.47	False	[]
UP000076761_1314782	Neolentinus lepideus HHB14362 ss-1	1314782	13106	Agaricomycetes incertae sedis	97.39	90.04	7.35	1.96	5.39	2.61	73.7	58.11	12.74	2.85	3.32	1.11	1.82	0.39	0	22.98	False	[]
UP000053630_694068	Fomitiporia mediterranea MF3/22	694068	531	Agaricomycetes incertae sedis	3.32	3	0.32	0.2	0.11	96.69	58.57	46.33	6.4	5.84	2.45	0.75	1.32	0.38	0	38.98	False	[]
UP000308199_167371	Phellinidium pouzarii	167371	8697	Agaricomycetes incertae sedis	81.92	75.97	5.95	0.18	5.77	18.08	77.99	54.78	18.62	4.59	5.74	1.33	3.44	0.97	0	16.27	False	[]
UP000217199_2282107	Pyrrhoderma noxium	2282107	9911	Agaricomycetes incertae sedis	89.22	83.9	5.32	0.29	5.03	10.78	74.99	58.36	14.67	1.96	5.05	1.35	3.08	0.62	0	19.96	False	[]
UP000294933_50990	Rickenella mellea	50990	17053	Agaricomycetes incertae sedis	93.28	83.23	10.05	0	10.05	6.72	57.48	41.8	13.02	2.66	7.12	2.09	4.26	0.77	0	35.4	False	[]
UP000053477_27342	Schizopora paradoxa	27342	17050	Agaricomycetes incertae sedis	91.79	84.69	7.1	0.09	7.01	8.21	53.26	40.35	11.48	1.43	6.07	1.95	3.32	0.8	0	40.67	False	[]
UP000308730_2447956	Antrodiella citrinella	2447956	9798	Polyporales	85.43	79.75	5.68	0	5.68	14.57	75.82	57.22	14.72	3.88	5.77	1.95	3.13	0.69	0	18.41	False	[]
UP000292702_92696	Steccherinum ochraceum	92696	12246	Polyporales	90.05	83.21	6.84	0	6.84	9.95	71	54.61	14.31	2.08	6.71	2.49	3.27	0.95	0	22.28	False	[]
UP000016930_914234	Gelatoporia subvermispora B	914234	12077	Polyporales	88.84	81.55	7.29	0.03	7.26	11.17	71.09	56.34	12.18	2.57	5.54	2.07	2.51	0.96	0	23.37	False	[]
UP000030671_747525	Heterobasidion irregulare TC 32-1	747525	13148	Agaricomycetes incertae sedis	95.83	88.17	7.66	5.39	2.28	4.17	72	61.04	6.75	4.21	3.72	1.39	1.68	0.65	0	24.29	False	[]
UP000307440_230819	Coprinopsis marcescibilis	230819	14526	Agaricales	94.23	87.77	6.46	0.53	5.93	5.77	67.11	50.18	14.75	2.18	6.96	2.95	3.21	0.8	0	25.93	False	[]
UP000027222_685588	Galerina marginata CBS 339.88	685588	21354	Agaricales	96.11	85.69	10.42	0.29	10.13	3.89	54.75	40.34	12.26	2.15	8.12	2.94	4.04	1.14	0	37.14	False	[]
UP000054270_945553	Hypholoma sublateritium FD-334 SS-4	945553	17633	Agaricales	98.78	85.4	13.38	8.87	4.51	1.22	67.11	60.13	4.67	2.31	4.8	1.62	1.86	1.32	0	28.08	False	[]
UP000283269_93625	Psilocybe cyanescens	93625	15931	Agaricales	91.64	83.7	7.94	0.07	7.87	8.36	61.56	45.68	13.64	2.24	8.64	2.85	4.22	1.57	0	29.8	False	[]
UP000000741_554373	Moniliophthora perniciosa FA553	554373	13649	Agaricales	70.43	48.84	21.59	1.33	20.26	29.57	70.22	26.24	17.19	26.79	5.9	0.39	3.22	2.29	0	23.88	False	[]
UP000054988_221103	Moniliophthora roreri	221103	19789	Agaricales	88.52	77.88	10.64	0.71	9.93	11.48	57.44	38.99	14.86	3.59	7.44	2.69	3.94	0.81	0	35.12	False	[]
UP000017559_1381753	Moniliophthora roreri MCA 2997	1381753	17972	Agaricales	92.04	82.11	9.93	0.82	9.11	7.96	62.9	44.93	14.75	3.22	8.17	3.21	4.16	0.8	0	28.92	False	[]
UP000053593_944289	Collybiopsis luxurians FD-317 M1	944289	14578	Agaricales	50.32	44.02	6.3	0.02	6.28	49.68	44.83	30.54	11.33	2.96	12.58	4.46	6	2.12	0	42.58	False	[]
UP000188533_5353	Lentinula edodes	5353	12046	Agaricales	81.13	68.83	12.3	0.02	12.28	18.87	66.69	45.79	17.72	3.18	9.17	3.61	4.78	0.78	0	24.14	False	[]
UP000001861_240176	Coprinopsis cinerea okayama7#130	240176	13334	Agaricales	98.58	90.22	8.36	7.79	0.58	1.42	97.53	95.26	1.21	1.06	0.64	0.22	0.34	0.08	0	1.83	False	[]
UP000217790_47427	Armillaria gallica	47427	25522	Agaricales	99.33	83.32	16.01	11.52	4.49	0.66	77.58	63.72	9.11	4.75	1.19	0.2	0.79	0.2	0	21.24	False	[]
UP000218334_1076256	Armillaria solidipes	1076256	20715	Agaricales	98.78	83.63	15.15	10.02	5.13	1.22	80.7	64.63	9.9	6.17	1.53	0.34	0.95	0.24	0	17.77	False	[]
UP000054007_1314674	Cylindrobasidium torrendii FP15055 ss-10	1314674	13892	Agaricales	88.63	82.5	6.13	0.07	6.06	11.37	60.32	47.05	11.85	1.42	10.21	4.32	4.59	1.3	0	29.48	False	[]
UP000027073_1137138	Pleurotus ostreatus PC15	1137138	12186	Agaricales	88.97	82.95	6.02	0.02	5.99	11.04	66.06	53.08	10.45	2.53	12.19	5.27	5.34	1.58	0	21.75	False	[]
UP000305067_1884261	Pterula gracilis	1884261	12852	Agaricales	84.5	80.89	3.61	0	3.61	15.51	57.1	45.03	10.58	1.49	11.69	5.21	5.17	1.31	0	31.22	False	[]
UP000054549_946122	Amanita muscaria Koide BX008	946122	17947	Agaricales	88.15	80.54	7.61	0.02	7.59	11.86	47.87	33.9	11.1	2.87	9.32	3.36	4.82	1.14	0	42.8	False	[]
UP000242287_703135	Amanita thiersii Skay4041	703135	10343	Agaricales	89.6	86.35	3.25	0.02	3.23	10.4	69.57	56.74	11.52	1.31	7.46	3.14	3.6	0.72	0	22.96	False	[]
UP000054144_1128425	Fistulina hepatica ATCC 64428	1128425	9322	Agaricales	69.01	63.97	5.04	0	5.04	30.99	63.32	48.13	11.49	3.7	11.81	5.07	5.16	1.58	0	24.87	False	[]
UP000310158_1095465	Bondarzewia mesenterica	1095465	10514	Agaricomycetes incertae sedis	85.82	75.38	10.44	0.5	9.94	14.18	77.33	53.74	19.66	3.93	4.29	1.27	2.6	0.42	0	18.38	False	[]
UP000007431_578458	Schizophyllum commune H4-8	578458	13124	Agaricales	98.85	89.78	9.07	8.45	0.62	1.15	97.98	96.26	1.13	0.59	1.04	0.44	0.44	0.16	0	0.98	False	[]
UP000219338_47428	Armillaria ostoyae	47428	22192	Agaricales	97.13	83.26	13.87	10.44	3.43	2.88	80.82	68.14	8.85	3.83	1.08	0.24	0.69	0.15	0	18.1	False	[]
UP000298030_71717	Coprinellus micaceus	71717	23011	Agaricales	91.93	78.66	13.27	0.13	13.14	8.07	48.02	34.07	11.93	2.02	7.71	2.98	3.6	1.13	0	44.27	False	[]
UP000320762_97359	Auriculariopsis ampla	97359	15404	Agaricales	95.55	84.98	10.57	2.7	7.87	4.45	69.56	54.1	13.7	1.76	6.69	2.79	2.67	1.23	0	23.75	False	[]
UP000298327_205917	Dentipellis fragilis	205917	11715	Agaricomycetes incertae sedis	85.76	77.98	7.78	0.05	7.73	14.25	68.53	46.39	18.94	3.2	6.22	2.53	2.86	0.83	0	25.25	False	[]
UP000290288_2316362	Candolleomyces aberdarensis	2316362	14686	Agaricales	82.86	72.2	10.66	0.04	10.62	17.14	66.74	44.92	17.89	3.93	7.76	2.99	3.73	1.04	0	25.51	False	[]
UP000322482_1883078	Dentipellis sp. KUC8613	1883078	14287	Agaricomycetes incertae sedis	93.67	86.93	6.74	0.25	6.49	6.33	63.91	51.67	10.09	2.15	8.7	4.34	2.94	1.42	0	27.39	False	[]
UP000298061_135208	Hericium alpestre	135208	11000	Agaricomycetes incertae sedis	81.49	68.37	13.12	0.11	13.01	18.51	71.53	44.34	17.12	10.07	5.24	1.46	3.05	0.73	0	23.24	False	[]
UP000365756_718367	Peniophora sp. CBMAI 1063	718367	17197	Agaricomycetes incertae sedis	88.35	80.32	8.03	0.02	8	11.65	57.17	42.99	12.11	2.07	8.38	4.22	3.41	0.75	0	34.45	False	[]
UP000077086_1314672	Peniophora sp. CONT	1314672	18907	Agaricomycetes incertae sedis	88.95	80.41	8.54	0.02	8.52	11.05	52.66	39.57	10.81	2.28	8.4	3.77	3.78	0.85	0	38.94	False	[]
UP000053927_721885	Stereum hirsutum FP-91666 SS1	721885	1613	Agaricomycetes incertae sedis	8.52	7.42	1.1	0.86	0.25	91.48	66.27	57.4	5.83	3.04	4.09	1.24	2.48	0.37	0	29.63	False	[]
UP000054097_933852	Serendipita vermifera MAFF 305830	933852	15010	Agaricomycetes incertae sedis	85.89	77.59	8.3	0.52	7.78	14.11	56.49	41.15	11.83	3.51	6.58	2.13	3.46	0.99	0	36.93	False	[]
UP000076722_1314777	Sistotremastrum niveocremeum HHB9708	1314777	13030	Agaricomycetes incertae sedis	87.76	83.34	4.42	0	4.42	12.24	58.23	44.41	12.03	1.79	6.81	2.38	3.75	0.68	0	34.96	False	[]
UP000076798_1314776	Sistotremastrum suecicum HHB10207 ss-3	1314776	13630	Agaricomycetes incertae sedis	88.63	84.08	4.55	0	4.55	11.36	56.74	43.13	11.69	1.92	6.53	2.31	3.63	0.59	0	36.74	False	[]
UP000007148_1109443	Serendipita indica DSM 11827	1109443	11780	Agaricomycetes incertae sedis	89.81	81.74	8.07	4.76	3.31	10.19	68.18	59.64	5.25	3.29	2.95	0.78	1.82	0.35	0	28.86	False	[]
UP000053424_686832	Hebeloma cylindrosporum h7	686832	15324	Agaricales	94.25	86.09	8.16	0.18	7.98	5.75	60.08	46.46	11.69	1.93	6.08	2.03	3.23	0.82	0	33.85	False	[]
UP000008493_597362	Agaricus bisporus var. burnettii JB137-S8	597362	11204	Agaricales	97.55	89.52	8.03	7.21	0.82	2.46	92.97	86.85	3.28	2.84	0.79	0.11	0.58	0.1	0	6.25	False	[]
UP000070249_1714833	Leucoagaricus sp. SymC.cos	1714833	12747	Agaricales	90.57	80.2	10.37	0.33	10.04	9.42	75.15	54.96	16.66	3.53	6.83	2.35	3.91	0.57	0	18.02	False	[]
UP000308652_68775	Crucibulum laeve	68775	14180	Agaricales	94.32	86.09	8.23	0.02	8.21	5.68	66.56	52.42	11.94	2.2	8.26	3.4	3.96	0.9	0	25.18	False	[]
UP000284842_181874	Panaeolus cyanescens	181874	13419	Agaricales	88.14	81.75	6.39	0.02	6.37	11.86	63.88	47.78	14.34	1.76	9.47	3.47	4.86	1.14	0	26.65	False	[]
UP000054477_1095629	Laccaria amethystina LaAM-08-1	1095629	20880	Agaricales	96.44	82.84	13.6	4.56	9.05	3.56	55.88	41.4	9.4	5.08	3.55	0.82	2.23	0.5	0	40.57	False	[]
UP000001194_486041	Laccaria bicolor S238N-H82	486041	17895	Agaricales	90.93	77.13	13.8	7.23	6.57	9.07	65.67	50.27	10.56	4.84	2.98	0.57	1.98	0.43	0	31.34	False	[]
UP000284706_231916	Gymnopilus dilepis	231916	16218	Agaricales	88.7	81.09	7.61	0.07	7.54	11.3	57.82	43.17	12.5	2.15	8.65	3.33	4.29	1.03	0	33.52	False	[]
UP000297245_1314807	Dendrothele bispora CBS 962.96	1314807	33014	Agaricales	92.39	75.91	16.48	0.02	16.46	7.61	46.99	30.62	12.76	3.61	13.39	4.83	6.91	1.65	0	39.63	False	[]
UP000054361_1603295	fungal sp. No.11243	1603295	9692	Fungi	95.23	93.77	1.46	0.57	0.89	4.76	73.34	56.55	14.4	2.39	3.98	1.76	1.42	0.8	0	22.68	False	[]
UP000271241_78915	Thamnocephalis sphaerospora	78915	6769	Fungi incertae sedis	80.36	77.43	2.93	0	2.93	19.64	54.13	39.49	10.08	4.56	17.71	9.43	6.18	2.1	0	28.16	False	[]
UP000278143_1712513	Syncephalis pseudoplumigaleata	1712513	5997	Fungi incertae sedis	77.43	70.43	7	0	7	22.57	54.23	34.81	10.97	8.45	12.82	3.57	6.57	2.68	0.82	24.25	True	['Rhodopseudomonas palustris']
UP000188320_1213189	Zancudomyces culisetae	1213189	7387	Fungi incertae sedis	79.01	69.98	9.03	0	9.03	20.99	40.52	25.58	11.1	3.84	13.39	3.93	7.93	1.53	0	46.09	False	[]
UP000193922_61395	Linderina pennispora	61395	9274	Fungi incertae sedis	92.78	88.94	3.84	0	3.84	7.22	46.26	34.26	9.89	2.11	14.74	6.57	6.38	1.79	0	39	False	[]
UP000242474_763665	Coemansia reversa NRRL 1564	763665	7317	Fungi incertae sedis	92.78	90.97	1.81	0	1.81	7.22	49.09	36.23	10.96	1.9	14.43	6.72	6.12	1.59	0	36.48	False	[]
UP000278417_2340872	Endogone sp. FLAS-F59071	2340872	9193	Mucoromycota	68.71	64.33	4.38	0	4.38	31.28	51.53	30.59	16.73	4.21	14.12	4.89	7.52	1.71	0	34.35	False	[]
UP000267251_1907219	Piptocephalis cylindrospora	1907219	4271	Fungi incertae sedis	62.53	60.05	2.48	0	2.48	37.47	52.94	36.24	10.89	5.81	16.9	6.55	7.33	3.02	0	30.16	False	[]
UP000243308_1069443	Podila verticillata NRRL 6337	1069443	1503	Mucoromycota	15.39	15.36	0.03	0	0.03	84.61	41.85	30.94	9.31	1.6	20.09	9.84	7.92	2.33	0	38.06	False	[]
UP000266861_1348612	Diversispora epigaea	1348612	28108	Mucoromycota	77.7	72.82	4.88	0.03	4.85	22.29	36.77	20.24	14.17	2.36	10.16	1.62	7.24	1.3	0	53.07	False	[]
UP000078512_1314771	Linnemannia elongata AG-77	1314771	14847	Mucoromycota	80.44	71.05	9.39	0	9.39	19.56	46.29	36.01	8.52	1.76	21.98	8.96	10.12	2.9	0	31.73	False	[]
UP000263633_1803374	Rhizophagus sp. MUCL 43196	1803374	22984	Mucoromycota	78.82	73.1	5.72	2.61	3.11	21.18	46.31	30.52	9.46	6.33	6.14	1.01	4.32	0.81	0	47.55	False	[]
UP000022910_1432141	Rhizophagus irregularis DAOM 197198w	1432141	26712	Mucoromycota	73.13	65.73	7.4	3.26	4.14	26.87	49.63	35.1	9.16	5.37	4.37	0.53	3.3	0.54	0.07	45.5	True	['Moraxellaceae']
UP000236242_747089	Rhizophagus irregularis DAOM 181602=DAOM 197198	747089	10641	Mucoromycota	20.65	19.75	0.9	0.09	0.81	79.35	35.16	17.35	12.72	5.09	5.25	0.8	3.93	0.52	0	59.59	False	[]
UP000234323_588596	Rhizophagus irregularis	588596	25730	Mucoromycota	78.18	71.46	6.72	2.64	4.07	21.83	40.07	24.83	8.99	6.25	6.57	1.01	4.69	0.87	0	53.35	False	[]
UP000247702_94130	Rhizophagus clarus	94130	27454	Mucoromycota	77.7	72.01	5.69	1.87	3.82	22.29	44.38	28.89	12.21	3.28	6.68	1.14	4.65	0.89	0	48.94	False	[]
UP000265703_658196	Glomus cerebriforme	658196	20968	Mucoromycota	79.11	73.45	5.66	1.68	3.98	20.9	44.54	28	11.23	5.31	6.92	1.32	4.59	1.01	0	48.54	False	[]
UP000245383_133385	Smittium simulii	133385	6456	Fungi incertae sedis	80.81	78.33	2.48	0	2.48	19.19	41.39	28.8	11.74	0.85	9.93	3.53	5.87	0.53	0	48.68	False	[]
UP000266673_44941	Gigaspora rosea	44941	31016	Mucoromycota	81.06	73.57	7.49	0.09	7.4	18.94	33.7	17.38	13.49	2.83	8.66	2.21	5.42	1.03	0	57.64	False	[]
UP000193648_64571	Lobosporangium transversale	64571	11593	Mucoromycota	79.54	71.67	7.87	0	7.87	20.46	49	37.28	10.3	1.42	20.03	8.03	9.82	2.18	0	30.98	False	[]
UP000187455_133383	Smittium mucronatum	133383	7962	Fungi incertae sedis	82.85	79.46	3.39	0	3.39	17.16	37.26	25.99	9.34	1.93	9.57	3.22	5.43	0.92	0	53.17	False	[]
UP000242381_58291	Rhizopus microsporus	58291	11322	Mucorales	98.79	86.25	12.54	11.35	1.19	1.21	87.99	80.31	5.94	1.74	0.74	0.08	0.56	0.1	0	11.27	False	[]
UP000187283_133412	Smittium culicis	133412	10832	Fungi incertae sedis	89.62	73.59	16.03	0.23	15.8	10.38	39.1	25.66	10.75	2.69	10.65	3.86	5.65	1.14	0	50.25	False	[]
UP000078561_4829	Absidia glauca	4829	14825	Mucorales	95.97	60.4	35.57	29.66	5.91	4.02	81.09	69.22	9.87	2	4.88	1.13	2.93	0.82	0	14.03	False	[]
UP000193560_90262	Absidia repens	90262	14767	Mucorales	96.44	68.22	28.22	7.08	21.15	3.55	76.05	61.97	11.43	2.65	6.22	1.55	3.36	1.31	0	17.73	False	[]
UP000242146_101127	Hesseltinella vesiculosa	101127	11058	Mucorales	91.98	82.07	9.91	0.09	9.82	8.02	70.13	52.39	15.64	2.1	6.19	2.19	2.94	1.06	0	23.68	False	[]
UP000027586_1263082	Lichtheimia corymbifera JMRC:FSU:9682	1263082	12138	Mucorales	85.26	68.45	16.81	0.34	16.47	14.74	68.57	50.86	16.24	1.47	7.7	2.44	3.56	1.7	0	23.73	False	[]
UP000093000_101091	Choanephora cucurbitarum	101091	11924	Mucorales	94.68	82.43	12.25	3.69	8.56	5.33	75.7	54.5	17.54	3.66	3.19	0.61	2.01	0.57	0	21.12	False	[]
UP000053815_91626	Mucor ambiguus	91626	11311	Mucorales	94.39	74.79	19.6	15.87	3.73	5.62	83	68.15	12.96	1.89	3.58	0.75	1.72	1.11	0	13.42	False	[]
UP000014254_1220926	Mucor circinelloides 1006PhL	1220926	12143	Mucorales	97.82	76.25	21.57	17.15	4.43	2.18	84.02	70.89	11.65	1.48	3.13	0.57	1.84	0.72	0	12.85	False	[]
UP000077051_747725	Mucor lusitanicus CBS 277.49	747725	11584	Mucorales	96.15	75.3	20.85	18.13	2.72	3.84	84.14	76.52	5.13	2.49	2.93	0.38	1.86	0.69	0	12.93	False	[]
UP000054107_35722	Parasitella parasitica	35722	13357	Mucorales	93.5	77.12	16.38	11.62	4.76	6.49	74.83	53.78	18.43	2.62	3.41	0.79	1.98	0.64	0	21.76	False	[]
UP000252139_86630	Rhizopus azygosporus	86630	15771	Mucorales	97.17	50.54	46.63	10.58	36.04	2.83	88.97	68.6	11.79	8.58	1	0.18	0.67	0.15	0	10.03	False	[]
UP000009138_246409	Rhizopus delemar RA 99-880	246409	16971	Mucorales	100	72.25	27.75	16.29	11.46	0	98.23	95.58	1.04	1.61	0.17	1.38778e-17	0.11	0.06	0	1.6	False	[]
UP000242254_1340429	Rhizopus microsporus ATCC 52813	1340429	10802	Mucorales	97.57	84.2	13.37	10.65	2.72	2.43	88.01	69.97	12.43	5.61	1.1	0.16	0.77	0.17	0	10.89	False	[]
UP000253551_4846	Rhizopus stolonifer	4846	13951	Mucorales	87.44	46.36	41.08	5.84	35.24	12.56	87.37	62.17	16.88	8.32	1.71	0.38	1.06	0.27	0	10.92	False	[]
UP000077315_763407	Phycomyces blakesleeanus NRRL 1555(-)	763407	16154	Mucorales	95.96	76.81	19.15	15.78	3.37	4.04	70.01	56.49	10.13	3.39	2.64	0.32	1.92	0.4	0	27.36	False	[]
UP000242180_13706	Syncephalastrum racemosum	13706	11037	Mucorales	97.91	81.28	16.63	14.04	2.58	2.09	78.52	73.02	4.66	0.84	3.96	0.73	2.28	0.95	0	17.52	False	[]
UP000193498_1314790	Basidiobolus meristosporus CBS 931.73	1314790	15513	Fungi incertae sedis	94.81	60.95	33.86	0.68	33.18	5.19	56.29	40.34	14.47	1.48	14.11	5.58	7.25	1.28	0	29.59	False	[]
UP000070444_796925	Conidiobolus coronatus NRRL 28638	796925	10563	Fungi incertae sedis	93.9	80.81	13.09	11.06	2.03	6.09	55.85	49.3	4.12	2.43	6.27	1.06	3.55	1.66	0	37.89	False	[]
UP000268162_215637	Dimargaris cristalligena	215637	7376	Fungi incertae sedis	90.74	88.26	2.48	0.23	2.26	9.26	50.43	36.5	10.17	3.76	15.96	6.52	7.12	2.32	0	33.61	False	[]
UP000245699_61424	Furculomyces boomerangus	61424	6645	Fungi incertae sedis	85.33	79.91	5.42	0	5.42	14.67	49.74	34.7	14.03	1.01	11.41	4.63	6.19	0.59	0	38.86	False	[]
UP000245609_133381	Smittium megazygosporum	133381	6835	Fungi incertae sedis	86.01	78.56	7.45	0.23	7.22	14	45.11	31.36	11.95	1.8	10.68	4.13	5.79	0.76	0	44.21	False	[]
UP000282876_291195	Tubulinosema ratisbonensis	291195	2996	Microsporidia	69.06	67.59	1.47	0	1.47	30.94	24.2	14.59	9.08	0.53	10.18	2.97	5.24	1.97	0	65.62	False	[]
UP000054350_578462	Allomyces macrogynus ATCC 38327	578462	18611	Fungi incertae sedis	97.97	23.93	74.04	65.24	8.8	2.03	67.12	58.84	3.58	4.7	17.66	11.89	2.48	3.29	0	15.23	False	[]
UP000054343_1240240	Anncaliia algerae PRA109	1240240	5143	Microsporidia	66.28	52.44	13.84	0	13.84	33.71	21.08	7.14	9.62	4.32	8.63	1.08	6.01	1.54	0	70.29	False	[]
UP000240830_1246581	Paramicrosporidium saccamoebae	1246581	3754	Fungi incertae sedis	82.39	81.26	1.13	0	1.13	17.61	48.3	30.4	15.82	2.08	10.39	4.26	5.17	0.96	0	41.32	False	[]
UP000195826_73868	Piromyces sp. E2	73868	14606	Chytridiomycota incertae sedis	61.94	55.27	6.67	4.25	2.42	38.06	47.86	38.09	6.08	3.69	14.96	2.7	8.8	3.46	0	37.18	False	[]
UP000193719_1754191	Piromyces finnis	1754191	10768	Chytridiomycota incertae sedis	71.87	64.74	7.13	2.71	4.42	28.14	52.4	38.07	12.3	2.03	17.16	4.99	8.65	3.52	0	30.44	False	[]
UP000193920_1754190	Neocallimastix californiae	1754190	19950	Chytridiomycota incertae sedis	73.78	40.02	33.76	2.25	31.51	26.22	48.56	34.38	11.61	2.57	18.49	5.01	9.6	3.88	0	32.95	False	[]
UP000193944_1754192	Anaeromyces robustus	1754192	12656	Chytridiomycota incertae sedis	71.03	64.57	6.46	2.17	4.29	28.97	50.36	35.81	12.07	2.48	16.62	3.83	8.63	4.16	0.32	29.09	True	['Eubacteriales']
UP000070544_1344416	Gonapodya prolifera JEL478	1344416	13797	Chytridiomycota incertae sedis	93.75	84.87	8.88	7.17	1.71	6.25	55.14	50.24	3.52	1.38	10.76	4.38	4.99	1.39	0	34.09	False	[]
UP000319731_1806994	Synchytrium microbalum	1806994	6304	Chytridiomycota incertae sedis	82.49	81.16	1.33	0.04	1.29	17.51	68.78	51.1	16.86	0.82	16.59	8.63	7.34	0.62	0	14.63	False	[]
UP000317494_286115	Synchytrium endobioticum	286115	7895	Chytridiomycota incertae sedis	77.57	75.82	1.75	0	1.75	22.43	46.57	31.07	14.54	0.96	13.06	4.65	7.46	0.95	0	40.37	False	[]
UP000053201_645134	Spizellomyces punctatus DAOM BR117	645134	8940	Chytridiomycota incertae sedis	99.96	95.79	4.17	3.92	0.25	0.04	96.19	95.06	1	0.13	1.88	0.69	1.09	0.1	0	1.94	False	[]
UP000318582_109895	Powellomyces hirtus	109895	6533	Chytridiomycota incertae sedis	90.79	88.33	2.46	0.71	1.75	9.21	82.87	60.68	21.06	1.13	10.73	5.7	4.22	0.81	0	6.4	False	[]
UP000189906_1357716	Batrachochytrium salamandrivorans	1357716	10107	Chytridiomycota incertae sedis	95.96	84.08	11.88	0.92	10.96	4.04	65.25	39.51	21.39	4.35	7.34	2.19	3.93	1.22	0	27.41	False	[]
UP000077115_403673	Batrachochytrium dendrobatidis JEL423	403673	8580	Chytridiomycota incertae sedis	96.21	89.29	6.92	3.04	3.88	3.79	95	77.2	11.7	6.1	1.11	0.38	0.64	0.09	0	3.89	False	[]
UP000007241_684364	Batrachochytrium dendrobatidis JAM81	684364	8610	Chytridiomycota incertae sedis	99.96	95.46	4.5	3.58	0.92	0.04	98.22	97.52	0.49	0.21	0.87	0.38	0.42	0.07	0	0.91	False	[]
UP000269721_388810	Blyttiomyces helicus	388810	12137	Chytridiomycota incertae sedis	63.36	56.57	6.79	0.17	6.63	36.64	36.23	21.79	7.68	6.76	16.89	7.62	6.43	2.84	0	46.88	False	[]
UP000193642_329046	Rhizoclosmatium globosum	329046	16725	Chytridiomycota incertae sedis	83.16	77.03	6.13	0	6.13	16.84	36.13	25.2	8.86	2.07	17.81	6.07	9.52	2.22	0	46.06	False	[]
UP000320333_246404	Chytriomyces confervae	246404	10661	Chytridiomycota incertae sedis	80.62	68.74	11.88	0.04	11.84	19.38	55.03	38.56	15.03	1.44	19.84	8.51	9.51	1.82	0	25.13	False	[]
UP000274922_1555241	Caulochytrium protostelioides	1555241	6161	Chytridiomycota incertae sedis	64.78	64.28	0.5	0	0.5	35.22	57.9	47.92	7.01	2.97	29.96	22.02	4.27	3.67	0	12.14	False	[]
UP000193411_765915	Catenaria anguillulae PL171	765915	12590	Fungi incertae sedis	92.55	87.36	5.19	0.23	4.97	7.45	39.72	29.76	8.04	1.92	16.52	8.75	5.35	2.42	0	43.76	False	[]
UP000268093_994334	Jimgerdemannia flammicorona	994334	13120	Mucoromycota	75.56	68.44	7.12	0.03	7.09	24.44	42.29	22.5	15.16	4.63	17.1	4.31	11.05	1.74	0	40.61	False	[]
UP000030755_988480	Rozella allomycis CSF55	988480	6337	Fungi incertae sedis	91.2	83.3	7.9	6.32	1.58	8.8	52.72	45.51	5.79	1.42	4.21	0.79	3.06	0.36	0	43.06	False	[]
UP000001742_481877	Enterocytozoon bieneusi H348	481877	3311	Apansporoblastina	81.09	71.74	9.35	2.72	6.63	18.91	52.04	44.79	1.96	5.29	2.42	0.15	1.48	0.79	1.66	41.71	True	['Pseudomonas fluorescens']
UP000192758_646526	Enterocytozoon hepatopenaei	646526	2431	Apansporoblastina	60.87	57.61	3.26	0	3.26	39.13	32.83	17.86	13.41	1.56	12.96	1.89	7.86	3.21	0	54.22	False	[]
UP000192639_1081671	Enterospora canceri	1081671	2147	Apansporoblastina	58.16	56.09	2.07	0	2.07	41.85	32.18	18.34	12.72	1.12	8.29	2.37	4.94	0.98	0	59.52	False	[]
UP000011081_948595	Vavraia culicis subsp. floridensis	948595	2768	Microsporidia	98.86	95.44	3.42	2.77	0.65	1.14	72.8	68.94	2.31	1.55	1.26	0.21	0.98	0.07	0	25.94	False	[]
UP000011185_72359	Trachipleistophora hominis	72359	3212	Microsporidia	94.79	90.39	4.4	2.44	1.95	5.21	62.73	56.35	3.61	2.77	1.84	0.25	1.37	0.22	0	35.43	False	[]
UP000292282_1176355	Hamiltosporidium tvaerminnensis	1176355	5820	Microsporidia	79.8	70.52	9.28	0	9.28	20.2	25.58	11.92	12.89	0.77	11.94	3.23	6.51	2.2	0	62.47	False	[]
UP000291404_148818	Hamiltosporidium magnivora	148818	4459	Microsporidia	79.97	75.9	4.07	0	4.07	20.03	24.18	13.13	10.27	0.78	11.53	3.12	6.1	2.31	0	64.3	False	[]
UP000051530_146866	Pseudoloma neurophilia	146866	3636	Microsporidia	77.19	72.96	4.23	0.33	3.91	22.8	26.29	12.04	12.76	1.49	8.39	1.43	5.89	1.07	0	65.32	False	[]
UP000031056_1354746	Ordospora colligata OC4	1354746	1810	Microsporidia	95.28	94.14	1.14	0.81	0.33	4.72	63.98	43.37	20.5	0.11	3.65	1.22	2.15	0.28	0	32.38	False	[]
UP000002872_935791	Nematocida parisii ERTm3	935791	2724	Microsporidia	91.7	90.23	1.47	1.3	0.16	8.31	74.56	69.94	2.97	1.65	1.32	0.22	0.84	0.26	0	24.12	False	[]
UP000185944_1805483	Nematocida displodere	1805483	2241	Microsporidia	84.04	83.71	0.33	0.33	0	15.96	47.75	28.92	18.47	0.36	7.9	3.39	3.48	1.03	0	44.36	False	[]
UP000005622_944018	Nematocida ausubeli	944018	2769	Microsporidia	91.86	88.93	2.93	1.79	1.14	8.14	75.19	70.39	2.89	1.91	1.77	0.51	1.08	0.18	0	23.04	False	[]
UP000030655_1288291	Anncaliia algerae PRA339	1288291	3576	Microsporidia	69.21	67.26	1.95	0	1.95	30.78	23.07	12.3	10.01	0.76	10.49	2.18	6.74	1.57	0	66.44	False	[]
UP000029725_1485682	Mitosporidium daphniae	1485682	3256	Microsporidia	61.08	59.45	1.63	0	1.63	38.93	24.02	15.92	6.63	1.47	30.44	14.1	14.1	2.24	0	45.55	False	[]
UP000182028_1866961	Amphiamblys sp. WSBS2006	1866961	3608	Microsporidia	58.3	57.49	0.81	0	0.81	41.69	18.43	13.02	4.77	0.64	14.58	5.38	7.95	1.25	0	66.99	False	[]
UP000000819_284813	Encephalitozoon cuniculi GB-M1	284813	2041	Apansporoblastina	99.02	97.72	1.3	1.2	0.11	0.98	65.7	64.18	1.32	0.2	4.7	1.52	2.89	0.29	0	29.59	False	[]
UP000014978_1358809	Spraguea lophii 42_110	1358809	2499	Apansporoblastina	51.42	51.2	0.22	0	0.22	48.59	28.93	17.41	10.24	1.28	19.45	4.37	10.6	4.48	0	51.62	False	[]
UP000011082_993615	Vittaforma corneae ATCC 50505	993615	2236	Apansporoblastina	96.09	92.72	3.37	2.07	1.3	3.91	60.51	56.58	2.28	1.65	3.13	0.62	1.97	0.54	0	36.36	False	[]
UP000009082_578460	Vairimorpha ceranae BRL01	578460	2060	Apansporoblastina	92.71	91.3	1.41	1.3	0.11	7.28	64.95	63.2	1.41	0.34	2.48	0.29	1.75	0.44	0	32.57	False	[]
UP000034350_40302	Vairimorpha ceranae	40302	3200	Apansporoblastina	96.19	94.78	1.41	1.3	0.11	3.8	45.5	40.72	4.22	0.56	3.56	0.37	2.38	0.81	0	50.94	False	[]
UP000053780_1037528	Vairimorpha apis BRL 01	1037528	2727	Apansporoblastina	73.58	62.93	10.65	0	10.65	26.41	44.92	19.88	18.7	6.34	10.23	1.02	6.64	2.57	0	44.85	False	[]
UP000016927_578461	Nosema bombycis CQ1	578461	4398	Apansporoblastina	91.08	53.15	37.93	27.07	10.87	8.91	54.82	46.09	2.66	6.07	2.36	0.13	1.66	0.57	0.84	41.06	True	['Enterobacterales']
UP000192356_1081669	Hepatospora eriocheir	1081669	2687	Apansporoblastina	45.87	44.46	1.41	0	1.41	54.13	21.29	9.35	10.49	1.45	7.89	1.34	5.02	1.53	0	70.82	False	[]
UP000003163_1003232	Edhazardia aedis USNM 41457	1003232	4189	Microsporidia	93.48	89.9	3.58	3.09	0.49	6.51	30.27	27.52	1.89	0.86	6.02	1.27	3.08	1.67	0	63.71	False	[]
UP000242875_1938954	Bifiguratus adelaidae	1938954	5718	Mucoromycota	62.65	61.1	1.55	0	1.55	37.34	61.54	42.37	17.49	1.68	18.26	8.65	8.32	1.29	0	20.2	False	[]

## Sheet: Source Data Figure 5
BUSCO and OMArk Completeness for 1,805 proteomes
Uniprot proteome ID	Species name	NCBI taxid	Protein number	OMArk ancestral lineage	OMArk Number of conserved HOGs	OMArk Completeness	OMArk Fragment	OMArk lineage consistent (Fragment)	OMArk lineage inconsistent (Fragment)	BUSCO dataset (odb10)	BUSCO Completeness
UP000001070_7222	Drosophila grimshawi	7222	14394	Drosophila	8988	98.45	3.46	3.15	0.31	diptera	98.6
UP000179807_1144522	Tritrichomonas foetus	1144522	24634	Eukaryota	995	63.62	2.81	2.63	0.18	eukaryota	54.9
UP000525714_254557	Mionectes macconnelli	254557	14138	Passeriformes	11596	91.09	18.4	17.45	0.95	passeriformes	81.6
UP000574210_58203	Rhodinocichla rosea	58203	14100	Passeriformes	11596	89.85	20.02	19.33	0.69	passeriformes	79.7
UP000002428_284593	Nakaseomyces glabratus CBS 138	284593	5200	Saccharomycetaceae	3653	99.12	0.27	0.19	0.08	saccharomycetes	99.6
UP000008333_126793	Plasmodium vivax Sal-1	126793	5389	Plasmodium (Plasmodium)	4356	98.92	1.18	1.11	0.07	plasmodium	96.3
UP000054302_212818	Exophiala mesophila	212818	9181	Eurotiomycetes	4565	91.9	0.56	0.29	0.27	chaetothyriales	95.7
UP000504616_27457	Bactrocera dorsalis	27457	11182	Schizophora	7601	84.49	3.34	2.79	0.55	diptera	92.1
UP000077266_1314781	Exidia glandulosa HHB12029	1314781	26305	Agaricomycetes incertae sedis	4436	91.25	4.68	3.65	1.03	agaricomycetes	96.2
UP000242188_6573	Mizuhopecten yessoensis	6573	22409	Lophotrochozoa	2373	90.51	2.43	1.74	0.69	mollusca	90.4
UP000236664_42673	Fusarium nygamai	42673	16018	Fusarium	7922	98.87	4.91	4.63	0.28	hypocreales	99.6
UP000190776_420778	Diplodia seriata	420778	8038	Dothideomycetes	5124	85.01	3.34	2.85	0.49	dothideomycetes	90.9
UP000539920_441696	Ploceus nigricollis	441696	13506	Passeriformes	11596	89.27	19.74	19.24	0.5	passeriformes	79.8
UP000261660_56723	Labrus bergylta	56723	26930	Eupercaria	15616	97.01	6.25	5.79	0.46	actinopterygii	96.7
UP000078555_864142	Plasmodium ovale wallikeri	864142	8410	Plasmodium (Plasmodium)	4356	89.99	2.62	2.24	0.38	plasmodium	86.2
UP000534426_48396	Crypturellus undulatus	48396	14020	Archosauria	10701	89.49	20.73	20.14	0.59	aves	82.4
UP000054558_105231	Klebsormidium nitens	105231	128	Streptophyta	4974	0.1	2.34	0.78	1.56	viridiplantae	0.2
UP000289340_3848	Glycine soja	3848	55104	NPAAA clade	15412	99.18	4.65	4.54	0.11	fabales	99
UP000029327_1420906	Pseudogymnoascus sp. VKM F-4281 (FW-2241)	1420906	8727	Leotiomycetes	4047	79.69	4.91	3.15	1.76	leotiomycetes	93.3
UP000478052_307492	Aphis craccivora	307492	31735	Paraneoptera	4588	94.22	6.93	6.34	0.59	hemiptera	98.3
UP000054481_1043627	Hirsutella minnesotensis 3608	1043627	9072	Hypocreales	5813	58.59	5.63	4.55	1.08	hypocreales	60.7
UP000016930_914234	Gelatoporia subvermispora B	914234	12077	Polyporales	3609	88.84	3.53	2.57	0.96	polyporales	93.3
UP000002485_284812	Schizosaccharomyces pombe 972h-	284812	5122	Taphrinomycotina	2580	100	0.26	0.1	0.16	ascomycota	83.2
UP000504637_1314786	Dissoconium aciculare CBS 342.82	1314786	10289	Mycosphaerellales	6466	83.42	2.24	1.23	1.01	dothideomycetes	94
UP000191342_254877	Penicillium flavigenum	254877	10875	Penicillium	6386	90.68	2.93	2.63	0.3	eurotiales	91.8
UP000015105_200361	Aegilops tauschii subsp. strangulata	200361	38981	Triticeae	17291	90.07	8	6.85	1.15	poales	95.1
UP000591131_330153	Perkinsus chesapeaki	330153	10985	Alveolata	514	91.24	3.43	2.31	1.12	alveolata	94.7
UP000013827_2903	Emiliania huxleyi	2903	35676	Eukaryota	995	85.32	12.56	6.06	6.5	eukaryota	73.4
UP000266453_1678846	Alternaria sp. MG1	1678846	4966	Pleosporaceae	8651	36.87	5.3	5.18	0.12	pleosporales	36
UP000274504_6216	Hymenolepis diminuta	6216	11237	Lophotrochozoa	2373	90.56	10.86	10.11	0.75	metazoa	76
UP000030755_988480	Rozella allomycis CSF55	988480	6337	Fungi incertae sedis	443	91.2	1.78	1.42	0.36	fungi	69.1
UP000588193_2650976	Scenedesmus sp. NREL 46B-D3	2650976	17318	Chlorophyta	1807	82.52	7.87	1.78	6.09	chlorophyta	95.3
UP000186303_1230383	Malassezia sympodialis ATCC 42132	1230383	4490	Ustilaginomycotina	2551	99.38	0.64	0.13	0.51	basidiomycota	93
UP000054359_407821	Stegodyphus mimosarum	407821	27006	Arachnida	2894	94.16	9.92	8.21	1.71	arachnida	96.3
UP000078340_33203	Purpureocillium lilacinum	33203	11750	Hypocreales	5813	90.58	2.24	1.17	1.07	hypocreales	95.8
UP000054538_930991	Paxillus rubicundulus Ve08.2h10	930991	21895	Agaricomycetidae	3811	93.42	3.73	2.5	1.23	boletales	99.1
UP000008810_15368	Brachypodium distachyon	15368	34230	Pooideae	15019	94.08	4.2	1.73	2.47	poales	99.2
UP000472277_8032	Salmo trutta	8032	43230	Euteleosteomorpha	15493	95.18	0.94	0.92	0.02	actinopterygii	97.8
UP000223968_1447875	Helicocarpus griseus UAMH5409	1447875	10216	Onygenales	4774	97.66	2.06	1.33	0.73	onygenales	99.5
UP000019377_1365824	Kalmanozyma brasiliensis GHG001	1365824	5765	Ustilaginomycotina	2551	98.23	2.49	2.39	0.1	basidiomycota	96.6
UP000008141_554065	Chlorella variabilis	554065	9831	Chlorophyta	1807	92.75	5.44	2.18	3.26	chlorophyta	95.5
UP000094285_984487	Suhomyces tanzawaensis NRRL Y-17324	984487	5881	Debaryomycetaceae	4348	95.1	1.26	0.99	0.27	saccharomycetes	98.9
UP000256964_139420	Polyporus brumalis	139420	18174	Polyporales	3609	96.79	2.98	2.3	0.68	polyporales	99.2
UP000042958_104259	Penicillium brasilianum	104259	11426	Penicillium	6386	91.84	2.22	1.53	0.69	eurotiales	99.7
UP000479710_110450	Oryza meyeriana var. granulata	110450	39309	Oryza	15089	91.81	10.06	7.15	2.91	poales	90.5
UP000024404_6282	Onchocerca volvulus	6282	12119	Spiruromorpha	6517	97.28	2.1	1.95	0.15	nematoda	98.7
UP000078397_1380566	Pochonia chlamydosporia 170	1380566	14143	Hypocreales	5813	94.61	1.49	1.05	0.44	hypocreales	97.8
UP000190312_5062	Aspergillus oryzae	5062	11429	Aspergillus subgen. Circumdati	6738	94.07	0.97	0.8	0.17	eurotiales	96.2
UP000545574_181101	Panurus biarmicus	181101	12783	Passeriformes	11596	81.75	21.34	20.63	0.71	passeriformes	69
UP000270924_6293	Wuchereria bancrofti	6293	13000	Spiruromorpha	6517	95.03	16.43	16.18	0.25	nematoda	85
UP000472264_173247	Echeneis naucrates	173247	21548	Percomorphaceae	16316	97.86	0.51	0.49	0.02	actinopterygii	97.4
UP000287544_1325737	Fusarium sp. AF-6	1325737	15273	Fusarium	7922	95.65	3.67	3.4	0.27	hypocreales	97.5
UP000001292_7238	Drosophila sechellia	7238	16134	melanogaster subgroup	12442	98.26	6.14	5.88	0.26	diptera	96.2
UP000054270_945553	Hypholoma sublateritium FD-334 SS-4	945553	17633	Agaricales	4521	98.78	3.63	2.31	1.32	agaricales	99.2
UP000515161_8218	Gymnodraco acuticeps	8218	24714	Eupercaria	15616	93.95	4.04	3.38	0.66	actinopterygii	96.9
UP000002899_1133968	Babesia microti strain RI	1133968	3595	Piroplasmida	1530	85.1	1.03	0.72	0.31	aconoidasida	96.3
UP000515140_38626	Phascolarctos cinereus	38626	19884	Metatheria	14033	98.31	1.72	1.36	0.36	mammalia	98.5
UP000188320_1213189	Zancudomyces culisetae	1213189	7387	Fungi incertae sedis	443	79.01	5.37	3.84	1.53	fungi	51.5
UP000576729_1347786	Callaeas wilsoni	1347786	14554	Passeriformes	11596	91.78	21.25	20.33	0.92	passeriformes	80.8
UP000236319_189622	Babesia ovata	189622	5006	Piroplasmida	1530	90.72	3.16	1.74	1.42	aconoidasida	89.6
UP000008177_999810	Botrytis cinerea T4	999810	16338	Leotiomycetes	4047	96.29	4.24	3.84	0.4	helotiales	91.9
UP000261640_205130	Mastacembelus armatus	205130	22295	Percomorphaceae	16316	97.94	2.33	2.32	0.01	actinopterygii	97.4
UP000033140_698492	Saitoella complicata NRRL Y-17804	698492	7118	Taphrinomycotina	2580	89.92	1	0.38	0.62	ascomycota	89.6
UP000053841_930089	Bipolaris zeicola 26-R-13	930089	12851	Pleosporaceae	8651	98.58	1.87	1.28	0.59	pleosporales	99.6
UP000186922_947166	Ramazzottius varieornatus	947166	22940	Panarthropoda	3470	84	2.75	2.03	0.72	metazoa	87.3
UP000070412_52283	Sarcoptes scabiei	52283	10527	Arachnida	2894	91.26	4.78	3.48	1.3	arachnida	92.6
UP000016665_59894	Ficedula albicollis	59894	15441	Passeriformes	11596	97.06	3.42	3.15	0.27	passeriformes	93.4
UP000324748_56615	Puccinia graminis f. sp. tritici	56615	34829	Pucciniomycotina	2460	99.79	9.09	8.87	0.22	basidiomycota	96.7
UP000218209_2786	Porphyra umbilicalis	2786	13291	Eukaryota	995	55.18	15.08	5.45	9.63	eukaryota	58.5
UP000472276_47969	Oreochromis aureus	47969	24412	Pseudocrenilabrinae	19126	97.75	1.2	1.14	0.06	actinopterygii	97.6
UP000077115_403673	Batrachochytrium dendrobatidis JEL423	403673	8580	Chytridiomycota incertae sedis	2399	96.21	6.19	6.1	0.09	fungi	86.5
UP000077206_765868	Stagonospora sp. SRC1lsM3a	765868	14420	Dothideomycetes	5124	98.32	1.22	0.82	0.4	pleosporales	99.3
UP000575874_39617	Aphelocoma coerulescens	39617	14551	Passeriformes	11596	92.25	19.07	18.42	0.65	passeriformes	82.9
UP000472270_307959	Sinocyclocheilus rhinocerous	307959	44739	Otophysi	16357	98.46	6.04	5.91	0.13	actinopterygii	96.2
UP000000437_7955	Danio rerio	7955	25706	Otophysi	16357	96.63	1.55	1.48	0.07	actinopterygii	96.7
UP000018817_761204	Phytophthora parasitica INRA-310	761204	23004	Phytophthora	9670	99.23	4.25	4.07	0.18	stramenopiles	98
UP000092157_1622150	Pseudogymnoascus sp. 24MN13	1622150	10229	Leotiomycetes	4047	83.09	4.45	3.15	1.3	leotiomycetes	90.3
UP000001075_10029	Cricetulus griseus	10029	23875	Myomorpha	15901	84.97	13.98	13.41	0.57	glires	71.9
UP000326062_9886	Muntiacus reevesi	9886	25423	Artiodactyla	13050	99.13	4.6	4.19	0.41	cetartiodactyla	93.2
UP000004997_1124627	Brettanomyces bruxellensis AWRI1499	1124627	4857	Saccharomycetales	3020	76.95	23.45	23.04	0.41	saccharomycetes	62.6
UP000224080_2060905	Blastomyces parvus	2060905	8197	Onygenales	4774	99.18	1.32	0.98	0.34	onygenales	99.7
UP000242450_46360	Cervus elaphus hippelaphus	46360	19236	Artiodactyla	13050	83.49	27.17	26.47	0.7	cetartiodactyla	53.5
UP000233140_9568	Mandrillus leucophaeus	9568	20780	Cercopithecinae	16372	96.52	0.66	0.59	0.07	primates	94.3
UP000472268_37032	Suricata suricatta	37032	19357	Carnivora	13728	97.47	0.78	0.7	0.08	carnivora	92.2
UP000032142_29729	Gossypium arboreum	29729	30420	Malvaceae	16928	63.31	3.57	3.45	0.12	eudicots	71
UP000014680_370355	Entamoeba invadens IP1	370355	9857	Evosea	905	78.12	3.76	1.95	1.81	eukaryota	44.7
UP000579558_366454	Notiomystis cincta	366454	13629	Passeriformes	11596	88.92	21.7	20.96	0.74	passeriformes	77.5
UP000219813_5858	Plasmodium malariae	5858	5915	Plasmodium (Plasmodium)	4356	96.26	0.29	0.27	0.02	plasmodium	99
UP000250235_472368	Dorcoceras hygrometricum	472368	45898	lamiids	11205	78.24	3.07	2.04	1.03	eudicots	73.6
UP000053573_2060906	Blastomyces silverae	2060906	8561	Onygenales	4774	90.86	6.9	6.44	0.46	onygenales	89.3
UP000053328_91928	Exophiala spinifera	91928	12047	Eurotiomycetes	4565	92.11	1.25	0.71	0.54	chaetothyriales	99.3
UP000504604_4182	Sesamum indicum	4182	21266	lamiids	11205	90.82	1.39	1.15	0.24	eudicots	91.1
UP000525158_240209	Rhinoptilus africanus	240209	13665	Neognathae	10994	90.38	18.85	18.56	0.29	aves	84.6
UP000001742_481877	Enterocytozoon bieneusi H348	481877	3311	Apansporoblastina	920	81.09	6.08	5.29	0.79	microsporidia	56
UP000030641_1043005	Aureobasidium subglaciale EXF-2481	1043005	10792	Dothideomycetidae	5418	99.95	0.2	0.14	0.06	dothideomycetes	99.2
UP000018948_1317064	Phytophthora parasitica P10297	1317064	22999	Phytophthora	9670	98.9	5.6	5.4	0.2	stramenopiles	99
UP000078348_478820	Blastocystis sp. ATCC 50177/Nand II	478820	6377	Stramenopiles	969	72.97	3.81	2.93	0.88	stramenopiles	99
UP000294933_50990	Rickenella mellea	50990	17053	Agaricomycetes incertae sedis	4436	93.28	3.43	2.66	0.77	agaricomycetes	99.3
UP000479987_613905	Nylanderia fulva	613905	426	Formicidae	7260	0.42	1.64	1.64	0	hymenoptera	0
UP000008311_3988	Ricinus communis	3988	31219	fabids	10551	96.53	4.78	4.21	0.57	eudicots	95
UP000290809_6184	Schistosoma bovis	6184	11348	Lophotrochozoa	2373	92.08	12.39	10.9	1.49	metazoa	72.4
UP000011712_9685	Felis catus	9685	19655	Carnivora	13728	97.82	0.44	0.36	0.08	carnivora	95.4
UP000001628_502780	Paracoccidioides brasiliensis Pb18	502780	8399	Onygenales	4774	98.31	1.92	1.71	0.21	onygenales	97.5
UP000305948_5364	Heliocybe sulcata	5364	12554	Agaricomycetes incertae sedis	4436	97.2	2.3	1.91	0.39	agaricomycetes	99.2
UP000000600_5888	Paramecium tetraurelia	5888	39461	Oligohymenophorea	2612	95.98	3.08	2.67	0.41	alveolata	99.5
UP000472261_9054	Phasianus colchicus	9054	15705	Galloanserae	11388	98.11	0.93	0.72	0.21	aves	95.9
UP000054408_461836	Thecamonas trahens ATCC 50062	461836	10533	Eukaryota	995	72.36	5.07	2.16	2.91	eukaryota	88.7
UP000009097_426428	Fusarium oxysporum f. sp. lycopersici 4287	426428	16636	Fusarium	7922	98.1	5.78	5.61	0.17	hypocreales	94.4
UP000242457_94128	Apis cerana cerana	94128	9931	Aculeata	6495	93.61	4.29	4.14	0.15	hymenoptera	93.9
UP000593575_34283	Gossypium armourianum	34283	23385	Malvaceae	16928	71.69	14.1	13.92	0.18	eudicots	59.8
UP000195521_77519	Plasmodium gonderi	77519	5915	Plasmodium (Plasmodium)	4356	99.7	0.16	0.14	0.02	plasmodium	99.1
UP000534930_381031	Myiagra hebetior	381031	13880	Passeriformes	11596	89.92	19.95	19.29	0.66	passeriformes	80.7
UP000011668_983506	Rhizoctonia solani AG-1 IA	983506	10482	Agaricomycetes incertae sedis	4436	70.97	4.31	3.68	0.63	agaricomycetes	64.6
UP000244722_42251	Tuber borchii	42251	12324	Pezizomycotina	3842	92.35	3.94	2.99	0.95	ascomycota	97.4
UP000237438_225359	Erysiphe pulchra	225359	6853	Leotiomycetes	4047	93.01	3.45	3.17	0.28	leotiomycetes	94.6
UP000267096_6269	Anisakis simplex	6269	20779	Spirurina	5276	87.11	19.92	18.82	1.1	nematoda	71
UP000007129_1126212	Macrophomina phaseolina MS6	1126212	13803	Dothideomycetes	5124	91.05	5.11	3.93	1.18	dothideomycetes	95.8
UP000240493_1042311	Trichoderma asperellum CBS 433.97	1042311	12546	Hypocreales	5813	98.49	1.59	1.22	0.37	hypocreales	98.6
UP000005447_10141	Cavia porcellus	10141	18247	Hystricomorpha	13573	99.08	0.73	0.6	0.13	glires	94.1
UP000008225_9483	Callithrix jacchus	9483	22593	Simiiformes	16180	96.63	2.52	2.35	0.17	primates	95.5
UP000070720_229533	Fusarium graminearum PH-1	229533	14162	Fusarium	7922	99.75	0.8	0.74	0.06	hypocreales	99.8
UP000277204_48269	Schistosoma margrebowiei	48269	25527	Lophotrochozoa	2373	92.28	12.68	10.9	1.78	metazoa	70.9
UP000027135_136037	Zootermopsis nevadensis	136037	14539	Neoptera	4623	91.83	2.89	2.55	0.34	insecta	95.6
UP000092555_869754	Metschnikowia bicuspidata var. bicuspidata NRRL YB-4993	869754	5826	Saccharomycetales	3020	95.1	1.63	1.39	0.24	saccharomycetes	99.1
UP000504630_56716	Cottoperca gobio	56716	21119	Eupercaria	15616	93.34	2.2	1.97	0.23	actinopterygii	96.2
UP000240830_1246581	Paramicrosporidium saccamoebae	1246581	3754	Fungi incertae sedis	443	82.39	3.04	2.08	0.96	fungi	55.5
UP000268162_215637	Dimargaris cristalligena	215637	7376	Fungi incertae sedis	443	90.74	6.08	3.76	2.32	fungi	87.4
UP000529728_13245	Regulus satrapa	13245	12984	Passeriformes	11596	86.84	20.57	20.01	0.56	passeriformes	76
UP000007322_573729	Thermothelomyces thermophilus ATCC 42464	573729	9079	Sordariales	5053	100	0.5	0.35	0.15	sordariomycetes	97.6
UP000009022_10228	Trichoplax adhaerens	10228	11518	Eumetazoa	3255	86.02	2.35	1.99	0.36	metazoa	93.9
UP000471633_6185	Schistosoma haematobium	6185	8963	Lophotrochozoa	2373	85.38	3.82	2.86	0.96	metazoa	70.2
UP000006319_1120755	Plasmodium cynomolgi strain B	1120755	5713	Plasmodium (Plasmodium)	4356	98.67	5.69	5.62	0.07	plasmodium	90.9
UP000018208_348837	Spironucleus salmonicida	348837	8098	Eukaryota	995	34.57	2.65	2.16	0.49	eukaryota	25.9
UP000541811_54971	Arenaria interpres	54971	13845	Neognathae	10994	89.8	20.16	19.85	0.31	aves	83.5
UP000014978_1358809	Spraguea lophii 42_110	1358809	2499	Apansporoblastina	920	51.42	5.76	1.28	4.48	microsporidia	95.1
UP000014760_283909	Capitella teleta	283909	31133	Lophotrochozoa	2373	97.05	2.56	2.13	0.43	metazoa	96.3
UP000184499_767769	Aspergillus brasiliensis CBS 101740	767769	12981	Aspergillus	6137	98.99	0.9	0.69	0.21	eurotiales	99.1
UP000186817_2951	Symbiodinium microadriaticum	2951	43269	Alveolata	514	82.3	3.23	1.7	1.53	alveolata	89.5
UP000283841_264951	Paecilomyces variotii	264951	9264	Eurotiales	5450	92.81	1.15	0.82	0.33	eurotiales	97.6
UP000289413_1052797	Pochonia chlamydosporia 123	1052797	11960	Hypocreales	5813	94.33	2.17	1.58	0.59	hypocreales	96.7
UP000297229_278938	Botrytis elliptica	278938	12555	Leotiomycetes	4047	99.36	1.46	0.99	0.47	helotiales	99
UP000291343_195883	Laodelphax striatellus	195883	17309	Paraneoptera	4588	92.7	8.25	7.27	0.98	hemiptera	96.5
UP000235786_1149755	Hyaloscypha variabilis F	1149755	20340	Leotiomycetes	4047	95.85	2.28	1.19	1.09	helotiales	99.3
UP000007648_9305	Sarcophilus harrisii	9305	19171	Metatheria	14033	94.92	1.94	1.78	0.16	mammalia	92
UP000087171_3827	Cicer arietinum	3827	24756	NPAAA clade	15412	93.37	3.14	2.61	0.53	fabales	99.1
UP000504632_29144	Chanos chanos	29144	23048	Clupeocephala	14858	94.51	0.62	0.55	0.07	actinopterygii	98.7
UP000034291_308745	Aspergillus rambellii	308745	7761	Aspergillus	6137	88.82	2.56	2.33	0.23	eurotiales	96.6
UP000007148_1109443	Serendipita indica DSM 11827	1109443	11780	Agaricomycetes incertae sedis	4436	89.81	3.64	3.29	0.35	agaricomycetes	91.8
UP000530660_2690220	Cyanidiococcus yangmingshanensis	2690220	5170	Eukaryota	995	74.37	7.08	6.5	0.58	eukaryota	71.4
UP000008698_526221	Verticillium alfalfae VaMs.102	526221	10233	Glomerellales	6516	95.29	6.59	6.21	0.38	glomerellales	69.8
UP000549091_381881	Nesospiza acunhae	381881	14047	Passeriformes	11596	87.37	21.38	20.53	0.85	passeriformes	77.3
UP000323386_84751	Pseudozyma flocculosa	84751	7767	Ustilaginomycotina	2551	86.4	2.84	0.7	2.14	basidiomycota	99.1
UP000001460_441375	Cryptosporidium muris RN66	441375	3930	Eimeriorina	541	99.63	0.63	0.2	0.43	coccidia	99.6
UP000002039_559297	Blastomyces dermatitidis ER-3	559297	9745	Onygenales	4774	98.73	2.32	1.71	0.61	onygenales	98.2
UP000283210_123683	Oryzias javanicus	123683	21345	Atherinomorphae	16526	87.55	6.59	6.43	0.16	actinopterygii	86.5
UP000001640_1064592	Naumovozyma castellii CBS 4309	1064592	5565	Saccharomycetaceae	3653	98.82	0.51	0.4	0.11	saccharomycetes	99
UP000030106_1245745	Beauveria bassiana D1-5	1245745	11840	Hypocreales	5813	93.13	2.71	2.53	0.18	hypocreales	95.5
UP000005408_29159	Crassostrea gigas	29159	25998	Lophotrochozoa	2373	90.85	3.78	3.38	0.4	mollusca	84.6
UP000070133_321146	Pseudocercospora eumusae	321146	10939	Mycosphaerellales	6466	82.1	1.42	0.81	0.61	dothideomycetes	88.5
UP000270296_241478	Soboliphyme baturini	241478	13153	Nematoda	2223	83.58	10.56	9.09	1.47	nematoda	41.6
UP000237631_357750	Cercospora berteroae	357750	11903	Mycosphaerellales	6466	93.79	1.73	0.98	0.75	dothideomycetes	98.8
UP000000819_284813	Encephalitozoon cuniculi GB-M1	284813	2041	Apansporoblastina	920	99.02	0.49	0.2	0.29	microsporidia	100
UP000054007_1314674	Cylindrobasidium torrendii FP15055 ss-10	1314674	13892	Agaricales	4521	88.63	2.72	1.42	1.3	agaricales	98.1
UP000586634_227226	Nycticryphes semicollaris	227226	14293	Neognathae	10994	92.36	18.04	17.78	0.26	aves	86.1
UP000001743_561896	Postia placenta Mad-698-R	561896	8983	Polyporales	3609	54.64	5.97	5.57	0.4	polyporales	35.1
UP000237246_9083	Bambusicola thoracicus	9083	17669	Galloanserae	11388	88.4	27.71	26.91	0.8	aves	72.8
UP000053097_2015173	Ooceraea biroi	2015173	16497	Formicidae	7260	98.85	3.69	3.33	0.36	hymenoptera	97.2
UP000297245_1314807	Dendrothele bispora CBS 962.96	1314807	33014	Agaricales	4521	92.39	5.26	3.61	1.65	agaricales	98.8
UP000194236_6958	Euroglyphus maynei	6958	15246	Arachnida	2894	89.01	22.81	19.98	2.83	arachnida	89.5
UP000570547_449367	Pachycephala philippinensis	449367	13318	Passeriformes	11596	87.31	19.99	19.29	0.7	passeriformes	77.3
UP000589485_239371	Sapayoa aenigma	239371	13839	Passeriformes	11596	88.12	19.38	18.37	1.01	passeriformes	77.4
UP000266272_490622	Trichoderma arundinaceum	490622	10471	Hypocreales	5813	95.94	3.29	2.96	0.33	hypocreales	97.2
UP000018001_1356009	Paecilomyces variotii No. 5	1356009	8877	Eurotiales	5450	89.62	1.19	0.78	0.41	eurotiales	95.4
UP000054560_667725	Sphaeroforma arctica JP610	667725	18207	Opisthokonta	1432	92.74	8.55	8.01	0.54	eukaryota	86.7
UP000011080_72004	Bos mutus	72004	18544	Artiodactyla	13050	87.88	4.54	4.23	0.31	cetartiodactyla	85.9
UP000282613_60517	Taenia asiatica	60517	10244	Lophotrochozoa	2373	89.17	11	10.39	0.61	metazoa	74.1
UP000053712_1306850	Termitomyces sp. J132	1306850	11124	Agaricales	4521	88.43	4.3	3.46	0.84	agaricales	95.3
UP000233220_39432	Saimiri boliviensis boliviensis	39432	19359	Simiiformes	16180	96.08	0.55	0.5	0.05	primates	94.1
UP000094444_158607	Diaporthe helianthi	158607	13137	Sordariomycetidae	4821	93.49	2.08	1.13	0.95	sordariomycetes	99.1
UP000192578_232323	Hypsibius dujardini	232323	14162	Panarthropoda	3470	68.36	3.03	2.25	0.78	metazoa	72.1
UP000546986_52622	Cisticola juncidis	52622	13372	Passeriformes	11596	88.69	19.64	19.09	0.55	passeriformes	78.9
UP000192247_418985	Tropilaelaps mercedesae	418985	14272	Arachnida	2894	94.06	11.1	9.65	1.45	arachnida	96.4
UP000029329_1391699	Pseudogymnoascus sp. VKM F-3808	1391699	9928	Leotiomycetes	4047	81.05	5.72	4.36	1.36	leotiomycetes	88.1
UP000593571_9407	Rousettus aegyptiacus	9407	21287	Laurasiatheria	14093	95.06	2.65	1.65	1	laurasiatheria	95.6
UP000008673_871575	Ogataea parapolymorpha DL-1	871575	5338	Saccharomycetales	3020	95.53	0.56	0.49	0.07	saccharomycetes	98.2
UP000184267_154538	Trametes pubescens	154538	14147	Polyporales	3609	99.06	5.99	5.71	0.28	polyporales	96.6
UP000562238_321084	Circaetus pectoralis	321084	14132	Neognathae	10994	90.15	18.47	18.24	0.23	aves	83.8
UP000006548_3702	Arabidopsis thaliana	3702	27468	Brassicaceae	17998	99.04	0.95	0.84	0.11	brassicales	99.2
UP000031056_1354746	Ordospora colligata OC4	1354746	1810	Microsporidia	614	95.28	0.39	0.11	0.28	microsporidia	99
UP000472275_223781	Aquila chrysaetos chrysaetos	223781	16059	Neognathae	10994	98.93	3.33	3.08	0.25	aves	97
UP000504626_32536	Acinonyx jubatus	32536	19411	Carnivora	13728	98.69	1.38	1.02	0.36	carnivora	99.2
UP000593577_34290	Gossypium aridum	34290	27499	Malvaceae	16928	76.29	16.96	16.72	0.24	eudicots	57.3
UP000076408_30069	Anopheles stephensi	30069	11765	Culicidae	7163	95.12	3.8	3.6	0.2	diptera	97.2
UP000081671_10020	Dipodomys ordii	10020	19728	Rodentia	13219	97.87	3.2	2.97	0.23	glires	97.3
UP000226431_2004952	Ophiocordyceps camponoti-rufipedis	2004952	7618	Hypocreales	5813	80.34	3.93	2.89	1.04	hypocreales	93
UP000240883_1448308	Corynespora cassiicola Philippines	1448308	17125	Dothideomycetes	5124	96.39	2.07	1.12	0.95	pleosporales	94.2
UP000535705_182897	Pycnonotus jocosus	182897	13881	Passeriformes	11596	89.1	21.01	20.27	0.74	passeriformes	77.9
UP000575029_266360	Grantiella picta	266360	14054	Passeriformes	11596	90.22	19.38	18.6	0.78	passeriformes	80.8
UP000310066_329885	Friedmanniomyces endolithicus	329885	17901	Mycosphaerellales	6466	89.02	3.17	2.14	1.03	dothideomycetes	97.2
UP000540952_495162	Tachuris rubrigastra	495162	14316	Passeriformes	11596	91.05	18.9	17.74	1.16	passeriformes	81.9
UP000238072_2070414	Rutstroemia sp. NJR-2017a BBW	2070414	10779	Leotiomycetes	4047	93.52	5.47	4.75	0.72	helotiales	87.9
UP000050424_78410	Neonectria ditissima	78410	12683	Hypocreales	5813	95.05	1.79	1.14	0.65	hypocreales	98.9
UP000320762_97359	Auriculariopsis ampla	97359	15404	Agaricales	4521	95.55	2.99	1.76	1.23	agaricales	96.3
UP000233020_37293	Aotus nancymaae	37293	20371	Simiiformes	16180	96.74	0.62	0.57	0.05	primates	94.6
UP000288168_1325734	Fusarium duplospermum	1325734	16262	Fusarium	7922	97.69	3.8	3.52	0.28	hypocreales	99.2
UP000275772_62688	Blumeria hordei	62688	5276	Leotiomycetes	4047	72.28	0.97	0.91	0.06	leotiomycetes	72.3
UP000324632_1572043	Triplophysa tibetana	1572043	23866	Otophysi	16357	91.09	3.34	3.08	0.26	actinopterygii	92.9
UP000519225_227228	Pluvianellus socialis	227228	14306	Neognathae	10994	90.76	21.3	21.01	0.29	aves	84.2
UP000193144_1231657	Clohesyomyces aquaticus	1231657	15806	Dothideomycetes	5124	94.14	2.67	1.73	0.94	pleosporales	93.3
UP000016927_578461	Nosema bombycis CQ1	578461	4398	Apansporoblastina	920	91.08	6.64	6.07	0.57	microsporidia	80.5
UP000077684_13291	Tilletia controversa	13291	9854	Ustilaginomycotina	2551	76.4	6.16	3.45	2.71	basidiomycota	95.9
UP000012960_214687	Musa acuminata subsp. malaccensis	214687	34928	commelinids	11155	89.16	2.74	2.23	0.51	liliopsida	98.7
UP000008912_9646	Ailuropoda melanoleuca	9646	20767	Caniformia	14728	96.61	3.49	3.18	0.31	carnivora	93.5
UP000001876_564608	Micromonas pusilla CCMP1545	564608	10246	Chlorophyta	1807	98.12	4.88	1.7	3.18	chlorophyta	98.1
UP000000561_237631	Ustilago maydis 521	237631	6788	Ustilaginomycotina	2551	99.61	1.77	1.58	0.19	basidiomycota	99.7
UP000591073_78217	Glaucidium brasilianum	78217	14183	Neognathae	10994	92.26	17.66	17.37	0.29	aves	86
UP000008694_81972	Arabidopsis lyrata subsp. lyrata	81972	32097	Brassicaceae	17998	98.14	3.49	3.28	0.21	brassicales	96.3
UP000315295_106549	Malus baccata	106549	45510	fabids	10551	97.48	10.32	9.86	0.46	eudicots	92
UP000215902_282301	Macrostomum lignano	282301	43466	Lophotrochozoa	2373	84.16	5.55	3.04	2.51	metazoa	89.7
UP000537234_450177	Dicrurus megarhynchus	450177	14215	Passeriformes	11596	90.95	19.12	18.35	0.77	passeriformes	81.9
UP000579812_369639	Onychostoma macrolepis	369639	24720	Otophysi	16357	90.78	2.29	2.03	0.26	actinopterygii	93
UP000054988_221103	Moniliophthora roreri	221103	19789	Agaricales	4521	88.52	4.4	3.59	0.81	agaricales	94.1
UP000053820_994086	Hydnomerulius pinastri MD-312	994086	7781	Agaricomycetidae	3811	45.81	6.42	4.58	1.84	boletales	42.9
UP000536260_302527	Syrrhaptes paradoxus	302527	13505	Neognathae	10994	83.64	23.54	23.01	0.53	aves	75
UP000587587_254652	Promerops cafer	254652	14071	Passeriformes	11596	91.19	20.01	19.39	0.62	passeriformes	81.3
UP000550086_54508	Jacana jacana	54508	13209	Neognathae	10994	85.05	20.65	20.34	0.31	aves	77.6
UP000037136_268505	Ophiocordyceps unilateralis	268505	8572	Hypocreales	5813	84.94	3.09	2.02	1.07	hypocreales	96.6
UP000504619_103695	Pogona vitticeps	103695	18868	Episquamata	13341	97.17	3.06	2.84	0.22	sauropsida	98.1
UP000292282_1176355	Hamiltosporidium tvaerminnensis	1176355	5820	Microsporidia	614	79.8	2.97	0.77	2.2	microsporidia	92.2
UP000054248_1051891	Tulasnella calospora MUT 4182	1051891	19349	Agaricomycetes incertae sedis	4436	80.39	6.33	5.36	0.97	agaricomycetes	89.6
UP000558509_74200	Thryothorus ludovicianus	74200	13660	Passeriformes	11596	88.82	19.79	19.13	0.66	passeriformes	78.5
UP000318582_109895	Powellomyces hirtus	109895	6533	Chytridiomycota incertae sedis	2399	90.79	1.94	1.13	0.81	fungi	94.2
UP000054549_946122	Amanita muscaria Koide BX008	946122	17947	Agaricales	4521	88.15	4.01	2.87	1.14	agaricales	97.6
UP000001450_36329	Plasmodium falciparum 3D7	36329	5380	Plasmodium falciparum	4041	98.86	0.3	0.3	0	plasmodium	99.2
UP000319160_2512241	Xylaria flabelliformis	2512241	11403	Sordariomycetes	4804	93.27	1.14	0.69	0.45	sordariomycetes	96.8
UP000030706_1043002	Aureobasidium pullulans EXF-150	1043002	11844	Dothideomycetidae	5418	98.35	1.89	1.27	0.62	dothideomycetes	99.5
UP000283090_97331	Arthrobotrys flagrans	97331	9880	Pezizomycotina	3842	91.57	2.46	2	0.46	ascomycota	98.1
UP000193067_1353009	Trametes coccinea BRFM310	1353009	12647	Polyporales	3609	97.28	2.51	1.88	0.63	polyporales	99.9
UP000191285_303698	Penicillium steckii	303698	10355	Penicillium	6386	84.29	1.1	0.66	0.44	eurotiales	92.4
UP000243975_59895	Cynara cardunculus var. scolymus	59895	26434	asterids	11198	95.51	3.68	3.49	0.19	eudicots	91.1
UP000288216_75743	Scyliorhinus torazame	75743	27602	Gnathostomata	9824	87.62	13.77	13.25	0.52	vertebrata	90.3
UP000008021_40149	Oryza meridionalis	40149	29137	Oryza	15089	83.9	6.64	4.05	2.59	poales	81.7
UP000564466_114331	Oxyruncus cristatus	114331	14018	Passeriformes	11596	90.89	18.52	17.62	0.9	passeriformes	82.1
UP000436088_106335	Hibiscus syriacus	106335	82460	Malvaceae	16928	94.58	9.3	9.01	0.29	eudicots	91.2
UP000316621_3469	Papaver somniferum	3469	41351	Mesangiospermae	8127	91.3	3.89	3.79	0.1	embryophyta	89.8
UP000002258_322104	Scheffersomyces stipitis CBS 6054	322104	5797	Debaryomycetaceae	4348	98.02	0.69	0.5	0.19	saccharomycetes	98.9
UP000545332_458187	Crypturellus soui	458187	14071	Archosauria	10701	89.88	19.68	19.2	0.48	aves	82.9
UP000076871_1314785	Laetiporus sulphureus 93-53	1314785	13707	Polyporales	3609	95.32	3.37	2.85	0.52	polyporales	99.4
UP000197619_299123	Lonchura striata domestica	299123	15247	Passeriformes	11596	95.74	5.55	4.98	0.57	passeriformes	91.9
UP000034805_113540	Scleropages formosus	113540	24199	Teleostei	14450	90.11	12.65	12.39	0.26	actinopterygii	88.8
UP000026961_40148	Oryza glumipatula	40148	35649	Oryza	15089	97.65	6.07	3.84	2.23	poales	95.6
UP000591535_117165	Grallaria varia	117165	13896	Passeriformes	11596	89.77	18.8	17.89	0.91	passeriformes	80.2
UP000489600_586526	Arabis nemorensis	586526	28762	Brassicaceae	17998	93.48	6.1	5.87	0.23	brassicales	95.5
UP000252139_86630	Rhizopus azygosporus	86630	15771	Mucorales	4450	97.17	8.73	8.58	0.15	mucorales	97.2
UP000053105_166423	Melipona quadrifasciata	166423	14253	Aculeata	6495	91.87	4	3.72	0.28	hymenoptera	91.6
UP000515146_6956	Dermatophagoides pteronyssinus	6956	11190	Arachnida	2894	91.71	4.73	2.23	2.5	arachnida	95.6
UP000249056_38457	Monilinia fructigena	38457	10442	Leotiomycetes	4047	90.81	13.85	13.32	0.53	helotiales	62.9
UP000028761_9555	Papio anubis	9555	21567	Cercopithecinae	16372	98.54	0.86	0.77	0.09	primates	96.5
UP000230002_1077348	Ganoderma sinense ZZ0214-1	1077348	15394	Polyporales	3609	93.63	4.49	3.63	0.86	polyporales	95
UP000078561_4829	Absidia glauca	4829	14825	Mucorales	4450	95.97	2.82	2	0.82	mucorales	98.8
UP000008820_7159	Aedes aegypti	7159	14555	Culicidae	7163	97.46	2.76	2.49	0.27	diptera	99
UP000011761_717646	Baudoinia panamericana UAMH 10762	717646	10508	Mycosphaerellales	6466	92.38	1.19	0.68	0.51	dothideomycetes	97.6
UP000029268_1420910	Pseudogymnoascus sp. VKM F-4516 (FW-969)	1420910	9362	Leotiomycetes	4047	82.33	2.48	1.59	0.89	leotiomycetes	96.6
UP000315783_43265	Cordyceps javanica	43265	11436	Hypocreales	5813	92.42	1.87	1.26	0.61	hypocreales	96.1
UP000006591_4536	Oryza nivara	4536	36306	Oryza	15089	98.8	4.92	2.28	2.64	poales	96
UP000286415_79923	Clonorchis sinensis	79923	14505	Lophotrochozoa	2373	86.81	2.1	1.67	0.43	metazoa	71.8
UP000001294_441960	Talaromyces marneffei ATCC 18224	441960	10028	Eurotiales	5450	92.83	2.16	1.85	0.31	eurotiales	97.9
UP000268093_994334	Jimgerdemannia flammicorona	994334	13120	Mucoromycota	3216	75.56	6.37	4.63	1.74	mucoromycota	66.9
UP000076632_1328760	Xylona heveae TC161	1328760	8201	leotiomyceta	4017	93.16	1.44	0.94	0.5	ascomycota	99.5
UP000036403_67767	Lasius niger	67767	18044	Formicidae	7260	85.33	17.59	16.07	1.52	hymenoptera	82.2
UP000077535_765867	Pyrenochaeta sp. DS3sAY3a	765867	14984	Pleosporineae	6877	95.08	1.46	0.81	0.65	pleosporales	98.6
UP000261680_29073	Ursus maritimus	29073	19368	Caniformia	14728	97.66	2.38	2.21	0.17	carnivora	98.1
UP000002035_554155	Microsporum canis CBS 113480	554155	8764	Arthrodermataceae	6864	97.69	0.66	0.58	0.08	onygenales	99
UP000008743_595528	Capsaspora owczarzaki ATCC 30864	595528	8738	Opisthokonta	1432	95.12	3.63	2.75	0.88	eukaryota	96.1
UP000549157_2485327	Zosterops hypoxanthus	2485327	13698	Passeriformes	11596	87.13	21.2	20.46	0.74	passeriformes	76.1
UP000007304_858893	Exophiala dermatitidis NIH/UT8656	858893	9285	Eurotiomycetes	4565	93.03	0.77	0.5	0.27	chaetothyriales	98.1
UP000000589_10090	Mus musculus	10090	21985	Myomorpha	15901	99.42	0.41	0.29	0.12	glires	99.7
UP000578259_371919	Pheucticus melanocephalus	371919	12775	Passeriformes	11596	81.35	23.44	22.63	0.81	passeriformes	69.5
UP000324705_4567	Triticum turgidum subsp. durum	4567	62645	Triticeae	17291	97.63	1.93	1.82	0.11	poales	97
UP000037035_27349	Puccinia sorghi	27349	21032	Pucciniomycotina	2460	97.48	3.46	3.17	0.29	basidiomycota	90.2
UP000007151_278856	Danaus plexippus plexippus	278856	15140	Papilionoidea	7939	95	8.37	7.95	0.42	lepidoptera	95.8
UP000288716_299467	Leptotrombidium deliense	299467	14651	Arachnida	2894	91.74	11.53	9.83	1.7	arachnida	88.8
UP000218811_742152	Wolfiporia cocos MD-104 SS10	742152	12197	Polyporales	3609	95.43	3	2.4	0.6	polyporales	95.3
UP000076078_361077	Tieghemostelium lacteum	361077	10208	Evosea	905	96.58	3.25	1.14	2.11	eukaryota	95.7
UP000276776_103827	Thelazia callipaeda	103827	10885	Spiruromorpha	6517	95.09	3.6	3.24	0.36	nematoda	92.4
UP000301737_42258	Zygosaccharomyces mellis	42258	4735	Saccharomycetaceae	3653	96.55	0.87	0.7	0.17	saccharomycetes	98.2
UP000550660_56311	Trogon melanurus	56311	14123	Neognathae	10994	91.92	18.1	17.86	0.24	aves	85.5
UP000589495_34956	Vireo altiloquus	34956	14067	Passeriformes	11596	89.07	19.53	18.75	0.78	passeriformes	79.5
UP000006174_1128400	Ustilago hordei Uh4857-4	1128400	7110	Ustilaginomycotina	2551	99.73	1.68	1.45	0.23	basidiomycota	99.5
UP000194280_1157616	Hortaea werneckii EXF-2000	1157616	15464	Mycosphaerellales	6466	86.96	1.97	1.58	0.39	dothideomycetes	95.6
UP000037696_229535	Penicillium nordicum	229535	12938	Penicillium	6386	97.85	4.06	3.63	0.43	eurotiales	98.9
UP000472274_2587831	Terrapene carolina triunguis	2587831	21342	Archelosauria	10936	97.83	5.26	5.04	0.22	sauropsida	95.2
UP000019116_4565	Triticum aestivum	4565	105061	Triticeae	17291	99.51	1.08	0.95	0.13	poales	99.6
UP000233040_2715852	Cebus imitator	2715852	20234	Simiiformes	16180	97.36	0.55	0.49	0.06	primates	94.8
UP000267251_1907219	Piptocephalis cylindrospora	1907219	4271	Fungi incertae sedis	443	62.53	8.83	5.81	3.02	fungi	53.9
UP000024837_1043628	Drechslerella stenobrocha 248	1043628	5595	Pezizomycotina	3842	63.12	3.01	2.06	0.95	ascomycota	66.8
UP000277212_2010991	Fusarium kuroshium	2010991	16484	Fusarium	7922	94.58	3.33	3.08	0.25	hypocreales	95.1
UP000326939_2182728	Salix brachista	2182728	29803	fabids	10551	94.55	4.66	4.52	0.14	eudicots	94.3
UP000268350_7266	Drosophila guanche	7266	13413	obscura group	11834	95.35	2.48	2.18	0.3	diptera	97.9
UP000526942_103956	Corythaixoides concolor	103956	14210	Neognathae	10994	91.5	17.66	17.4	0.26	aves	85.4
UP000009096_334819	Fusarium verticillioides 7600	334819	15889	Fusarium	7922	99.24	2.33	2.16	0.17	hypocreales	99.7
UP000593565_219545	Ameiurus melas	219545	24332	Otophysi	16357	91.48	7.28	6.84	0.44	actinopterygii	94.1
UP000517678_254448	Cnemophilus loriae	254448	14099	Passeriformes	11596	90.5	19.52	18.85	0.67	passeriformes	81.2
UP000002296_353153	Trypanosoma cruzi strain CL Brener	353153	19242	Trypanosoma	1045	100	8.05	7.6	0.45	euglenozoa	99.2
UP000504638_1392243	Eremomyces bilateralis CBS 781.70	1392243	9854	Dothideomycetes	5124	86.61	2.7	1.49	1.21	dothideomycetes	90
UP000558958_419690	Sakesphorus luctuosus	419690	14098	Passeriformes	11596	89.89	19.19	18.22	0.97	passeriformes	80
UP000284842_181874	Panaeolus cyanescens	181874	13419	Agaricales	4521	88.14	2.9	1.76	1.14	agaricales	96
UP000002866_1071380	Tetrapisispora blattae CBS 6284	1071380	5385	Saccharomycetaceae	3653	97.24	0.66	0.33	0.33	saccharomycetes	98.1
UP000092993_5627	Grifola frondosa	5627	14985	Polyporales	3609	97.67	6.51	6.14	0.37	polyporales	94.1
UP000009377_1093141	Nannochloropsis gaditana CCMP526	1093141	3328	Ochrophyta	943	47.4	7.19	3.46	3.73	stramenopiles	49
UP000006968_1160507	Saccharomyces arboricola H-6	1160507	3653	Saccharomycetaceae	3653	73.77	0.11	0.11	0	saccharomycetes	74.9
UP000054924_92180	Trichinella sp. T8	92180	14641	Nematoda	2223	72.65	4.33	3.86	0.47	nematoda	67.6
UP000054843_268474	Trichinella papuae	268474	11419	Nematoda	2223	68.87	2.18	1.54	0.64	nematoda	62.9
UP000245609_133381	Smittium megazygosporum	133381	6835	Fungi incertae sedis	443	86.01	2.56	1.8	0.76	fungi	67.8
UP000587697_2585818	Rhadina sibilatrix	2585818	13615	Passeriformes	11596	89.29	20.11	19.53	0.58	passeriformes	79.1
UP000272025_1314773	Sodiomyces alkalinus F11	1314773	9396	Glomerellales	6516	81.33	1.29	0.76	0.53	glomerellales	72.8
UP000503462_286661	Peltaster fructicola	286661	8072	Dothideomycetes	5124	88.62	1.61	1.16	0.45	dothideomycetes	92
UP000252519_29170	Ancylostoma caninum	29170	29973	Strongylida	5500	94.11	20.69	19.98	0.71	nematoda	83.8
UP000215914_4232	Helianthus annuus	4232	51240	asterids	11198	97.23	5.07	4.89	0.18	eudicots	96.6
UP000247409_448386	Gracilariopsis chorda	448386	10593	Eukaryota	995	86.03	2.71	2.15	0.56	eukaryota	85.9
UP000236333_47790	Tetrabaena socialis	47790	14121	Chlorophyta	1807	76.42	16.21	9.15	7.06	chlorophyta	80
UP000030645_981085	Morus notabilis	981085	26760	fabids	10551	94.6	5.26	4.87	0.39	eudicots	92.4
UP000016666_8840	Anas platyrhynchos platyrhynchos	8840	16599	Galloanserae	11388	95.55	2.41	2.11	0.3	aves	92.8
UP000015100_1284197	Dactylellina haptotyla CBS 200.50	1284197	10959	Pezizomycotina	3842	90.29	1.3	0.94	0.36	ascomycota	95.9
UP000528411_33584	Balaeniceps rex	33584	12216	Neognathae	10994	74.55	23.52	23.13	0.39	aves	65.5
UP000244855_97972	Periconia macrospinosa	97972	18722	Dothideomycetes	5124	95.33	3.64	2.16	1.48	pleosporales	90.2
UP000011750_51351	Brassica rapa subsp. pekinensis	51351	40801	Brassicaceae	17998	98.47	1.65	1.62	0.03	brassicales	96.7
UP000006514_717982	Auricularia subglabra TFB-10046 SS5	717982	5290	Agaricomycetes incertae sedis	4436	14.68	5.18	3.74	1.44	agaricomycetes	8.6
UP000286641_34884	Callorhinus ursinus	34884	20337	Caniformia	14728	97.35	1.57	1.31	0.26	carnivora	98.4
UP000240080_9597	Pan paniscus	9597	21221	Hominidae	17843	96.22	0.54	0.45	0.09	primates	96.1
UP000464885_3870	Lupinus albus	3870	46596	50 kb inversion clade	11367	94.42	2.6	2.46	0.14	fabales	92.3
UP000008144_7719	Ciona intestinalis	7719	16678	Chordata	7184	65.19	4.76	4.42	0.34	metazoa	85.1
UP000053831_150374	Escovopsis weberi	150374	6869	Hypocreales	5813	82.47	5.91	4.79	1.12	hypocreales	92.7
UP000266234_694270	Fusarium longipes	694270	11420	Fusarium	7922	95.3	1.8	1.58	0.22	hypocreales	98.8
UP000320333_246404	Chytriomyces confervae	246404	10661	Chytridiomycota incertae sedis	2399	80.62	3.26	1.44	1.82	fungi	86.2
UP000001548_184922	Giardia lamblia ATCC 50803	184922	4900	Eukaryota	995	45.63	0.71	0.59	0.12	eukaryota	29.8
UP000503349_215402	Channa argus	215402	22260	Percomorphaceae	16316	89.56	2.43	2.3	0.13	actinopterygii	90.6
UP000580250_390850	Meloidogyne enterolobii	390850	56521	Rhabditida	2960	88.85	10.06	9.15	0.91	nematoda	70.2
UP000515156_1415580	Microcaecilia unicolor	1415580	20580	Tetrapoda	11140	96.31	2.37	2.24	0.13	tetrapoda	97.4
UP000242955_1001833	Hypoxylon sp. CI-4A	1001833	11701	Sordariomycetes	4804	95.94	1.92	1.29	0.63	sordariomycetes	99.3
UP000053475_40382	Aspergillus ustus	40382	706	Aspergillus	6137	5.28	1.69	1.27	0.42	eurotiales	1.5
UP000012045_1290391	Botrytis cinerea BcDW1	1290391	11022	Leotiomycetes	4047	98.46	1.42	1.06	0.36	helotiales	97
UP000309340_329884	Friedmanniomyces simplex	329884	13631	Mycosphaerellales	6466	87.23	7.24	6.15	1.09	dothideomycetes	94.9
UP000280995_157069	Trichobilharzia regenti	157069	22165	Lophotrochozoa	2373	89.55	22.02	20.14	1.88	metazoa	54.2
UP000241394_1590841	Actinidia chinensis var. chinensis	1590841	32853	asterids	11198	98.06	2.63	2.51	0.12	eudicots	96.3
UP000022910_1432141	Rhizophagus irregularis DAOM 197198w	1432141	26712	Mucoromycota	3216	73.13	5.91	5.37	0.54	mucoromycota	87.2
UP000007267_13735	Pelodiscus sinensis	13735	18111	Archelosauria	10936	93.76	3.27	3.09	0.18	sauropsida	94.8
UP000241890_2315210	Hondaea fermentalgiana	2315210	11849	Stramenopiles	969	80.91	3.86	1.6	2.26	stramenopiles	97
UP000327118_138285	Aspergillus coremiiformis	138285	9078	Aspergillus subgen. Circumdati	6738	84.64	1.2	0.89	0.31	eurotiales	97.5
UP000190648_372326	Patagioenas fasciata monilis	372326	19485	Neognathae	10994	94.94	8.49	7.84	0.65	aves	93.6
UP000289738_3818	Arachis hypogaea	3818	71122	50 kb inversion clade	11367	94.81	4.59	4.15	0.44	fabales	94.5
UP000006726_353152	Cryptosporidium parvum Iowa II	353152	3805	Eimeriorina	541	100	0.32	0.11	0.21	coccidia	98.6
UP000325081_4170	Striga asiatica	4170	33322	lamiids	11205	88.29	3.1	2.39	0.71	eudicots	90.3
UP000008063_936435	Serpula lacrymans var. lacrymans S7.3	936435	14339	Agaricomycetidae	3811	94.49	4.34	3.61	0.73	boletales	93
UP000509530_75948	Lactuca saligna	75948	41650	asterids	11198	92.75	5.05	4.6	0.45	eudicots	90.3
UP000245383_133385	Smittium simulii	133385	6456	Fungi incertae sedis	443	80.81	1.38	0.85	0.53	fungi	67.9
UP000078237_100816	Madurella mycetomatis	100816	9733	Sordariales	5053	87.35	2.66	1.64	1.02	sordariomycetes	90.1
UP000001949_5875	Theileria parva	5875	4071	Piroplasmida	1530	99.35	3.95	3.78	0.17	aconoidasida	96.3
UP000078576_694573	Valsa mali var. pyri (nom. inval.)	694573	10741	Sordariomycetidae	4821	91.26	2.43	1.19	1.24	sordariomycetes	96.6
UP000550059_298831	Setophaga kirtlandii	298831	13871	Passeriformes	11596	90.17	20.14	19.43	0.71	passeriformes	79.7
UP000536381_91796	Semnornis frantzii	91796	10801	Neognathae	10994	69.17	25.87	25.29	0.58	aves	58.9
UP000515121_66656	Durio zibethinus	66656	35616	Malvaceae	16928	95.59	3.03	2.72	0.31	eudicots	98.9
UP000018467_7994	Astyanax mexicanus	7994	26658	Otophysi	16357	97.23	4.75	4.48	0.27	actinopterygii	97.3
UP000325672_132259	Aspergillus pseudotamarii	132259	13426	Aspergillus	6137	97.38	1.52	1.36	0.16	eurotiales	98.2
UP000518911_2478892	Atlantisia rogersi	2478892	13649	Neognathae	10994	83.08	26.18	25.67	0.51	aves	72.9
UP000324222_210409	Portunus trituberculatus	210409	99293	Pancrustacea	4103	78.73	5.81	3.7	2.11	arthropoda	65.3
UP000054516_77044	Rosellinia necatrix	77044	12440	Sordariomycetes	4804	97.86	2.47	1.7	0.77	sordariomycetes	98.7
UP000001744_402676	Schizosaccharomyces japonicus yFS275	402676	4852	Taphrinomycotina	2580	99.23	0.41	0.27	0.14	ascomycota	83.2
UP000244309_45357	[Candida] haemuloni	45357	5240	Saccharomycetales	3020	92.35	0.87	0.55	0.32	saccharomycetes	95.5
UP000318571_6832	Tigriopus californicus	6832	15551	Pancrustacea	4103	80.52	2.2	1.74	0.46	arthropoda	94.4
UP000515204_609295	Dinoponera quadriceps	609295	11037	Formicidae	7260	95.94	3.04	2.81	0.23	hymenoptera	99.2
UP000015441_546991	Blumeria hordei DH14	546991	6452	Leotiomycetes	4047	96.54	2.06	1.92	0.14	leotiomycetes	97
UP000196158_1789683	Kazachstania saulgeensis	1789683	5290	Saccharomycetaceae	3653	95.4	0.69	0.43	0.26	saccharomycetes	98.8
UP000245942_1684307	Pseudomicrostroma glucosiphilum	1684307	6679	Ustilaginomycotina	2551	78.16	3.76	1.95	1.81	basidiomycota	92.8
UP000472269_194338	Athene cunicularia	194338	13825	Neognathae	10994	94.91	0.99	0.95	0.04	aves	93.9
UP000594261_97700	Quercus lobata	97700	38593	fabids	10551	98.08	5.24	5.13	0.11	eudicots	95.3
UP000001064_5786	Dictyostelium purpureum	5786	12347	Evosea	905	97.57	4.42	2.36	2.06	eukaryota	92.5
UP000297299_38488	Botryotinia calthae	38488	12263	Leotiomycetes	4047	98.84	2.24	1.88	0.36	helotiales	96.7
UP000583613_91767	Eubucco bourcierii	91767	14131	Neognathae	10994	90.63	19.78	19.23	0.55	aves	83.7
UP000013521_1287680	Neofusicoccum parvum UCRNP2	1287680	10365	Dothideomycetes	5124	87.06	4.64	3.56	1.08	dothideomycetes	90.1
UP000027920_1182545	Exophiala aquamarina CBS 119918	1182545	13118	Eurotiomycetes	4565	92.75	2.66	2.09	0.57	chaetothyriales	99.2
UP000009192_7230	Drosophila mojavensis	7230	13363	Drosophila	8988	99	1.73	1.61	0.12	diptera	99.5
UP000005666_1071381	Tetrapisispora phaffii CBS 4417	1071381	5238	Saccharomycetaceae	3653	99.29	0.41	0.31	0.1	saccharomycetes	99.7
UP000001555_6945	Ixodes scapularis	6945	20484	Arachnida	2894	94.33	5.97	4.66	1.31	arachnida	92.7
UP000248423_1448318	Aspergillus sclerotiicarbonarius CBS 121057	1448318	12562	Aspergillus	6137	97.98	1.64	1.34	0.3	eurotiales	98.7
UP000531151_8947	Geococcyx californianus	8947	13463	Neognathae	10994	86.07	24.43	23.9	0.53	aves	77.4
UP000239649_554055	Micractinium conductrix	554055	9122	Chlorophyta	1807	74.71	5.89	0.91	4.98	chlorophyta	96.8
UP000549499_33598	Crotophaga sulcirostris	33598	13847	Neognathae	10994	91.49	17.86	17.55	0.31	aves	85.2
UP000515202_132908	Pteropus vampyrus	132908	19489	Laurasiatheria	14093	98.52	4.59	4.45	0.14	laurasiatheria	97.8
UP000054845_401625	Ceraceosorus bombacis	401625	8017	Ustilaginomycotina	2551	77.5	2.65	1.6	1.05	basidiomycota	90.6
UP000574277_1118748	Mesembrinibis cayennensis	1118748	13857	Neognathae	10994	88.71	19.18	18.9	0.28	aves	83
UP000556761_54017	Thalassarche chlororhynchos	54017	11811	Neognathae	10994	74.11	24.32	23.91	0.41	aves	65.7
UP000248340_1448315	Aspergillus uvarum CBS 121591	1448315	12014	Aspergillus	6137	98.19	2.18	1.9	0.28	eurotiales	98.1
UP000001805_367110	Neurospora crassa OR74A	367110	9759	Sordariales	5053	99.94	1.26	1.07	0.19	sordariomycetes	99.5
UP000029308_1420915	Pseudogymnoascus sp. VKM F-4520 (FW-2644)	1420915	11550	Leotiomycetes	4047	81	4.22	2.5	1.72	leotiomycetes	94.7
UP000324091_433684	Takifugu flavidus	433684	29076	Eupercaria	15616	91.33	12.79	11.86	0.93	actinopterygii	89.2
UP000054266_5601	Phialophora americana	5601	10919	Eurotiomycetes	4565	90.78	1.12	0.56	0.56	chaetothyriales	98.6
UP000184356_1036612	Aspergillus sydowii CBS 593.65	1036612	13568	Aspergillus	6137	96.28	1.56	1.22	0.34	eurotiales	98.6
UP000578343_176943	Baryphthengus martii	176943	13377	Neognathae	10994	87.56	20.24	19.98	0.26	aves	81.5
UP000236161_1088818	Apostasia shenzhenica	1088818	21679	Petrosaviidae	9994	81.9	5.2	3.19	2.01	liliopsida	94.8
UP000019473_1182544	Cladophialophora yegresii CBS 114405	1182544	10118	Eurotiomycetes	4565	91.72	1.5	0.98	0.52	chaetothyriales	99.8
UP000007801_7217	Drosophila ananassae	7217	14231	melanogaster group	8622	98.34	2.64	2.34	0.3	diptera	99.7
UP000316079_623744	Danionella translucida	623744	23793	Otophysi	16357	88.25	9.61	9.34	0.27	actinopterygii	86.4
UP000566314_245048	Buphagus erythrorhynchus	245048	11060	Passeriformes	11596	70.18	29.02	28	1.02	passeriformes	51.9
UP000282876_291195	Tubulinosema ratisbonensis	291195	2996	Microsporidia	614	69.06	2.5	0.53	1.97	microsporidia	81
UP000191691_60175	Penicillium nalgiovense	60175	11728	Penicillium	6386	98.62	3.29	3.07	0.22	eurotiales	98
UP000326340_2078593	Colletotrichum shisoi	2078593	11847	Glomerellales	6516	94.91	2.33	1.7	0.63	glomerellales	96.4
UP000316270_50376	Venturia effusa	50376	10819	Dothideomycetes	5124	89.22	1.76	1.03	0.73	dothideomycetes	93.3
UP000583049_43316	Glareola pratincola	43316	13760	Neognathae	10994	90.59	18.67	18.42	0.25	aves	85.1
UP000515132_9915	Bos indicus	9915	19672	Artiodactyla	13050	95.68	2.98	2.82	0.16	cetartiodactyla	94.9
UP000579406_176938	Chloroceryle aenea	176938	12192	Neognathae	10994	85.36	20.12	19.87	0.25	aves	80.7
UP000027002_1159556	Ustilaginoidea virens	1159556	8421	Hypocreales	5813	84.24	4.7	3.33	1.37	hypocreales	94.1
UP000054466_569365	Cladophialophora immunda	569365	12829	Eurotiomycetes	4565	91.61	1.37	0.8	0.57	chaetothyriales	98.5
UP000007703_306902	Clavispora lusitaniae ATCC 42720	306902	5932	Saccharomycetales	3020	96.16	2.52	2.17	0.35	saccharomycetes	96.7
UP000053342_215243	Exophiala oligosperma	215243	11880	Eurotiomycetes	4565	91.72	1.66	1.13	0.53	chaetothyriales	97.4
UP000031443_8469	Chelonia mydas	8469	18960	Archelosauria	10936	83.65	7.23	7	0.23	sauropsida	78.1
UP000032141_109376	Brassica oleracea var. oleracea	109376	58535	Brassicaceae	17998	97.92	5.18	5.09	0.09	brassicales	95.6
UP000241769_1890364	Planoprotostelium fungivorum	1890364	16856	Evosea	905	81.22	1.58	0.65	0.93	eukaryota	97.6
UP000076722_1314777	Sistotremastrum niveocremeum HHB9708	1314777	13030	Agaricomycetes incertae sedis	4436	87.76	2.47	1.79	0.68	agaricomycetes	97.3
UP000006906_3055	Chlamydomonas reinhardtii	3055	17614	Chlorophyta	1807	98.73	4.17	1.32	2.85	chlorophyta	99.2
UP000033483_72032	Thielaviopsis punctulata	72032	5254	Hypocreomycetidae	5182	75.39	1.09	0.69	0.4	sordariomycetes	86.5
UP000515145_210632	Parambassis ranga	210632	22837	Ovalentaria	16033	97.97	1.19	1.11	0.08	actinopterygii	99.7
UP000054485_930992	Suillus luteus UH-Slu-Lm8-n1	930992	18271	Agaricomycetidae	3811	94.6	4.08	3.07	1.01	boletales	99.4
UP000533896_172689	Lophotis ruficrista	172689	13899	Neognathae	10994	91.96	18.22	17.96	0.26	aves	85.8
UP000269396_31246	Schistosoma mattheei	31246	22244	Lophotrochozoa	2373	90.01	20.77	19.35	1.42	metazoa	63.1
UP000310689_245174	Wallemia ichthyophaga	245174	4149	Basidiomycota	2348	75.9	2.31	2.17	0.14	basidiomycota	80.3
UP000003163_1003232	Edhazardia aedis USNM 41457	1003232	4189	Microsporidia	614	93.48	2.53	0.86	1.67	microsporidia	95.5
UP000538472_48426	Nyctibius bracteatus	48426	13937	Neognathae	10994	90.71	18.72	18.48	0.24	aves	84.2
UP000248961_1450537	Aspergillus homomorphus CBS 101889	1450537	11360	Aspergillus	6137	97.44	2.16	1.72	0.44	eurotiales	98.6
UP000000539_9031	Gallus gallus	9031	18112	Galloanserae	11388	98.24	2.76	2.41	0.35	aves	97
UP000001542_5722	Trichomonas vaginalis	5722	50190	Eukaryota	995	72.06	4.31	3.95	0.36	eukaryota	58.5
UP000524007_36275	Leiothrix lutea	36275	13253	Passeriformes	11596	85.11	21.81	20.99	0.82	passeriformes	72.6
UP000020467_1445577	Colletotrichum fioriniae PJ7	1445577	13759	Glomerellales	6516	96.19	1.3	0.84	0.46	glomerellales	98.8
UP000029299_1420902	Pseudogymnoascus sp. VKM F-4246	1420902	8539	Leotiomycetes	4047	77.39	4.8	3.3	1.5	leotiomycetes	88
UP000433483_53985	Phytophthora fragariae	53985	33589	Phytophthora	9670	96.29	10.88	9.19	1.69	stramenopiles	100
UP000054539_578456	Tremella mesenterica DSM 1558	578456	1453	Tremellomycetes	4146	14.42	1.86	1.17	0.69	tremellomycetes	12.5
UP000246464_52904	Scophthalmus maximus	52904	21114	Percomorphaceae	16316	87.07	2.76	2.66	0.1	actinopterygii	91.1
UP000030753_660029	Fusarium oxysporum NRRL 32931	660029	17279	Fusarium	7922	99.58	2.54	2.36	0.18	hypocreales	99.8
UP000574191_589841	Hypocryptadius cinnamomeus	589841	12372	Passeriformes	11596	78.07	24.39	23.55	0.84	passeriformes	62.5
UP000245340_9708	Odobenus rosmarus divergens	9708	19331	Caniformia	14728	97.56	1.33	1.11	0.22	carnivora	99.4
UP000225277_112498	Ramularia collo-cygni	112498	11501	Mycosphaerellales	6466	93.04	1.42	0.81	0.61	dothideomycetes	98.9
UP000094389_983966	Cyberlindnera jadinii NRRL Y-1542	983966	5994	Saccharomycetales	3020	96.62	1.31	1.13	0.18	saccharomycetes	98.5
UP000054144_1128425	Fistulina hepatica ATCC 64428	1128425	9322	Agaricales	4521	69.01	5.28	3.7	1.58	agaricales	73.5
UP000008549_6238	Caenorhabditis briggsae	6238	21040	Caenorhabditis	11568	97.48	2.29	2.09	0.2	nematoda	97.9
UP000248482_391180	Enhydra lutris kenyoni	391180	19196	Caniformia	14728	97.79	1.33	1.07	0.26	carnivora	99.4
UP000270094_40348	Strongylus vulgaris	40348	20844	Strongylida	5500	81.53	32.54	31.46	1.08	nematoda	39
UP000019384_1382522	Kuraishia capsulata CBS 1993	1382522	6027	Saccharomycetales	3020	93.15	1.38	1.03	0.35	saccharomycetes	98.8
UP000029284_1420913	Pseudogymnoascus sp. VKM F-4518 (FW-2643)	1420913	11618	Leotiomycetes	4047	80.8	3.74	2.12	1.62	leotiomycetes	93.1
UP000283269_93625	Psilocybe cyanescens	93625	15931	Agaricales	4521	91.64	3.81	2.24	1.57	agaricales	97.5
UP000299084_9838	Camelus dromedarius	9838	21977	Artiodactyla	13050	89.58	14.19	13.48	0.71	cetartiodactyla	76.8
UP000009297_339724	Histoplasma mississippiense (nom. inval.)	339724	9252	Onygenales	4774	94.35	5.98	5.92	0.06	onygenales	93.2
UP000006757_1220162	Trichosporon asahii var. asahii CBS 8904	1220162	8515	Tremellomycetes	4146	88.13	3.25	1.74	1.51	tremellomycetes	90.1
UP000250275_516756	Eufriesea mexicana	516756	7068	Aculeata	6495	55.46	5.02	4.95	0.07	hymenoptera	54.2
UP000504601_230844	Peromyscus maniculatus bairdii	230844	21517	Myomorpha	15901	98.24	2.89	2.63	0.26	glires	99.6
UP000244336_1504633	Panicum hallii var. hallii	1504633	33011	Panicoideae	20501	94.97	5.75	2.37	3.38	poales	99.3
UP000242287_703135	Amanita thiersii Skay4041	703135	10343	Agaricales	4521	89.6	2.03	1.31	0.72	agaricales	98.2
UP000326396_192012	Mikania micrantha	192012	45070	asterids	11198	92.23	6.96	6.52	0.44	eudicots	89.3
UP000319801_175774	Bagarius yarrelli	175774	17117	Otophysi	16357	73.05	6.35	6.16	0.19	actinopterygii	71.4
UP000002059_502779	Paracoccidioides lutzii Pb01	502779	8811	Onygenales	4774	98.62	2.01	1.76	0.25	onygenales	98.7
UP000079169_121845	Diaphorina citri	121845	19805	Paraneoptera	4588	89.45	14.81	13.64	1.17	hemiptera	93
UP000215305_41047	Aspergillus thermomutatus	41047	9702	Aspergillus	6137	92.78	2.41	2.19	0.22	eurotiales	95.1
UP000051487_293939	Aspergillus lentulus	293939	13028	Aspergillus	6137	99.04	1.91	1.73	0.18	eurotiales	99.8
UP000542358_979223	Oreocharis arfaki	979223	13980	Passeriformes	11596	91.03	20.09	19.44	0.65	passeriformes	81.2
UP000193944_1754192	Anaeromyces robustus	1754192	12656	Chytridiomycota incertae sedis	2399	71.03	6.64	2.48	4.16	fungi	84.5
UP000055045_48697	Penicillium freii	48697	11722	Penicillium	6386	97.98	5.09	4.68	0.41	eurotiales	98.3
UP000504620_110368	Bicyclus anynana	110368	14375	Papilionoidea	7939	96.96	4.94	4.52	0.42	lepidoptera	99.2
UP000525554_1049336	Ephemera danica	1049336	541	Hexapoda	4209	5.51	14.05	13.31	0.74	insecta	3
UP000233524_41688	Lomentospora prolificans	41688	8533	Hypocreomycetidae	5182	89.75	2.34	2.04	0.3	sordariomycetes	95.5
UP000472272_64176	Podarcis muralis	64176	21928	Episquamata	13341	97.34	1.12	0.98	0.14	sauropsida	93.7
UP000005215_43179	Ictidomys tridecemlineatus	43179	18446	Rodentia	13219	97.22	2.32	2.18	0.14	glires	94.5
UP000563060_79628	Fregetta grallaria	79628	13503	Neognathae	10994	85.92	20.25	19.92	0.33	aves	78.9
UP000078343_1367422	Fonsecaea erecta	1367422	12089	Eurotiomycetes	4565	91.28	1.47	0.89	0.58	chaetothyriales	98.7
UP000245771_1280837	Meira miltonrushii	1280837	7452	Ustilaginomycotina	2551	86.9	2.71	1.89	0.82	basidiomycota	95.6
UP000059188_1108050	Rhizoctonia solani AG-1 IB	1108050	12613	Agaricomycetes incertae sedis	4436	81.83	3.29	2.83	0.46	agaricomycetes	91.7
UP000271087_42157	Onchocerca ochengi	42157	13353	Spiruromorpha	6517	92.51	25.78	25.41	0.37	nematoda	90
UP000265300_118797	Lipotes vexillifer	118797	18846	Artiodactyla	13050	98.52	1.94	1.76	0.18	cetartiodactyla	98.6
UP000054771_454130	Aspergillus calidoustus	454130	15115	Aspergillus	6137	98.83	3.16	2.92	0.24	eurotiales	99.1
UP000054653_45882	Trichinella britovi	45882	15466	Nematoda	2223	70.4	5.55	5.22	0.33	nematoda	65.9
UP000193922_61395	Linderina pennispora	61395	9274	Fungi incertae sedis	443	92.78	3.9	2.11	1.79	fungi	86.6
UP000053664_1277687	Pseudozyma flocculosa PF-1	1277687	4425	Ustilaginomycotina	2551	58.05	2.55	0.99	1.56	basidiomycota	67.2
UP000322225_1734106	Kwoniella shandongensis	1734106	7422	Tremellomycetes	4146	89.1	2.36	1.12	1.24	tremellomycetes	99
UP000297703_55544	Platysternon megacephalum	55544	21371	Archelosauria	10936	92.03	5.86	5.63	0.23	sauropsida	91.1
UP000006790_931890	Eremothecium cymbalariae DBVPG#7215	931890	4429	Saccharomycetaceae	3653	93.23	0.07	0.05	0.02	saccharomycetes	94
UP000030854_52586	Erysiphe necator	52586	6482	Leotiomycetes	4047	92.2	3.77	3.58	0.19	leotiomycetes	91.5
UP000026915_3641	Theobroma cacao	3641	29159	Malvaceae	16928	98.49	2.64	2.4	0.24	eudicots	99.4
UP000002669_535722	Nannizzia gypsea CBS 118893	535722	8921	Arthrodermataceae	6864	98.94	1.08	0.9	0.18	onygenales	99.6
UP000053599_1016849	Exophiala sideris	1016849	10191	Eurotiomycetes	4565	91.02	0.98	0.61	0.37	chaetothyriales	96.5
UP000283489_2487125	Scytalidium sp. 3C	2487125	4330	Leotiomycetes	4047	55.84	12.06	10.97	1.09	leotiomycetes	46.6
UP000002226_432359	Toxoplasma gondii VEG	432359	8404	Eimeriorina	541	100	1.54	1.27	0.27	coccidia	100
UP000525416_227184	Rynchops niger	227184	14305	Neognathae	10994	92.02	18.36	18.11	0.25	aves	86.5
UP000009046_121224	Pediculus humanus corporis	121224	10781	Paraneoptera	4588	94.74	2.99	1.98	1.01	insecta	97.8
UP000187609_49451	Nicotiana attenuata	49451	32839	Solanaceae	15497	96.74	4.77	4.67	0.1	solanales	98.4
UP000504603_3673	Momordica charantia	3673	19393	fabids	10551	93.72	2.84	2.42	0.42	eudicots	97.7
UP000036947_1163406	Tolypocladium ophioglossoides CBS 100239	1163406	9153	Hypocreales	5813	88.35	3.3	2.59	0.71	hypocreales	94.5
UP000326759_96803	Armadillidium nasatum	96803	14427	Pancrustacea	4103	81.28	9.09	8.1	0.99	arthropoda	83.7
UP000006310_1071383	Kazachstania naganishii CBS 8797	1071383	5301	Saccharomycetaceae	3653	98.88	0.31	0.25	0.06	saccharomycetes	99.5
UP000504640_9515	Sapajus apella	9515	20350	Simiiformes	16180	98.05	3.24	2.84	0.4	primates	99
UP000245910_56646	Fusarium venenatum	56646	13945	Fusarium	7922	98.57	1.6	1.41	0.19	hypocreales	99.6
UP000326931_209559	Aspergillus alliaceus	209559	13098	Aspergillus	6137	97.72	1.68	1.47	0.21	eurotiales	98.2
UP000187283_133412	Smittium culicis	133412	10832	Fungi incertae sedis	443	89.62	3.83	2.69	1.14	fungi	67.9
UP000214365_1441469	Talaromyces atroroseus	1441469	9520	Eurotiales	5450	90.07	1.44	1.17	0.27	eurotiales	95.1
UP000265631_2675880	Fusarium flagelliforme	2675880	13039	Fusarium	7922	96.15	2.12	1.88	0.24	hypocreales	99
UP000189706_10036	Mesocricetus auratus	10036	20469	Myomorpha	15901	97.1	4.52	4.31	0.21	glires	98.2
UP000027238_1173701	Colletotrichum sublineola	1173701	12697	Glomerellales	6516	98.08	1.62	1.27	0.35	glomerellales	98.6
UP000564407_720584	Malurus elegans	720584	14016	Passeriformes	11596	90.45	20.05	19.24	0.81	passeriformes	80
UP000000591_284811	Eremothecium gossypii ATCC 10895	284811	4758	Saccharomycetaceae	3653	97.51	0.3	0.13	0.17	saccharomycetes	99.5
UP000539599_56258	Sagittarius serpentarius	56258	12811	Neognathae	10994	83.29	21.42	21.14	0.28	aves	75.6
UP000557315_254528	Daphoenositta chrysoptera	254528	13857	Passeriformes	11596	90.34	19.6	18.89	0.71	passeriformes	81
UP000580825_312124	Scytalopus superciliaris	312124	13826	Passeriformes	11596	89.63	19.23	18.3	0.93	passeriformes	80.4
UP000262825_36035	Saccharomycodes ludwigii	36035	4013	Saccharomycetales	3020	84.67	1.87	1.47	0.4	saccharomycetes	88.5
UP000003786_869250	Theileria orientalis strain Shintoku	869250	3989	Piroplasmida	1530	96.41	1.03	0.63	0.4	aconoidasida	96.7
UP000007110_7668	Strongylocentrotus purpuratus	7668	26461	Eleutherozoa	8941	98.93	5.51	5.31	0.2	metazoa	99.6
UP000009328_1206466	Wickerhamomyces ciferrii NRRL Y-1031	1206466	6698	Saccharomycetales	3020	93.81	1.52	0.91	0.61	saccharomycetes	97.5
UP000540071_48891	Poecile atricapillus	48891	14163	Passeriformes	11596	91.95	19	18.24	0.76	passeriformes	82.7
UP000000709_619300	Spathaspora passalidarum NRRL Y-27907	619300	5973	Debaryomycetaceae	4348	97.84	1.59	1.22	0.37	saccharomycetes	99.2
UP000009131_764103	Mixia osmundae IAM 14324	764103	6725	Pucciniomycotina	2460	92.65	0.93	0.51	0.42	basidiomycota	95.2
UP000504636_574789	Mytilinidion resinicola	574789	16739	Dothideomycetes	5124	93.09	3.1	1.79	1.31	dothideomycetes	98.5
UP000515131_9696	Puma concolor	9696	17614	Carnivora	13728	95.06	1.68	1.53	0.15	carnivora	90.9
UP000009882_1170229	Penicillium digitatum PHI26	1170229	9101	Penicillium	6386	98.05	3.97	3.78	0.19	eurotiales	97.9
UP000248349_1450539	Aspergillus saccharolyticus JOP 1030-1	1450539	10061	Aspergillus	6137	96.56	2.06	1.75	0.31	eurotiales	98.2
UP000019335_72520	Nannochloropsis gaditana	72520	10493	Ochrophyta	943	84.09	6.5	2.71	3.79	stramenopiles	95
UP000538725_254552	Melanocharis versteri	254552	13955	Passeriformes	11596	90.68	19.8	19.15	0.65	passeriformes	81.3
UP000515150_158456	Betta splendens	158456	22601	Percomorphaceae	16316	97.6	1.17	1.01	0.16	actinopterygii	99.6
UP000076858_35525	Daphnia magna	35525	26599	Pancrustacea	4103	86.35	5.84	5.39	0.45	arthropoda	95.8
UP000002036_559295	Lachancea thermotolerans CBS 6340	559295	5093	Saccharomycetaceae	3653	99.02	0.3	0.2	0.1	saccharomycetes	99.9
UP000292702_92696	Steccherinum ochraceum	92696	12246	Polyporales	3609	90.05	3.03	2.08	0.95	polyporales	91.5
UP000583915_50251	Sitta europaea	50251	13526	Passeriformes	11596	88.54	20.56	19.96	0.6	passeriformes	79.1
UP000515209_1041015	Drosophila rhopaloa	1041015	15937	melanogaster group	8622	98.91	11.36	11.18	0.18	diptera	99.3
UP000245699_61424	Furculomyces boomerangus	61424	6645	Fungi incertae sedis	443	85.33	1.6	1.01	0.59	fungi	75.6
UP000558460_2585811	Horornis vulcanius	2585811	9840	Passeriformes	11596	62.39	32.94	31.8	1.14	passeriformes	40.6
UP000198406_1519565	Fistulifera solaris	1519565	20304	Ochrophyta	943	92.26	1.6	0.74	0.86	stramenopiles	98
UP000472240_59479	Rhinolophus ferrumequinum	59479	19443	Laurasiatheria	14093	98.05	0.68	0.61	0.07	laurasiatheria	97.3
UP000335636_9995	Marmota monax	9995	30583	Rodentia	13219	95.12	19.26	17.54	1.72	glires	86.5
UP000016931_692275	Sphaerulina musiva SO2202	692275	10154	Mycosphaerellales	6466	96.58	1.43	0.6	0.83	dothideomycetes	98.9
UP000327085_3755	Prunus dulcis	3755	27410	fabids	10551	98.36	3.92	3.72	0.2	eudicots	97.3
UP000551127_153643	Bucorvus abyssinicus	153643	14386	Neognathae	10994	92.7	17.36	17.07	0.29	aves	86.7
UP000553632_32597	Perkinsus olseni	32597	33082	Alveolata	514	90.86	12.72	10.67	2.05	alveolata	87.1
UP000176998_1209926	Colletotrichum orchidophilum	1209926	14495	Glomerellales	6516	96.53	1.77	1.25	0.52	glomerellales	99.5
UP000527232_79633	Oceanodroma tethys	79633	13990	Neognathae	10994	90.47	19.05	18.74	0.31	aves	84.8
UP000284403_83891	Trypanosoma conorhini	83891	10134	Trypanosoma	1045	91.58	7.6	4.49	3.11	euglenozoa	99.3
UP000005205_12957	Atta cephalotes	12957	10483	Formicidae	7260	96.05	3.55	3.42	0.13	hymenoptera	97.8
UP000586671_458190	Dromas ardeola	458190	13881	Neognathae	10994	90.19	19.5	19.25	0.25	aves	84.2
UP000283895_356882	Valsa malicola	356882	10560	Sordariomycetidae	4821	89.77	2.22	1.3	0.92	sordariomycetes	95.6
UP000537927_468512	Rhegmatorhina hoffmannsi	468512	12330	Passeriformes	11596	83.56	19.1	18.28	0.82	passeriformes	73.2
UP000325780_36643	Aspergillus avenaceus	36643	11290	Aspergillus subgen. Circumdati	6738	91.54	1.32	0.97	0.35	eurotiales	98.2
UP000298663_34508	Steinernema carpocapsae	34508	30620	Rhabditida	2960	90.54	3.77	2.96	0.81	nematoda	78.5
UP000094112_683960	Wickerhamomyces anomalus NRRL Y-366-8	683960	6406	Saccharomycetales	3020	95.53	2.82	2.4	0.42	saccharomycetes	97.9
UP000519239_1961834	Ceuthmochares aereus	1961834	12202	Neognathae	10994	83.89	21.45	21.1	0.35	aves	77.6
UP000295192_7232	Drosophila navojoa	7232	15505	Drosophila	8988	96.74	6.67	5.67	1	diptera	96.2
UP000310158_1095465	Bondarzewia mesenterica	1095465	10514	Agaricomycetes incertae sedis	4436	85.82	4.35	3.93	0.42	agaricomycetes	88.9
UP000054673_92179	Trichinella sp. T6	92179	14632	Nematoda	2223	71.34	4.14	3.64	0.5	nematoda	66.5
UP000053989_1036808	Scleroderma citrinum Foug A	1036808	20898	Agaricomycetidae	3811	91.47	4.82	3.31	1.51	boletales	98.5
UP000235145_4236	Lactuca sativa	4236	37926	asterids	11198	96.62	6.45	5.92	0.53	eudicots	95.7
UP000016929_2502994	Fusarium odoratissimum	2502994	14157	Fusarium	7922	84.88	3.97	3.8	0.17	hypocreales	82.5
UP000054343_1240240	Anncaliia algerae PRA109	1240240	5143	Microsporidia	614	66.28	5.86	4.32	1.54	microsporidia	49.4
UP000095358_29833	Hanseniaspora uvarum	29833	4059	Saccharomycetales	3020	69.28	1.3	0.81	0.49	saccharomycetes	82.3
UP000078544_1081109	Moelleriella libera RCEF 2490	1081109	8458	Hypocreales	5813	88.76	2.17	1.37	0.8	hypocreales	97
UP000291000_9925	Capra hircus	9925	21154	Artiodactyla	13050	99.52	0.61	0.52	0.09	cetartiodactyla	97.3
UP000000542_5664	Leishmania major	5664	8038	Leishmania	7532	99.61	0.23	0.17	0.06	euglenozoa	100
UP000008672_7897	Latimeria chalumnae	7897	19568	Sarcopterygii	11032	89.64	2.4	2.25	0.15	vertebrata	93.6
UP000005222_559304	Millerozyma farinosa CBS 7064	559304	8851	Debaryomycetaceae	4348	96.8	0.24	0.1	0.14	saccharomycetes	99.5
UP000233080_336983	Colobus angolensis palliatus	336983	20530	Cercopithecidae	16444	96.83	0.66	0.57	0.09	primates	95
UP000192220_52670	Austrofundulus limnaeus	52670	23690	Cyprinodontiformes	16819	96.76	6.92	6.53	0.39	cyprinodontiformes	96.5
UP000249464_796604	Microbotryum silenes-dioicae	796604	12674	Pucciniomycotina	2460	98.54	2.82	2.19	0.63	basidiomycota	97.8
UP000583496_9176	Pomatostomus ruficeps	9176	13287	Passeriformes	11596	84.91	23.17	22.24	0.93	passeriformes	70.6
UP000275480_5059	Aspergillus flavus	5059	12846	Aspergillus subgen. Circumdati	6738	99.19	1.72	1.46	0.26	eurotiales	99.6
UP000198211_4795	Phytophthora megakarya	4795	34747	Phytophthora	9670	82.46	8.29	7.99	0.3	stramenopiles	94
UP000472265_8175	Sparus aurata	8175	25145	Eupercaria	15616	98.23	0.61	0.51	0.1	actinopterygii	97.5
UP000507245_36596	Prunus armeniaca	36596	30031	fabids	10551	97.55	8.82	8.45	0.37	eudicots	94.9
UP000529965_37610	Erithacus rubecula	37610	13660	Passeriformes	11596	90.13	18.14	17.66	0.48	passeriformes	80.7
UP000285624_325452	Phytophthora kernoviae	325452	9833	Phytophthora	9670	75.99	9.82	9.38	0.44	stramenopiles	98
UP000030671_747525	Heterobasidion irregulare TC 32-1	747525	13148	Agaricomycetes incertae sedis	4436	95.83	4.86	4.21	0.65	agaricomycetes	98.6
UP000481858_323545	Xylaria multiplex	323545	10963	Sordariomycetes	4804	93	1.61	1.09	0.52	sordariomycetes	96
UP000002356_9940	Ovis aries	9940	21220	Artiodactyla	13050	99.14	2.75	2.61	0.14	cetartiodactyla	96.5
UP000524451_68486	Cettia cetti	68486	14828	Passeriformes	11596	90.79	23.22	22.18	1.04	passeriformes	77.8
UP000515148_13443	Coffea arabica	13443	42253	lamiids	11205	96.47	5.24	4.61	0.63	eudicots	97.8
UP000504606_133901	Frankliniella occidentalis	133901	15639	Paraneoptera	4588	90.96	5.14	2.63	2.51	insecta	99.3
UP000001307_34765	Oikopleura dioica	34765	17050	Chordata	7184	52.67	3.6	3.01	0.59	metazoa	72.5
UP000008524_185431	Trypanosoma brucei brucei TREU927	185431	8561	Trypanosoma	1045	99.34	0.63	0.19	0.44	euglenozoa	99.2
UP000054304_1245769	Lachancea lanzarotensis	1245769	5055	Saccharomycetaceae	3653	96.82	0.58	0.32	0.26	saccharomycetes	99.8
UP000193380_8022	Oncorhynchus mykiss	8022	46405	Euteleosteomorpha	15493	91.36	29.48	29.37	0.11	actinopterygii	83.4
UP000002195_44689	Dictyostelium discoideum	44689	12727	Evosea	905	99.67	4.57	2.15	2.42	eukaryota	95.7
UP000424527_215358	Larimichthys crocea	215358	23959	Eupercaria	15616	83.37	9.86	8.9	0.96	actinopterygii	83.3
UP000053593_944289	Collybiopsis luxurians FD-317 M1	944289	14578	Agaricales	4521	50.32	5.08	2.96	2.12	agaricales	46
UP000593568_34281	Gossypium trilobum	34281	28189	Malvaceae	16928	77.04	10.24	10.07	0.17	eudicots	66.9
UP000481153_100861	Aphanomyces euteiches	100861	19021	Oomycota	5742	82.84	2.61	1.3	1.31	stramenopiles	100
UP000518305_243314	Hemiprocne comata	243314	13784	Neognathae	10994	91.02	19.24	18.93	0.31	aves	84.2
UP000001811_9986	Oryctolagus cuniculus	9986	21193	Glires	13597	90.4	3.45	3.22	0.23	glires	85.5
UP000235965_105785	Cryptotermes secundus	105785	17779	Neoptera	4623	93.97	6.69	6.06	0.63	insecta	95.5
UP000030816_1081103	Metarhizium album ARSEF 1941	1081103	8389	Hypocreales	5813	91.18	2.65	2.11	0.54	hypocreales	98
UP000024533_1215338	Trichophyton interdigitale MR816	1215338	7993	Arthrodermataceae	6864	98.55	1.43	1.28	0.15	onygenales	97.7
UP000550707_27622	Molossus molossus	27622	20194	Laurasiatheria	14093	94.52	3.71	3.26	0.45	laurasiatheria	95.1
UP000189705_38654	Alligator sinensis	38654	19111	Archosauria	10701	97.42	3.36	2.98	0.38	sauropsida	98.8
UP000243732_1001832	Daldinia sp. EC12	1001832	11156	Sordariomycetes	4804	96.19	1.47	0.94	0.53	sordariomycetes	98.9
UP000327044_7054	Photinus pyralis	7054	14951	Endopterygota	4840	91.59	2.64	2.41	0.23	endopterygota	94.9
UP000030765_74873	Anopheles sinensis	74873	19343	Culicidae	7163	93.51	3.21	2.79	0.42	diptera	90.4
UP000248480_127582	Trichechus manatus latirostris	127582	19079	Eutheria	13858	98.66	1.64	1.54	0.1	eutheria	98.1
UP000437017_9770	Balaenoptera physalus	9770	19643	Artiodactyla	13050	89.38	18.04	17.35	0.69	cetartiodactyla	66.2
UP000016801_1111077	Claviceps purpurea 20.1	1111077	8814	Hypocreales	5813	85.77	1.62	1.08	0.54	hypocreales	96.2
UP000044841_456999	Rhizoctonia solani	456999	11878	Agaricomycetes incertae sedis	4436	76.9	2.51	1.94	0.57	agaricomycetes	87.3
UP000590623_161649	Cinclus mexicanus	161649	13465	Passeriformes	11596	85.73	21.7	20.97	0.73	passeriformes	73.4
UP000242877_392613	Ascosphaera apis ARSEF 7405	392613	6442	Onygenales	4774	77.06	2.56	1.91	0.65	onygenales	85.9
UP000094385_675824	Lipomyces starkeyi NRRL Y-11557	675824	8135	Saccharomycetales	3020	73.74	2.9	1.44	1.46	saccharomycetes	94.4
UP000242942_36330	Plasmodium ovale	36330	6625	Plasmodium (Plasmodium)	4356	95.55	0.5	0.41	0.09	plasmodium	98.8
UP000247498_307507	Raphidocelis subcapitata	307507	13347	Chlorophyta	1807	70.17	9.31	1.93	7.38	chlorophyta	97.3
UP000095192_88456	Cyclospora cayetanensis	88456	7151	Eimeriorina	541	90.02	6.38	3.92	2.46	coccidia	97.2
UP000193498_1314790	Basidiobolus meristosporus CBS 931.73	1314790	15513	Fungi incertae sedis	443	94.81	2.76	1.48	1.28	fungi	98.3
UP000291414_2211647	Monosporascus sp. GIB2	2211647	11773	Sordariomycetes	4804	93.13	3.02	2.01	1.01	sordariomycetes	97.2
UP000011976_1151754	Moesziomyces antarcticus T-34	1151754	6543	Ustilaginomycotina	2551	94.86	1.88	1.24	0.64	basidiomycota	96.6
UP000293360_155417	Monosporascus ibericus	155417	11059	Sordariomycetes	4804	93.41	2.92	1.89	1.03	sordariomycetes	97.5
UP000076837_5454	Ascochyta rabiei	5454	10558	Pleosporineae	6877	90.94	1.27	1.02	0.25	pleosporales	95
UP000265120_244447	Cynoglossus semilaevis	244447	21333	Percomorphaceae	16316	94.97	1.31	1.27	0.04	actinopterygii	96.1
UP000007798_7260	Drosophila willistoni	7260	13	Sophophora	9058	0	0	0	0	diptera	0
UP000008062_336722	Zymoseptoria tritici IPO323	336722	10972	Mycosphaerellales	6466	93.98	1.85	1.34	0.51	dothideomycetes	95.9
UP000586926_874463	Mohoua ochrocephala	874463	13564	Passeriformes	11596	88.42	21.16	20.41	0.75	passeriformes	77.4
UP000054166_765440	Piloderma croceum F 1598	765440	21351	Agaricomycetidae	3811	94.15	4.6	3.23	1.37	agaricomycetes	99.1
UP000518266_36200	Dissostichus mawsoni	36200	29104	Eupercaria	15616	81.98	13.73	12.36	1.37	actinopterygii	76
UP000285775_2028339	Spathaspora sp. JA1	2028339	5246	Debaryomycetaceae	4348	90.18	0.72	0.53	0.19	saccharomycetes	94.1
UP000008066_759272	Thermochaetoides thermophila DSM 1495	759272	7184	Sordariales	5053	93.85	0.93	0.57	0.36	sordariomycetes	95.3
UP000078542_456900	Cyphomyrmex costatus	456900	15716	Formicidae	7260	93.64	3.12	2.73	0.39	hymenoptera	94.2
UP000593574_34288	Gossypium laxum	34288	25951	Malvaceae	16928	75.93	10.83	10.7	0.13	eudicots	64.8
UP000582659_6326	Bursaphelenchus xylophilus	6326	15859	Rhabditida	2960	86.35	1.87	1.14	0.73	nematoda	77.2
UP000193218_4999	Kockovaella imperatae	4999	7388	Tremellomycetes	4146	83.91	2.1	0.96	1.14	tremellomycetes	96.5
UP000593564_4442	Camellia sinensis	4442	32310	asterids	11198	88.39	9.79	8.81	0.98	eudicots	85.7
UP000026962_4537	Oryza punctata	4537	31311	Oryza	15089	97.9	3.22	2.19	1.03	poales	95.7
UP000007062_7165	Anopheles gambiae	7165	15478	Culicidae	7163	98.94	4.44	4.32	0.12	diptera	99.3
UP000192386_1974281	Rachicladosporium sp. CCFEE 5018	1974281	18035	Dothideomycetidae	5418	91.09	6.3	5.4	0.9	dothideomycetes	95.7
UP000193685_2754530	Protomyces lactucae-debilis	2754530	6702	Taphrinomycotina	2580	94.11	1.39	0.72	0.67	ascomycota	85.9
UP000246740_1882483	Testicularia cyperi	1882483	7036	Ustilaginomycotina	2551	92.47	2.25	1.31	0.94	basidiomycota	97.6
UP000010422_1209962	Pneumocystis jirovecii SE8	1209962	3419	Taphrinomycotina	2580	70.39	8.54	8.01	0.53	ascomycota	59.7
UP000365756_718367	Peniophora sp. CBMAI 1063	718367	17197	Agaricomycetes incertae sedis	4436	88.35	2.82	2.07	0.75	agaricomycetes	98.5
UP000033540_1403190	Aspergillus parasiticus SU-1	1403190	8651	Aspergillus	6137	75.02	1.15	1.12	0.03	eurotiales	75.9
UP000249829_1450538	Aspergillus violaceofuscus CBS 115571	1450538	12074	Aspergillus	6137	98.75	1.31	0.94	0.37	eurotiales	98.6
UP000024375_157072	Aphanomyces invadans	157072	15212	Oomycota	5742	82.53	2.22	1.21	1.01	stramenopiles	100
UP000000304_7240	Drosophila simulans	7240	14991	melanogaster subgroup	12442	93.05	7.45	7.22	0.23	diptera	88
UP000186601_98765	Hermanssonia centrifuga	98765	13628	Polyporales	3609	92.38	8.85	8.39	0.46	polyporales	79.6
UP000019376_933388	Penicillium oxalicum 114-2	933388	9977	Penicillium	6386	87.87	1.05	0.63	0.42	eurotiales	99.2
UP000519684_159581	Catharus fuscescens	159581	13906	Passeriformes	11596	89.6	20.29	19.67	0.62	passeriformes	77.9
UP000265140_8010	Esox lucius	8010	24811	Euteleosteomorpha	15493	94.28	0.54	0.53	0.01	actinopterygii	97.7
UP000249723_289078	Microbotryum saponariae	289078	10396	Pucciniomycotina	2460	98.42	2.67	1.92	0.75	basidiomycota	97.8
UP000239757_3634	Gossypium barbadense	3634	40045	Malvaceae	16928	91.39	7.99	7.89	0.1	eudicots	86.9
UP000479190_86971	Trichogramma brassicae	86971	16797	Apocrita	5767	65.84	3.95	2.96	0.99	hymenoptera	55.9
UP000015354_28005	Strigomonas culicis	28005	9986	Trypanosomatidae	2914	68.26	4.51	3.63	0.88	euglenozoa	93
UP000027080_134006	Phytomonas sp. EM1	134006	6361	Trypanosomatidae	2914	72.3	2.33	1.54	0.79	euglenozoa	99.2
UP000564784_64802	Loxia curvirostra	64802	14544	Passeriformes	11596	92.16	19.2	18.42	0.78	passeriformes	82.3
UP000588334_265632	Sclerurus mexicanus	265632	14009	Passeriformes	11596	90.32	18.88	17.98	0.9	passeriformes	81.3
UP000233837_906689	Dendrobium catenatum	906689	29029	Petrosaviidae	9994	84.03	6.27	4.57	1.7	liliopsida	87.5
UP000308199_167371	Phellinidium pouzarii	167371	8697	Agaricomycetes incertae sedis	4436	81.92	5.56	4.59	0.97	agaricomycetes	86.1
UP000533954_8805	Eudromia elegans	8805	13636	Archosauria	10701	91.37	16.83	16.37	0.46	aves	85.3
UP000000768_4558	Sorghum bicolor	4558	34001	Panicoideae	20501	98.58	1.96	1	0.96	poales	99.1
UP000000305_6669	Daphnia pulex	6669	30118	Pancrustacea	4103	86.42	6.11	5.53	0.58	arthropoda	96.7
UP000275385_177199	Coniochaeta pulveracea	177199	9534	Sordariomycetidae	4821	92.57	1.92	1.21	0.71	sordariomycetes	97.5
UP000485058_44745	Haematococcus lacustris	44745	28121	Chlorophyta	1807	75.98	14.48	8.71	5.77	chlorophyta	56.2
UP000257200_80966	Acanthochromis polyacanthus	80966	23617	Ovalentaria	16033	98.9	5.7	5.6	0.1	actinopterygii	96.8
UP000050525_8496	Alligator mississippiensis	8496	24656	Archosauria	10701	92.94	6.14	4.96	1.18	sauropsida	90.9
UP000233180_61621	Rhinopithecus bieti	61621	20855	Cercopithecidae	16444	96.49	0.81	0.77	0.04	primates	94.7
UP000283530_337451	Cinnamomum micranthum f. kanehirae	337451	26414	Mesangiospermae	8127	93.48	4.79	4.56	0.23	embryophyta	91.4
UP000001074_59463	Myotis lucifugus	59463	19655	Laurasiatheria	14093	93.2	2.05	1.94	0.11	laurasiatheria	91.4
UP000246991_42249	Tuber magnatum	42249	9390	Pezizomycotina	3842	90.55	3.97	2.98	0.99	ascomycota	94.4
UP000243797_2082308	Sphaceloma murrayae	2082308	8255	Dothideomycetidae	5418	86.71	1.53	0.84	0.69	dothideomycetes	96
UP000189906_1357716	Batrachochytrium salamandrivorans	1357716	10107	Chytridiomycota incertae sedis	2399	95.96	5.57	4.35	1.22	fungi	88.7
UP000253843_287889	Trichoplax sp. H2	287889	12150	Eumetazoa	3255	88.33	2.32	2.22	0.1	metazoa	96.8
UP000053257_745531	Phlebiopsis gigantea 11061_1 CR5-6	745531	11848	Polyporales	3609	98.86	2.42	1.65	0.77	polyporales	98.2
UP000030747_5802	Eimeria tenella	5802	8595	Eimeriorina	541	96.86	16.59	9.56	7.03	coccidia	96.8
UP000509510_121627	Talaromyces rugulosus	121627	11830	Eurotiales	5450	89.87	1.53	1.23	0.3	eurotiales	94.4
UP000249363_1196081	Talaromyces amestolkiae	1196081	10407	Eurotiales	5450	89.31	1.41	1.22	0.19	eurotiales	93.8
UP000030663_1089458	Fusarium oxysporum f. sp. raphani 54005	1089458	19288	Fusarium	7922	99.37	3.07	2.88	0.19	hypocreales	99.7
UP000285146_1230097	Cytospora leucostoma	1230097	10071	Sordariomycetidae	4821	89.15	1.99	1.22	0.77	sordariomycetes	95.9
UP000001950_5874	Theileria annulata	5874	3790	Piroplasmida	1530	99.67	1.53	1.32	0.21	aconoidasida	96.2
UP000228380_42345	Phoenix dactylifera	42345	3	commelinids	11155	0.02	33.33	33.33	0	liliopsida	0
UP000000702_1068625	Trypanosoma congolense IL3000	1068625	5906	Trypanosoma	1045	92.15	6.14	5.62	0.52	euglenozoa	49.2
UP000242519_503106	Marssonina coronariae	503106	9355	Leotiomycetes	4047	95.2	3.22	1.5	1.72	helotiales	96.6
UP000234720_348901	Cercospora zeina	348901	10192	Mycosphaerellales	6466	89.84	1.6	1.06	0.54	dothideomycetes	96.7
UP000006882_3760	Prunus persica	3760	26847	fabids	10551	99.56	2.37	2.24	0.13	eudicots	99.4
UP000078560_864141	Plasmodium ovale curtisi	864141	8608	Plasmodium (Plasmodium)	4356	89.72	4.28	3.89	0.39	plasmodium	88.6
UP000030697_1237627	Plasmodium falciparum UGT5.1	1237627	5865	Plasmodium falciparum	4041	96.63	9.55	9.55	0	plasmodium	87
UP000006039_644352	Gaeumannomyces tritici R3-111a-1	644352	14456	Sordariomycetidae	4821	94.82	3.12	1.62	1.5	sordariomycetes	98.7
UP000017200_683840	Microbotryum lychnidis-dioicae p1A1 Lamole	683840	7354	Pucciniomycotina	2460	98.41	1.7	0.94	0.76	basidiomycota	98.5
[truncated: 1,112 more rows]

## Sheet: Source Data Figure 6
Example OMArk results
a)Myomorpha
[truncated: 11 more rows]
